# Supplementary material for: Characterization of nanoparticles combining polyamine detection with photodynamic therapy
Source: Commun Biol. 2021 Jul 1;4:803. doi: 10.1038/s42003-021-02317-5 (PMC8249666; doi:10.1038/s42003-021-02317-5)
Supplement: Supplementary file 4 — Supplementary Data 1 [file 42003_2021_2317_MOESM4_ESM.zip]

Archive with 17 entries (16 files):
- Supplementary Data 1/
- Supplementary Data 1/Fig.10.xlsx
- Supplementary Data 1/Fig.2a.xlsx
- Supplementary Data 1/Fig.2b.xlsx
- Supplementary Data 1/Fig.3a.xlsx
- Supplementary Data 1/Fig.3b.xlsx
- Supplementary Data 1/Fig.4b.xlsx
- Supplementary Data 1/Fig.5b.xlsx
- Supplementary Data 1/Fig.5d.xlsx
- Supplementary Data 1/Fig.5f.xlsx
- Supplementary Data 1/Fig.6b.xlsx
- Supplementary Data 1/Fig.6d.xlsx
- Supplementary Data 1/Fig.6f.xlsx
- Supplementary Data 1/Fig.7c.xlsx
- Supplementary Data 1/Fig.8.xlsx
- Supplementary Data 1/Fig.9b.xlsx
- Supplementary Data 1/Fig.9c.xlsx
