# Supplementary material for: Characterization of nanoparticles combining polyamine detection with photodynamic therapy
Source: Commun Biol. 2021 Jul 1;4:803. doi: 10.1038/s42003-021-02317-5 (PMC8249666; doi:10.1038/s42003-021-02317-5)
Supplement: Supplementary file 4 — Supplementary Data 1 [file 42003_2021_2317_MOESM4_ESM.zip › Supplementary Data 1/Fig.10.xlsx]

## Sheet: Sheet1
	PBS	75μM
1	1.67071	1.37565
2	1.54033	1.36167
3	1.64027	1.54512
