# Supplementary material for: Characterization of nanoparticles combining polyamine detection with photodynamic therapy
Source: Commun Biol. 2021 Jul 1;4:803. doi: 10.1038/s42003-021-02317-5 (PMC8249666; doi:10.1038/s42003-021-02317-5)
Supplement: Supplementary file 4 — Supplementary Data 1 [file 42003_2021_2317_MOESM4_ESM.zip › Supplementary Data 1/Fig.2a.xlsx]

## Sheet: Sheet1
800	0.003	0.002	0.001	0.001	0.002	0.002	800	0.003	0.001	0.003	0	0	0	800	0.003	0.002	-0.001	0	0.001	0.001
799.8	0.003	0.003	0.002	0.001	0.001	0.002	799.8	0.003	0.001	0.003	0.001	0	0	799.8	0.003	0.003	0.001	0	0.001	0.001
799.6	0.003	0.004	0.001	0.001	0.001	0.001	799.6	0.003	0.001	0.002	0.001	0	-0.001	799.6	0.003	0.002	0.002	-0.001	0.001	0
799.4	0.002	0.003	0.001	0.001	0	0	799.4	0.002	0.001	0.001	0.001	-0.001	-0.001	799.4	0.002	0.002	0.003	-0.001	0	0.001
799.2	0.002	0.003	0.001	0.001	0	0	799.2	0.002	0.001	0.001	0.002	0	-0.001	799.2	0.002	0.001	0.003	-0.001	0	0
799	0.001	0.003	0.001	0.001	0.001	0	799	0.001	0.002	0.001	0.002	0	0	799	0.001	0.001	0.003	-0.001	0	0
798.8	0.001	0.003	0.001	0.001	0.001	0	798.8	0.001	0.002	0.001	0.002	0	0.001	798.8	0.001	0.001	0.002	-0.001	-0.001	0
798.6	0.001	0.003	0	0.001	0.001	0	798.6	0.001	0.001	0.001	0.001	-0.001	0.001	798.6	0.001	0.001	0.001	-0.001	-0.001	0
798.4	0.001	0.003	0	0.001	0	-0.001	798.4	0.001	0	0	0	-0.001	0.001	798.4	0.001	0.001	0	0	0	0
798.2	0.001	0.004	0.001	0.002	0.001	0	798.2	0.001	0	0.001	0	-0.001	0.001	798.2	0.001	0.001	0	0.001	0.001	0
798	0.002	0.003	0.001	0.001	0	0.001	798	0.002	0	0.001	0	-0.001	0.001	798	0.002	0.001	0	0.001	0.002	0.001
797.8	0.002	0.003	0.002	0.001	0	0.001	797.8	0.002	0	0.001	0	-0.001	0.001	797.8	0.002	0.001	0	0.001	0.002	0.001
797.6	0.001	0.002	0.001	0.001	-0.001	0	797.6	0.001	-0.002	0	-0.001	-0.001	0	797.6	0.001	0	0	0	0.002	0
797.4	0.001	0.001	0.001	0	-0.001	-0.001	797.4	0.001	-0.002	0	-0.001	-0.002	-0.001	797.4	0.001	-0.001	-0.001	-0.001	0	0
797.2	0.002	0.001	0	0	0	-0.001	797.2	0.002	-0.001	-0.001	-0.001	-0.002	0	797.2	0.002	-0.001	-0.001	-0.001	-0.001	-0.001
797	0.002	0.002	-0.001	0	0	-0.002	797	0.002	-0.001	-0.001	0	-0.002	-0.001	797	0.002	-0.001	-0.001	-0.001	-0.001	-0.001
796.8	0.002	0.003	0	0.001	0.001	-0.001	796.8	0.002	0.001	0	0	-0.001	0	796.8	0.002	0.001	-0.001	-0.001	0	0
796.6	0.001	0.003	-0.002	0	0	-0.002	796.6	0.001	0	-0.001	-0.001	-0.003	-0.001	796.6	0.001	0.001	-0.001	-0.001	-0.001	-0.001
796.4	0	0.003	-0.001	0	0	-0.001	796.4	0	0.001	0	-0.001	-0.002	-0.001	796.4	0	0.001	-0.001	-0.002	-0.001	0
796.2	0	0.002	-0.001	-0.001	-0.001	-0.001	796.2	0	0.001	0	-0.001	-0.001	-0.001	796.2	0	0.001	0	-0.002	-0.001	0
796	0	0.001	-0.001	-0.001	-0.001	0	796	0	0.001	0	-0.001	-0.001	0	796	0	0	0	-0.002	-0.001	-0.001
795.8	0	0.002	0	0	0	0	795.8	0	0.002	0	-0.001	0	0	795.8	0	0.001	0.001	-0.001	0	0
795.6	0	0.002	0	0	0	0	795.6	0	0.001	0	-0.001	-0.001	0	795.6	0	0	0.001	-0.001	-0.001	0
795.4	0.001	0.002	0	0.001	0	0	795.4	0.001	0	0	-0.001	-0.001	0	795.4	0.001	-0.001	0.001	0	-0.001	-0.001
795.2	0.001	0.001	0	0.001	0	-0.001	795.2	0.001	0	-0.001	-0.001	-0.002	-0.001	795.2	0.001	-0.001	0.001	0	-0.001	-0.001
795	0.001	0.001	0	0	0	0	795	0.001	-0.001	-0.001	-0.001	-0.001	-0.001	795	0.001	-0.001	0.001	0	-0.001	0
794.8	0.002	0.001	0	0	0	0	794.8	0.002	0	-0.001	-0.001	-0.001	-0.001	794.8	0.002	0	0.001	0	-0.001	0
794.6	0.002	0.001	0	0	0	0	794.6	0.002	0	-0.001	0	0	-0.001	794.6	0.002	0	0.001	-0.001	-0.001	0
794.4	0.001	0.001	0.001	0	-0.001	0	794.4	0.001	-0.001	-0.001	-0.001	-0.001	0	794.4	0.001	0.001	0.001	-0.001	-0.001	0
794.2	0.001	0.001	0.001	0.001	-0.001	0	794.2	0.001	0	-0.001	0	0	0	794.2	0.001	0	0	-0.001	-0.002	-0.001
794	0.001	0	0	0	-0.001	0	794	0.001	-0.001	-0.001	0	0	0	794	0.001	0	0	-0.002	-0.003	-0.002
793.8	0	0	-0.001	0	-0.001	-0.001	793.8	0	-0.001	-0.001	-0.001	-0.001	0	793.8	0	0.001	-0.001	-0.001	-0.002	-0.001
793.6	0	0	0	0	0	0	793.6	0	-0.001	0	0	-0.001	0	793.6	0	0.001	-0.002	-0.001	-0.001	-0.001
793.4	0	-0.001	0	-0.001	-0.001	-0.001	793.4	0	-0.002	0	-0.001	-0.001	-0.001	793.4	0	0	-0.002	-0.001	-0.001	-0.002
793.2	0	0	0	0	-0.001	-0.001	793.2	0	-0.001	0	-0.001	-0.001	-0.001	793.2	0	0	-0.001	-0.001	-0.001	-0.001
793	0.001	0.001	0.001	0	0	-0.001	793	0.001	0	0	0	-0.001	-0.001	793	0.001	0	0	-0.001	0	-0.001
792.8	0.001	0.002	0.001	0.001	0.001	0	792.8	0.001	0	0.001	0	-0.001	0	792.8	0.001	0.001	0.001	-0.001	0	-0.001
792.6	0.001	0.002	0.001	0.001	0.001	0	792.6	0.001	0.001	0.001	0	-0.001	0	792.6	0.001	0.001	0	-0.001	-0.001	-0.002
792.4	0.002	0.003	0.002	0.002	0.001	0	792.4	0.002	0.001	0.001	-0.001	0	0	792.4	0.002	0.001	0.001	-0.001	-0.001	-0.002
792.2	0.002	0.002	0.001	0.001	0.001	0	792.2	0.002	0	0	-0.001	-0.001	0	792.2	0.002	0	0	-0.001	-0.001	-0.002
792	0.002	0.001	0.001	0	0.001	0	792	0.002	0	-0.001	-0.001	0	0	792	0.002	0	-0.001	-0.001	-0.002	-0.003
791.8	0.002	0.001	0	-0.001	0	-0.001	791.8	0.002	-0.001	-0.002	-0.002	0	-0.001	791.8	0.002	0	-0.001	-0.001	-0.002	-0.002
791.6	0.003	0.001	0.002	0	0.001	0	791.6	0.003	0.001	-0.001	-0.001	0.001	0	791.6	0.003	0.001	0	0.001	0	-0.001
791.4	0.001	0	0.001	0	0	0	791.4	0.001	0	-0.003	-0.002	0	-0.001	791.4	0.001	0	0	0	-0.001	-0.002
791.2	0.001	0.001	0.001	0	0	0	791.2	0.001	0	-0.002	-0.001	0	-0.001	791.2	0.001	-0.001	0	-0.001	-0.001	-0.002
791	0.002	0.002	0.001	0.001	0	0.001	791	0.002	0.001	-0.001	0	0	-0.001	791	0.002	0	0	0	0	-0.001
790.8	0	0.001	0	0.001	-0.001	0	790.8	0	-0.001	-0.001	-0.001	-0.001	-0.002	790.8	0	-0.001	-0.001	-0.002	-0.001	-0.002
790.6	0.002	0.002	0.001	0.001	-0.001	0.001	790.6	0.002	-0.001	0	-0.001	0	-0.002	790.6	0.002	0.001	-0.001	-0.001	0	-0.001
790.4	0.001	0.002	0.001	0.001	-0.002	0	790.4	0.001	-0.001	0	-0.001	0	-0.002	790.4	0.001	0	-0.002	-0.002	-0.001	-0.002
790.2	0.001	0.002	0.001	0	-0.001	-0.001	790.2	0.001	-0.001	-0.001	-0.001	-0.001	-0.002	790.2	0.001	0	-0.001	-0.002	-0.001	-0.002
790	-0.001	0.001	0	-0.002	-0.002	-0.002	790	-0.001	-0.002	-0.002	-0.002	-0.002	-0.002	790	-0.001	0	-0.001	-0.003	-0.001	-0.003
789.8	0	0.001	0	-0.002	-0.001	-0.001	789.8	0	-0.001	-0.002	-0.001	-0.001	-0.002	789.8	0	0	-0.001	-0.002	-0.002	-0.003
789.6	0	0.001	0.001	0	0	0	789.6	0	0	-0.001	-0.001	-0.001	-0.001	789.6	0	0.001	0	-0.001	-0.001	-0.002
789.4	-0.002	0	0.001	-0.001	-0.001	-0.001	789.4	-0.002	-0.001	-0.001	-0.001	-0.002	-0.003	789.4	-0.002	0	-0.001	-0.002	-0.003	-0.003
789.2	0	0.001	0.002	0	0	0	789.2	0	0	0	0	-0.001	-0.002	789.2	0	0.001	0	0	-0.001	-0.001
789	0	0.001	0.001	-0.001	0	-0.001	789	0	-0.001	0	-0.001	-0.002	-0.002	789	0	-0.001	-0.001	-0.001	-0.002	-0.002
788.8	0.001	0.001	0.001	-0.001	0	-0.001	788.8	0.001	-0.001	0	-0.001	-0.002	-0.002	788.8	0.001	-0.001	-0.001	-0.002	-0.002	-0.002
788.6	0.001	0.002	0.001	-0.001	-0.001	-0.001	788.6	0.001	-0.002	-0.001	-0.001	-0.003	-0.002	788.6	0.001	-0.001	-0.001	-0.002	-0.002	-0.002
788.4	0.001	0.002	0.001	-0.001	0	-0.001	788.4	0.001	-0.002	-0.001	-0.001	-0.003	-0.001	788.4	0.001	0	-0.001	-0.002	-0.002	-0.002
788.2	0.001	0.002	0	0	0	-0.001	788.2	0.001	-0.002	-0.002	-0.001	-0.003	-0.001	788.2	0.001	0	-0.001	-0.002	-0.002	-0.002
788	0.001	0.001	-0.001	0	-0.001	-0.001	788	0.001	-0.002	-0.002	-0.001	-0.002	-0.001	788	0.001	0.001	0	-0.003	-0.003	-0.002
787.8	0.001	0.002	0	0.002	0	0	787.8	0.001	-0.001	-0.001	-0.001	0	0	787.8	0.001	0.002	0.001	-0.001	-0.001	-0.001
787.6	0.001	0.002	0.001	0.002	0	0	787.6	0.001	0	-0.001	-0.001	0	0	787.6	0.001	0.001	0.001	-0.001	-0.002	-0.001
787.4	0.001	0.002	0	0.002	0	0.001	787.4	0.001	-0.001	-0.001	-0.001	-0.001	0	787.4	0.001	0.001	0	-0.001	-0.002	-0.002
787.2	0.001	0.003	0.002	0.002	0.001	0.001	787.2	0.001	0	0	-0.001	0	0	787.2	0.001	0.002	0.002	0	-0.001	0
787	0.002	0.003	0.002	0.002	0.001	0.002	787	0.002	0.001	0	0	0	-0.001	787	0.002	0.001	0.001	0	0	0
786.8	0.003	0.004	0.003	0.001	0.001	0.002	786.8	0.003	0.001	0.001	0	0	-0.001	786.8	0.003	0.001	0.001	0	0	0
786.6	0.002	0.004	0.003	0.001	0.001	0.001	786.6	0.002	0.001	0	0	0.001	-0.001	786.6	0.002	0	0	-0.001	-0.001	0
786.4	0.002	0.003	0.001	0.001	-0.001	0.001	786.4	0.002	0	0	0	0	-0.001	786.4	0.002	0	-0.001	0	-0.001	0
786.2	0.002	0.002	0.001	0	-0.001	0	786.2	0.002	0	0	0	-0.001	-0.001	786.2	0.002	0	0	0	-0.001	0.001
786	0.002	0.002	0.001	0	-0.001	0	786	0.002	0	0	0	0	-0.001	786	0.002	0.002	0.001	0.001	0	0.001
785.8	0.002	0.001	0	0	-0.001	-0.001	785.8	0.002	-0.001	-0.001	-0.001	-0.001	-0.001	785.8	0.002	0.001	0	0	0	0.001
785.6	0.002	0.002	0.001	-0.001	0	0	785.6	0.002	-0.001	0	-0.001	-0.001	-0.001	785.6	0.002	0.002	0	0.001	0	0
785.4	0.002	0.002	0.002	0	0.001	0.001	785.4	0.002	-0.001	0	-0.001	-0.001	0	785.4	0.002	0.002	0	0	0	0
785.2	0.003	0.003	0.004	0.001	0.002	0.002	785.2	0.003	0.001	0.001	0	0	0	785.2	0.003	0.003	0.002	0.001	0.001	0
785	0.003	0.002	0.004	0.001	0.002	0.002	785	0.003	0.001	0.001	0	0	0	785	0.003	0.003	0.002	0	0	0
784.8	0.003	0.002	0.003	0.001	0.001	0.002	784.8	0.003	0	0.001	0	0	-0.001	784.8	0.003	0.002	0.001	0	0	0
784.6	0.002	0.002	0.002	0.001	0	0.001	784.6	0.002	0	0	0	-0.001	-0.001	784.6	0.002	0.001	0	-0.001	-0.001	-0.001
784.4	0.002	0.001	0.001	0.001	-0.001	0	784.4	0.002	-0.001	-0.001	-0.001	-0.002	-0.001	784.4	0.002	0.001	0	-0.001	-0.002	-0.001
784.2	0.002	0	0	0.001	-0.001	0	784.2	0.002	-0.002	-0.001	-0.001	-0.002	-0.002	784.2	0.002	0	0	-0.001	-0.002	0
784	0.001	-0.001	-0.001	0	-0.001	-0.002	784	0.001	-0.002	-0.002	-0.002	-0.003	-0.003	784	0.001	0	-0.001	-0.001	-0.002	-0.001
783.8	0.001	0	0	0	0	-0.001	783.8	0.001	-0.002	-0.001	-0.001	-0.002	-0.002	783.8	0.001	0	-0.001	-0.001	-0.001	0
783.6	0.001	0	0	0	0	0	783.6	0.001	0	-0.001	-0.001	-0.001	-0.002	783.6	0.001	0	-0.001	-0.001	-0.002	0
783.4	0.001	0	0.001	0	0	0	783.4	0.001	-0.001	-0.001	-0.001	0	-0.001	783.4	0.001	0	-0.001	0	-0.002	0
783.2	0.001	0.001	0.001	0	-0.001	0	783.2	0.001	-0.001	-0.001	-0.001	-0.001	-0.001	783.2	0.001	0	0	0	-0.002	0
783	0.001	0	0	-0.001	-0.002	-0.001	783	0.001	-0.001	-0.002	-0.001	-0.002	-0.002	783	0.001	-0.001	-0.002	-0.002	-0.003	-0.002
782.8	0.001	0	-0.001	-0.002	-0.002	-0.002	782.8	0.001	-0.002	-0.002	-0.001	-0.002	-0.001	782.8	0.001	-0.001	-0.002	-0.002	-0.003	-0.002
782.6	0.001	0	-0.001	-0.002	-0.002	-0.002	782.6	0.001	-0.002	-0.002	-0.001	-0.002	0	782.6	0.001	-0.001	-0.002	-0.002	-0.002	-0.002
782.4	0.001	0.001	-0.001	-0.002	-0.002	-0.003	782.4	0.001	-0.002	-0.002	-0.001	-0.002	0	782.4	0.001	0	-0.002	-0.002	-0.001	-0.002
782.2	0.001	0.002	0.001	-0.001	0	-0.001	782.2	0.001	-0.001	-0.001	0	-0.001	0.001	782.2	0.001	0	-0.001	-0.002	0	-0.001
782	0.002	0.002	0.002	0	0.001	0	782	0.002	0	0	0	-0.001	0.001	782	0.002	0.001	0	-0.001	0.001	0
781.8	0.002	0.003	0.002	0.001	0.002	0.001	781.8	0.002	0.001	0	0.001	0	0.001	781.8	0.002	0.002	0.001	-0.001	0.002	0.001
781.6	0.001	0.002	0.002	0.001	0.001	0.001	781.6	0.001	0.001	0	0	-0.001	0.001	781.6	0.001	0.001	0	-0.002	0	0
781.4	0.001	0.002	0.001	0.001	0.001	0.001	781.4	0.001	0	0	0	-0.001	-0.001	781.4	0.001	0.001	0	-0.002	0	0
781.2	0.002	0.002	0	0.001	0.001	0.001	781.2	0.002	0	0	0	-0.001	-0.001	781.2	0.002	0.002	0	-0.001	0	0
781	0.002	0.002	0	0.001	0.001	0	781	0.002	0	0	0	-0.001	0	781	0.002	0.002	0.001	0	0	0.001
780.8	0.001	0.002	-0.001	0	0.001	-0.001	780.8	0.001	0	0	-0.001	-0.001	-0.001	780.8	0.001	0.003	0.001	0.001	0	0.001
780.6	0.001	0.002	-0.001	0	0.001	-0.001	780.6	0.001	0	0	0	-0.001	0	780.6	0.001	0.002	0.001	0.001	0	0
780.4	0	0.001	0	0	0	-0.001	780.4	0	-0.001	-0.001	-0.001	-0.001	0	780.4	0	0.001	0	0.001	0	-0.001
780.2	0.001	0.001	0.001	0.001	0	0	780.2	0.001	0	0	-0.001	-0.001	0.001	780.2	0.001	0.002	0	0.001	0	0
780	0.001	0.001	0.001	0	-0.001	0.001	780	0.001	0	-0.001	-0.001	-0.001	0	780	0.001	0.002	0	0	-0.001	-0.001
779.8	0.001	0.001	0.002	0	0	0.001	779.8	0.001	0.001	0	0	-0.001	0	779.8	0.001	0.002	0	-0.001	-0.001	-0.001
779.6	0.001	0.001	0.001	0	0	0	779.6	0.001	0	-0.001	-0.001	-0.002	-0.001	779.6	0.001	0.002	0	-0.002	-0.001	0
779.4	0.001	0.001	0.001	0	0	0	779.4	0.001	0	-0.001	-0.001	-0.001	-0.001	779.4	0.001	0.002	0	-0.002	-0.001	0
779.2	0.001	0.002	0.001	0.001	0.001	0	779.2	0.001	0	0	-0.001	-0.001	-0.001	779.2	0.001	0.002	0	-0.001	-0.001	0
779	0.002	0.003	0.001	0.001	0.002	0	779	0.002	0	0	0	-0.001	0	779	0.002	0.003	0	0	0	0.001
778.8	0.001	0.002	0	0.001	0.001	-0.001	778.8	0.001	0	0	0	-0.002	0	778.8	0.001	0.002	0	0	0	0.001
778.6	0	0.002	-0.001	0.001	0	-0.001	778.6	0	0	-0.001	0	-0.002	-0.001	778.6	0	0.001	0	-0.001	0.001	0
778.4	0	0.001	-0.001	0.001	-0.001	-0.001	778.4	0	-0.001	-0.001	-0.001	-0.003	-0.001	778.4	0	0	-0.001	-0.001	0	-0.001
778.2	0	0.001	-0.001	0	-0.001	-0.001	778.2	0	-0.001	-0.002	-0.001	-0.002	-0.001	778.2	0	0	-0.001	-0.001	-0.001	-0.001
778	0.001	0.001	-0.001	-0.001	-0.001	-0.001	778	0.001	-0.002	-0.002	-0.002	-0.003	-0.002	778	0.001	0	-0.001	-0.001	-0.001	-0.001
777.8	0.002	0.002	0.001	0	0	0	777.8	0.002	0	-0.001	0	-0.002	0	777.8	0.002	0	0	-0.001	0	-0.001
777.6	0.002	0.001	0.001	-0.001	-0.001	0	777.6	0.002	0	-0.001	-0.001	-0.002	0	777.6	0.002	0	-0.001	-0.002	-0.001	-0.001
777.4	0.003	0.002	0.001	0	-0.001	0.001	777.4	0.003	0	0	-0.001	-0.001	0	777.4	0.003	0	-0.001	-0.001	0	-0.001
777.2	0.003	0.003	0.002	0.001	0	0.002	777.2	0.003	0.002	0.001	0	0.001	0.001	777.2	0.003	0.001	0	0	0	0
777	0.004	0.003	0.003	0.003	0.001	0.003	777	0.004	0.002	0.002	0	0.002	0.001	777	0.004	0.002	0	0.001	0.001	0.001
776.8	0.003	0.002	0.001	0.002	0	0.002	776.8	0.003	0.001	0.001	-0.001	0.001	-0.001	776.8	0.003	0.001	-0.001	0	0	0
776.6	0.002	0.002	0.001	0.002	0	0.001	776.6	0.002	0.001	0.001	-0.001	0.001	-0.001	776.6	0.002	0.001	-0.001	0	0	0.001
776.4	0.002	0.002	0	0.002	0	0.001	776.4	0.002	0.001	0.001	-0.001	0	-0.001	776.4	0.002	0.002	0	0	0	0
776.2	0.001	0.002	0.001	0.001	0.001	0.001	776.2	0.001	0	0.001	0	0	-0.001	776.2	0.001	0.003	0	0.001	0	0.001
776	0.001	0.001	0.001	0.001	0	0	776	0.001	0	0	0	-0.001	-0.001	776	0.001	0.002	-0.001	0	-0.001	0
775.8	0.001	0.001	0.002	0.001	0.001	0	775.8	0.001	0	0	0	-0.001	0	775.8	0.001	0.002	0	0	0	0
775.6	0.002	0.002	0.002	0.001	0	-0.001	775.6	0.002	0	0	0	0	0	775.6	0.002	0.002	0	0	0.001	0
775.4	0.002	0.002	0.002	0.001	0	0	775.4	0.002	0	0	0	0	0	775.4	0.002	0.001	0	-0.001	0	-0.001
775.2	0.003	0.002	0.003	0.002	0.001	0.001	775.2	0.003	0.001	0.001	0.001	0.001	0.001	775.2	0.003	0.003	0.002	0.001	0.001	0
775	0.003	0.002	0.002	0.001	0.001	0.001	775	0.003	0.001	0.001	0.001	0.001	0.001	775	0.003	0.002	0.001	0	0.001	0
774.8	0.003	0.003	0.003	0.002	0.002	0.002	774.8	0.003	0.002	0.002	0.001	0.001	0.002	774.8	0.003	0.003	0.002	0	0.001	0.001
774.6	0.003	0.003	0.002	0.001	0.002	0.003	774.6	0.003	0.001	0.001	0.001	0	0.002	774.6	0.003	0.003	0.002	0	0.001	0
774.4	0.003	0.002	0.002	0.001	0.002	0.002	774.4	0.003	0.001	0.001	0.001	0	0.002	774.4	0.003	0.003	0.002	0	0.001	0.001
774.2	0.003	0.003	0.002	0.001	0.001	0.002	774.2	0.003	0.001	0.001	0	0	0.002	774.2	0.003	0.004	0.002	0.001	0.001	0.001
774	0.002	0.003	0.002	0	0	0.002	774	0.002	0.001	0	0	0	0.001	774	0.002	0.003	0.001	0.001	0.001	0.001
773.8	0.003	0.003	0.002	0.001	0.001	0.001	773.8	0.003	0.001	0	0.001	0.001	0.001	773.8	0.003	0.003	0.001	0.001	0.001	0.002
773.6	0.003	0.002	0.002	0.001	0	0.001	773.6	0.003	0	0	0	0	0	773.6	0.003	0.002	0	0	0	0.001
773.4	0.002	0.002	0.002	0.001	0.001	0	773.4	0.002	0	-0.001	0	0	-0.001	773.4	0.002	0.002	0.001	0	0	0.001
773.2	0.002	0.002	0.001	0	0.001	0	773.2	0.002	-0.001	-0.002	-0.001	-0.002	-0.002	773.2	0.002	0	-0.001	-0.001	-0.001	-0.001
773	0.002	0.001	0	0	0.001	0	773	0.002	-0.002	-0.002	-0.002	-0.002	-0.002	773	0.002	0	-0.001	-0.001	-0.001	-0.001
772.8	0.004	0.003	0.001	0.001	0.002	0	772.8	0.004	-0.001	-0.001	-0.001	-0.002	-0.001	772.8	0.004	0.001	0.001	0.001	0.001	0
772.6	0.004	0.003	0.001	0.001	0.002	0.001	772.6	0.004	0	0	0	-0.001	0	772.6	0.004	0.001	0.001	0.001	0.001	-0.001
772.4	0.004	0.003	0.001	0	0.001	0	772.4	0.004	0	0	-0.001	-0.001	0	772.4	0.004	0.002	0	0.001	0.001	-0.001
772.2	0.004	0.003	0.001	0	0	0	772.2	0.004	0	0	-0.001	-0.001	0	772.2	0.004	0.001	0	0.001	0	-0.001
772	0.004	0.003	0.002	0.002	0	0.001	772	0.004	0.001	0.001	0	0.001	0.001	772	0.004	0.003	0.001	0.002	0.001	0.001
771.8	0.003	0.002	0.002	0.001	-0.002	0	771.8	0.003	0.001	0	-0.001	0	0.001	771.8	0.003	0.002	0	0	0	0
771.6	0.003	0.001	0.002	0.001	-0.002	0	771.6	0.003	0.001	0	-0.001	0	0.001	771.6	0.003	0.001	0	-0.001	-0.001	-0.001
771.4	0.003	0.001	0.002	0	-0.002	-0.001	771.4	0.003	0	-0.001	-0.001	-0.001	0	771.4	0.003	0.001	-0.001	-0.001	-0.001	-0.002
771.2	0.003	0.001	0.001	0	-0.003	-0.001	771.2	0.003	0	-0.001	-0.002	-0.001	-0.001	771.2	0.003	0.001	0	0	0	-0.002
771	0.002	0.001	0.001	0	-0.002	-0.001	771	0.002	-0.001	-0.001	-0.001	-0.001	-0.001	771	0.002	0.001	0	0	0	-0.002
770.8	0.002	0.002	0.001	0	-0.001	0	770.8	0.002	-0.001	-0.001	-0.001	-0.001	0	770.8	0.002	0.001	0	0	0	-0.002
770.6	0.002	0.002	0	-0.001	-0.001	0	770.6	0.002	-0.001	-0.001	-0.001	-0.001	-0.001	770.6	0.002	0.002	0	0.001	0	-0.001
770.4	0.001	0.002	0	-0.001	-0.001	-0.001	770.4	0.001	-0.001	-0.001	-0.001	-0.002	-0.001	770.4	0.001	0.001	-0.001	0	-0.001	-0.002
770.2	0.002	0.002	0.001	0	0	0.001	770.2	0.002	0	0	-0.001	-0.001	-0.001	770.2	0.002	0.002	0	0.001	0	-0.001
770	0.002	0.003	0.001	0.001	0	0	770	0.002	0.001	0	-0.001	-0.001	-0.001	770	0.002	0.001	0	0	0	-0.001
769.8	0.002	0.002	0.001	0.001	-0.001	0	769.8	0.002	0.001	0	-0.002	-0.002	-0.001	769.8	0.002	0.001	0	-0.001	-0.001	-0.001
769.6	0.002	0.002	0.001	0.001	-0.001	0	769.6	0.002	0.001	-0.001	-0.002	-0.002	-0.002	769.6	0.002	0.001	0	-0.001	-0.001	-0.001
769.4	0.002	0.001	0.001	0.001	-0.001	-0.001	769.4	0.002	0	-0.001	-0.002	-0.001	-0.002	769.4	0.002	0.001	0	-0.001	-0.001	-0.001
769.2	0.002	0.001	0.001	0.001	-0.001	-0.001	769.2	0.002	0	-0.001	-0.002	0	-0.002	769.2	0.002	0.001	0	-0.001	-0.001	-0.001
769	0.002	0.001	0.001	0.001	0	-0.001	769	0.002	0	-0.001	-0.001	0	-0.002	769	0.002	0.001	-0.001	-0.001	-0.001	-0.001
768.8	0.001	0.001	0	0.001	0	-0.001	768.8	0.001	-0.001	-0.001	-0.002	0	-0.001	768.8	0.001	0.001	0	-0.001	-0.001	-0.001
768.6	0.001	0.001	0	0	0	0	768.6	0.001	-0.001	-0.001	-0.002	0	-0.001	768.6	0.001	0.001	0	0	0	-0.001
768.4	0.003	0.002	0.002	0.001	0.002	0.001	768.4	0.003	0.001	0	-0.001	0.001	0	768.4	0.003	0.002	0.001	0.001	0.001	0.001
768.2	0.002	0.002	0.001	0.001	0.001	0.001	768.2	0.002	0	0	-0.001	0	0	768.2	0.002	0.001	0	0	0	0
768	0.004	0.003	0.002	0.002	0.002	0.001	768	0.004	0.001	0.001	0	0.001	0.001	768	0.004	0.002	0.001	0.001	0	0
767.8	0.004	0.003	0.002	0.001	0.001	0.001	767.8	0.004	0.001	0.001	0	0	0.001	767.8	0.004	0.002	0	0.001	0	0.001
767.6	0.003	0.003	0.002	0.001	0.001	0.001	767.6	0.003	0	0	0	0	0.001	767.6	0.003	0.003	0	0	0	0.001
767.4	0.004	0.003	0.002	0.001	0.001	0.001	767.4	0.004	0.001	0.001	0	0	0	767.4	0.004	0.003	0.001	0.001	0	0.001
767.2	0.003	0.002	0.001	0	0.001	0	767.2	0.003	0	0	-0.001	-0.001	0	767.2	0.003	0.001	-0.001	0	-0.001	-0.001
767	0.002	0.002	0.001	0	0.001	0	767	0.002	0	0	-0.001	-0.001	0	767	0.002	0.001	-0.001	0	0	-0.001
766.8	0.002	0.001	0	0	0.001	0	766.8	0.002	0	0	-0.001	-0.001	-0.001	766.8	0.002	0.001	0	0	0	-0.001
766.6	0.003	0.001	0.001	0.001	0.001	0	766.6	0.003	0.001	0	-0.001	-0.001	0	766.6	0.003	0.002	0	0	0	-0.001
766.4	0.003	0.001	0.001	0.001	0.001	0	766.4	0.003	0	0	-0.001	-0.001	0	766.4	0.003	0.002	0.001	0	0	0
766.2	0.002	0	0.001	0	0	-0.001	766.2	0.002	-0.001	-0.001	-0.002	-0.003	-0.001	766.2	0.002	0	0	-0.001	-0.001	-0.001
766	0.003	0.002	0.002	0	0.001	0	766	0.003	0	0	-0.001	-0.002	0	766	0.003	0.001	0	0	0	0
765.8	0.004	0.003	0.002	0.001	0.001	0	765.8	0.004	0	0.001	0	-0.001	0.001	765.8	0.004	0.002	0.001	0.001	0.001	0.001
765.6	0.003	0.003	0.002	0.001	0.001	0	765.6	0.003	0.001	0.001	0	-0.001	0.001	765.6	0.003	0.002	0.001	0	0.001	0.002
765.4	0.003	0.004	0.002	0.001	0.001	0	765.4	0.003	0.001	0.001	0	0	0	765.4	0.003	0.002	0	0	0.001	0.001
765.2	0.002	0.004	0.001	0.002	0.001	0	765.2	0.002	0.002	0	0	0	0	765.2	0.002	0.002	0	0	0.001	0.002
765	0.002	0.004	0.001	0.002	0.001	0	765	0.002	0.002	0	0.001	0.001	0	765	0.002	0.002	0	0	0.001	0.002
764.8	0.002	0.002	0	0.001	0.001	0	764.8	0.002	0.002	0	0	0	-0.001	764.8	0.002	0.002	0	0	0	0.001
764.6	0.003	0.002	0.001	0.001	0.001	0.001	764.6	0.003	0.002	0	0.001	0	-0.001	764.6	0.003	0.002	0.001	0.001	0	0.002
764.4	0.003	0.002	0	0.001	0	0	764.4	0.003	0.001	0	0	-0.001	-0.002	764.4	0.003	0.002	0	0.001	0	0.001
764.2	0.003	0.002	0.001	0.001	0.001	0	764.2	0.003	0.001	0.001	0	-0.001	-0.002	764.2	0.003	0.002	0	0.001	0	0
764	0.003	0.002	0.001	0.001	0.001	0	764	0.003	0	0.001	-0.001	-0.001	-0.002	764	0.003	0.002	0	0	0	-0.001
763.8	0.004	0.002	0.001	0.001	0.001	0.001	763.8	0.004	0.001	0.001	0	0	-0.001	763.8	0.004	0.003	0	0	0	0
763.6	0.003	0.002	0.001	0.001	0	0.001	763.6	0.003	0	0.001	0	-0.001	-0.001	763.6	0.003	0.003	-0.001	-0.001	-0.001	-0.001
763.4	0.003	0.002	0.001	0.001	0	0.001	763.4	0.003	0	0.001	0	0	0	763.4	0.003	0.003	-0.001	0	0	0
763.2	0.003	0.001	0.001	0	0	0.001	763.2	0.003	0	0	-0.001	0	0	763.2	0.003	0.003	-0.001	0	0	0
763	0.003	0.001	0.001	0	0	0	763	0.003	0	0	-0.001	0	0	763	0.003	0.002	0	0	0	0.001
762.8	0.003	0.001	0.001	0.001	0	0	762.8	0.003	0	-0.001	0	0	0	762.8	0.003	0.002	0	0	0	0.001
762.6	0.003	0.001	0.001	0.001	0	0	762.6	0.003	0	-0.001	0	-0.001	-0.001	762.6	0.003	0.002	0	0	-0.001	0
762.4	0.003	0.002	0.001	0.001	0	0	762.4	0.003	0	-0.001	0	-0.001	-0.001	762.4	0.003	0.002	0	0	-0.001	0
762.2	0.004	0.003	0.002	0.002	0.001	0.001	762.2	0.004	0.001	0	0.001	0	0	762.2	0.004	0.003	0.001	0.001	0	0.001
762	0.003	0.002	0	0.001	0	0	762	0.003	-0.001	-0.001	0	-0.002	-0.001	762	0.003	0.002	0	-0.001	-0.001	-0.001
761.8	0.003	0.002	0.001	0.001	0	0	761.8	0.003	-0.002	-0.001	0	-0.002	-0.001	761.8	0.003	0.001	-0.001	-0.001	-0.002	-0.001
761.6	0.003	0.002	0.001	0.002	0.001	0.001	761.6	0.003	-0.001	0	0	-0.001	0	761.6	0.003	0.002	0	0	0	0
761.4	0.002	0.001	0.001	0.001	0	0	761.4	0.002	-0.002	-0.002	-0.002	-0.002	-0.001	761.4	0.002	0.001	-0.001	-0.001	-0.001	-0.002
761.2	0.002	0.001	0.001	0.001	0	-0.001	761.2	0.002	-0.001	-0.001	-0.002	-0.002	-0.002	761.2	0.002	0	-0.001	-0.002	-0.001	-0.002
761	0.003	0.002	0.001	0.001	0.001	0	761	0.003	0	0	-0.002	0	-0.001	761	0.003	0.002	0	0	0.001	0
760.8	0.003	0.002	0.001	0	0	0	760.8	0.003	0	0	-0.001	-0.001	-0.001	760.8	0.003	0.002	0	0	0	-0.001
760.6	0.002	0.002	-0.001	0	-0.001	-0.001	760.6	0.002	-0.001	-0.001	-0.002	-0.001	-0.002	760.6	0.002	0.001	0	-0.001	0	-0.001
760.4	0.003	0.002	0	-0.001	-0.001	-0.001	760.4	0.003	0	-0.001	-0.001	-0.001	-0.002	760.4	0.003	0.003	0.001	0	0	0
760.2	0.004	0.004	0.001	0	0.001	0.001	760.2	0.004	0	0	0	0	0	760.2	0.004	0.003	0.002	0.001	0.001	0
760	0.003	0.003	0.001	0	0	0	760	0.003	0	0	-0.001	-0.001	-0.001	760	0.003	0.002	0	-0.001	0	-0.001
759.8	0.003	0.003	0.001	0	0	0	759.8	0.003	0	0	-0.001	-0.001	-0.001	759.8	0.003	0.003	0.001	0	0	-0.001
759.6	0.002	0.003	0.002	0.001	0	0	759.6	0.002	0	0	0	-0.001	-0.001	759.6	0.002	0.002	0.001	-0.001	0	-0.001
759.4	0.002	0.002	0.001	0.001	-0.001	0	759.4	0.002	0	0	0	-0.001	-0.001	759.4	0.002	0.002	0	0	0	-0.001
759.2	0.002	0.002	0.001	0.001	-0.001	0	759.2	0.002	-0.001	0	0	-0.002	-0.001	759.2	0.002	0.001	0	-0.001	-0.001	-0.001
759	0.002	0.002	0.001	0.001	-0.001	0	759	0.002	0	0	0	-0.001	-0.001	759	0.002	0.002	0.001	0	0.001	0
758.8	0.003	0.002	0.001	0.001	-0.001	0	758.8	0.003	-0.001	0	0	-0.001	-0.001	758.8	0.003	0.003	0.001	0	0.001	0.001
758.6	0.003	0.002	0.001	0.001	0	0	758.6	0.003	-0.001	0	0	-0.001	0	758.6	0.003	0.003	0.001	0	0	0.001
758.4	0.003	0.002	0.001	0.001	0.001	0.001	758.4	0.003	-0.001	0	0	-0.001	0	758.4	0.003	0.002	0	0	-0.001	0.001
758.2	0.004	0.003	0.002	0.001	0.002	0.001	758.2	0.004	0	0.001	0	0	0.001	758.2	0.004	0.003	0.001	0.001	0.001	0.002
758	0.004	0.003	0.003	0.001	0.002	0.001	758	0.004	0	0.001	0.001	0	0.001	758	0.004	0.003	0.001	0.001	0.001	0.002
757.8	0.002	0.002	0.002	0	0.001	0	757.8	0.002	0	0	0	0	0	757.8	0.002	0.001	0	0	0	0
757.6	0.001	0.002	0.002	0	0	-0.001	757.6	0.001	0	0	-0.001	-0.001	-0.001	757.6	0.001	0.001	0	0	0	0
757.4	0.001	0.002	0.001	0	0	-0.001	757.4	0.001	0	-0.001	-0.001	-0.001	-0.001	757.4	0.001	0.001	0	0	0	0
757.2	0.002	0.002	0.001	0	0	-0.001	757.2	0.002	0	0	-0.001	-0.001	-0.001	757.2	0.002	0.001	0	0	0	-0.001
757	0.002	0.002	0.001	0	0	-0.001	757	0.002	-0.001	-0.001	-0.002	-0.002	-0.001	757	0.002	0.001	0.001	0	0	-0.001
756.8	0.004	0.003	0.002	0.002	0.001	0	756.8	0.004	0	0	-0.001	0	0	756.8	0.004	0.003	0.002	0.001	0.001	0
756.6	0.003	0.002	0.001	0.001	0	-0.001	756.6	0.003	0	-0.001	-0.001	-0.001	-0.001	756.6	0.003	0.002	0.001	0	0	-0.001
756.4	0.003	0.002	0.002	0.001	0.001	0	756.4	0.003	-0.001	-0.001	-0.001	0	0	756.4	0.003	0.002	0.001	-0.001	0	-0.001
756.2	0.003	0.002	0.002	0	0	0	756.2	0.003	-0.001	-0.001	-0.001	0	-0.001	756.2	0.003	0.002	0.001	0	0	0
756	0.003	0.002	0.002	0	0.001	0	756	0.003	-0.001	0	0	0	0	756	0.003	0.002	0.001	0	0.001	0
755.8	0.002	0.001	0.001	-0.001	0	0	755.8	0.002	-0.001	-0.001	0	0	-0.001	755.8	0.002	0.002	0	0	0	0
755.6	0.003	0.002	0.001	0	0	0	755.6	0.003	-0.001	0	0	0	-0.001	755.6	0.003	0.001	0	0	0	0
755.4	0.003	0.002	0.001	0	0	0	755.4	0.003	-0.001	0	0	0	-0.001	755.4	0.003	0.001	0	0	-0.001	0
755.2	0.003	0.002	0.001	0	0	0	755.2	0.003	-0.001	0	0	-0.001	-0.001	755.2	0.003	0.001	0	0	-0.001	0
755	0.003	0.002	0.001	0	0	0	755	0.003	-0.001	0	0	-0.001	-0.001	755	0.003	0.001	0	0	-0.001	-0.001
754.8	0.003	0.002	0.001	0	0	0	754.8	0.003	-0.001	-0.001	-0.001	-0.002	-0.002	754.8	0.003	0.001	0	-0.001	0	-0.001
754.6	0.002	0.002	0	0	0	0	754.6	0.002	-0.001	-0.001	-0.001	-0.002	-0.002	754.6	0.002	0.001	0	-0.001	-0.001	-0.001
754.4	0.002	0.001	0	0	0	0	754.4	0.002	-0.001	-0.002	-0.001	-0.002	-0.002	754.4	0.002	0.001	-0.001	-0.002	-0.001	-0.002
754.2	0.003	0.002	0.001	0	0	0	754.2	0.003	0	-0.002	-0.001	-0.001	-0.001	754.2	0.003	0.002	0.001	-0.001	0	-0.001
754	0.003	0.002	0	0	0	0	754	0.003	0	-0.002	0	-0.001	-0.002	754	0.003	0.002	0.001	-0.001	0	-0.001
753.8	0.003	0.002	0.001	0	0	0	753.8	0.003	0	-0.002	0	-0.001	-0.001	753.8	0.003	0.002	0.001	-0.001	0	0
753.6	0.004	0.002	0.002	0.002	0.001	0.001	753.6	0.004	0.001	0	0.001	0	0	753.6	0.004	0.002	0.002	0	0.001	0.001
753.4	0.004	0.002	0.002	0.002	0.001	0.001	753.4	0.004	0.001	0	0.001	0	0	753.4	0.004	0.002	0.002	0	0.001	0.001
753.2	0.004	0.002	0.002	0.002	0.001	0.001	753.2	0.004	0.001	0	0	0	0.001	753.2	0.004	0.003	0.002	0.001	0.001	0.001
753	0.003	0.002	0.001	0.001	0	0	753	0.003	0	-0.001	-0.001	0	0	753	0.003	0.003	0.001	0	0	0
752.8	0.003	0.002	0.001	0.001	0	0	752.8	0.003	0	-0.001	-0.001	0	-0.001	752.8	0.003	0.003	0.001	0	0	0
752.6	0.004	0.003	0.001	0.001	0.001	0.001	752.6	0.004	0.001	0	0	0.001	0	752.6	0.004	0.004	0.002	0.001	0.001	0
752.4	0.003	0.002	0	0	0	0	752.4	0.003	0	-0.001	-0.001	-0.001	-0.001	752.4	0.003	0.003	0.001	0	0	-0.001
752.2	0.004	0.002	0.001	0	0	0	752.2	0.004	0	0	-0.001	-0.001	-0.001	752.2	0.004	0.002	0.001	0	0	-0.001
752	0.004	0.002	0.001	0	0	0.001	752	0.004	0	0	-0.001	-0.001	-0.001	752	0.004	0.002	0.001	0	0.001	0
751.8	0.004	0.002	0.002	0	0	0.001	751.8	0.004	0.001	0	0	0	0	751.8	0.004	0.002	0.002	0	0	0.001
751.6	0.003	0.002	0.001	0	-0.001	0	751.6	0.003	0	0	-0.001	-0.001	-0.001	751.6	0.003	0.001	0	-0.001	-0.001	0
751.4	0.004	0.003	0.002	0.001	0.001	0.001	751.4	0.004	0.001	0.001	0	0	0	751.4	0.004	0.002	0.001	0	0	0.001
751.2	0.004	0.003	0.002	0.001	0	0.001	751.2	0.004	0	0.001	0	0	0	751.2	0.004	0.002	0.001	0	-0.001	0.001
751	0.004	0.003	0.002	0.001	0	0	751	0.004	0	0	0	0	0	751	0.004	0.001	0	0	-0.001	0
750.8	0.005	0.004	0.002	0.001	0.001	0	750.8	0.005	0	0.001	0	0.001	0	750.8	0.005	0.002	0	0.001	0	0.001
750.6	0.004	0.003	0.001	0	0	0	750.6	0.004	0	0	0	0	0	750.6	0.004	0.002	0	0.001	0	0
750.4	0.004	0.003	0.001	0	0	0	750.4	0.004	0	0	0	0	0	750.4	0.004	0.003	0.001	0.001	0	0
750.2	0.004	0.002	0.001	0	0	-0.001	750.2	0.004	-0.001	-0.001	0	-0.001	-0.001	750.2	0.004	0.002	0	0.001	0	-0.001
750	0.004	0.002	0.001	0	0	-0.001	750	0.004	0	-0.001	0	-0.001	-0.002	750	0.004	0.001	0	0	0	0
749.8	0.004	0.002	0.001	0	-0.001	-0.001	749.8	0.004	0	-0.001	0	-0.001	-0.002	749.8	0.004	0.002	0.001	0	0	0
749.6	0.004	0.001	0.001	0	-0.001	-0.001	749.6	0.004	0	-0.001	-0.001	-0.001	-0.002	749.6	0.004	0.002	0.001	0	0.001	0
749.4	0.004	0.002	0.001	0.001	0	0	749.4	0.004	0.001	0	0	-0.001	-0.002	749.4	0.004	0.002	0.001	0	0.001	0
749.2	0.004	0.002	0	0.001	0	0	749.2	0.004	0	0	-0.001	-0.001	-0.002	749.2	0.004	0.003	0.001	0	0.001	0
749	0.004	0.002	0.001	0.001	0	0	749	0.004	0	0	-0.001	-0.001	-0.001	749	0.004	0.003	0.001	0	0	0
748.8	0.005	0.002	0.001	0.001	0	0	748.8	0.005	0	0	-0.001	0	-0.001	748.8	0.005	0.003	0.001	0.001	0	0
748.6	0.005	0.002	0.001	0.001	0	0	748.6	0.005	0	0	-0.001	0	-0.001	748.6	0.005	0.003	0.001	0.001	0.001	0
748.4	0.005	0.003	0.001	0.001	0	0	748.4	0.005	0	0	0	0	-0.001	748.4	0.005	0.003	0.001	0.001	0	0.001
748.2	0.005	0.003	0.002	0.001	0.001	0	748.2	0.005	0	0	0	0.001	-0.001	748.2	0.005	0.003	0.001	0.002	0	0.001
748	0.006	0.003	0.002	0.001	0.001	0	748	0.006	0	0	0	0.001	0	748	0.006	0.003	0.001	0.001	0	0
747.8	0.005	0.003	0.001	0.001	0.001	0	747.8	0.005	0	-0.001	0	0	-0.001	747.8	0.005	0.003	0.001	0.001	0	0
747.6	0.004	0.002	0.001	0.001	0	0	747.6	0.004	0	-0.001	0	-0.001	-0.001	747.6	0.004	0.003	0.001	0	0	0
747.4	0.004	0.002	0.001	0.001	0	0.001	747.4	0.004	0	-0.001	0	-0.001	0	747.4	0.004	0.003	0.001	0	0.001	0
747.2	0.004	0.002	0	0.001	0	0	747.2	0.004	0	-0.001	-0.001	-0.001	0	747.2	0.004	0.002	0	0	0	0
747	0.004	0.002	0	0	0	0	747	0.004	0	-0.001	-0.001	-0.001	0	747	0.004	0.002	0.001	0	0	0
746.8	0.004	0.002	0	0	0	0	746.8	0.004	0	-0.001	0	-0.001	0	746.8	0.004	0.003	0.002	0	0	0
746.6	0.003	0.001	0	0	0	0	746.6	0.003	-0.001	-0.001	0	-0.001	-0.001	746.6	0.003	0.002	0.001	0	0	0
746.4	0.004	0.002	0.001	0	0	0.001	746.4	0.004	-0.001	-0.001	0	-0.001	0	746.4	0.004	0.003	0.001	0.001	0	0
746.2	0.004	0.002	0.001	0.001	0	0.002	746.2	0.004	-0.001	0	0	-0.001	0	746.2	0.004	0.003	0.002	0.001	0	0
746	0.004	0.002	0.001	0	0	0.001	746	0.004	0	0	0	-0.001	0	746	0.004	0.003	0.001	0	0	0
745.8	0.004	0.002	0.001	0	0	0.001	745.8	0.004	0	-0.001	0	-0.001	0	745.8	0.004	0.002	0	0	0	-0.001
745.6	0.004	0.001	0	-0.001	-0.001	0	745.6	0.004	-0.001	-0.001	-0.001	-0.002	-0.001	745.6	0.004	0.002	0	-0.001	-0.001	-0.001
745.4	0.004	0.001	0	-0.001	-0.001	0	745.4	0.004	-0.001	-0.001	-0.002	-0.002	-0.001	745.4	0.004	0.002	0	-0.001	-0.001	-0.001
745.2	0.004	0.001	0	0	0	-0.001	745.2	0.004	-0.001	-0.001	-0.001	-0.002	-0.001	745.2	0.004	0.002	0	-0.001	-0.001	-0.001
745	0.005	0	0	0	0	-0.001	745	0.005	-0.001	-0.001	-0.001	-0.002	-0.002	745	0.005	0.002	0	-0.001	-0.001	-0.001
744.8	0.005	0	0	0	0	-0.001	744.8	0.005	-0.001	-0.001	-0.001	-0.002	-0.002	744.8	0.005	0.002	0	-0.001	0	0
744.6	0.005	0.001	0.001	0	0.001	0	744.6	0.005	-0.001	-0.001	-0.001	-0.001	-0.001	744.6	0.005	0.003	0	0	0	0
744.4	0.004	0.001	0.001	0	0	0	744.4	0.004	-0.001	-0.001	-0.001	-0.001	-0.001	744.4	0.004	0.003	-0.001	-0.001	0	0
744.2	0.004	0.001	0.001	0	0	0	744.2	0.004	-0.001	-0.001	-0.001	-0.001	-0.001	744.2	0.004	0.003	0	0	0	0
744	0.004	0.002	0.001	0	0	0	744	0.004	0	-0.001	-0.001	-0.001	-0.001	744	0.004	0.003	-0.001	0	0	-0.001
743.8	0.004	0.002	0	0	0	0	743.8	0.004	0	-0.001	-0.001	-0.001	-0.001	743.8	0.004	0.003	0	0	0	-0.001
743.6	0.005	0.002	0	0	0	0	743.6	0.005	-0.001	-0.001	0	-0.001	-0.001	743.6	0.005	0.003	0	0	0	0
743.4	0.006	0.003	0.001	0.001	0.001	0.001	743.4	0.006	0	0	0	0	0	743.4	0.006	0.004	0.002	0.001	0.001	0.001
743.2	0.007	0.003	0.001	0.002	0.001	0.001	743.2	0.007	0.001	0.001	0	0.001	0	743.2	0.007	0.004	0.002	0.001	0.002	0.002
743	0.007	0.002	0.001	0.001	0	0.001	743	0.007	0	0	-0.001	0	-0.001	743	0.007	0.003	0.001	0	0	0.001
742.8	0.007	0.002	0.001	0.001	0	0.001	742.8	0.007	0	0	-0.001	0	-0.001	742.8	0.007	0.002	0.001	0	0	0.001
742.6	0.007	0.002	0.001	0.001	0	0.001	742.6	0.007	0	0	-0.001	0	-0.001	742.6	0.007	0.002	0.001	0	0	0.001
742.4	0.006	0.001	0.001	0.001	-0.001	0	742.4	0.006	0	0	-0.001	0	-0.002	742.4	0.006	0.002	0.001	0	0	0
742.2	0.005	0.001	0.001	0.001	-0.001	0	742.2	0.005	0	-0.001	-0.001	0	-0.002	742.2	0.005	0.001	0	0	0	-0.001
742	0.005	0.001	0.001	0	-0.001	-0.001	742	0.005	-0.001	-0.002	-0.002	-0.001	-0.002	742	0.005	0.002	0	0	-0.001	-0.001
741.8	0.005	0.001	0	0	-0.001	-0.001	741.8	0.005	-0.001	-0.002	-0.002	-0.001	-0.002	741.8	0.005	0.002	0.001	0	0	-0.001
741.6	0.006	0.002	0.001	0.001	0	0	741.6	0.006	0	0	-0.001	0	-0.001	741.6	0.006	0.003	0.002	0.001	0.001	0
741.4	0.005	0.002	0.001	0	0	0	741.4	0.005	0	0	-0.001	0	-0.001	741.4	0.005	0.004	0.002	0.001	0.001	0.001
741.2	0.006	0.003	0.001	0.001	0	0	741.2	0.006	0	0	0	0	0	741.2	0.006	0.004	0.002	0.001	0.002	0.001
741	0.006	0.003	0.001	0.001	0	0	741	0.006	0	0	0.001	0	0	741	0.006	0.004	0.002	0.002	0.002	0.001
740.8	0.007	0.003	0.001	0.001	0	0.001	740.8	0.007	-0.001	0	0.001	0	0	740.8	0.007	0.004	0.002	0.002	0.001	0.001
740.6	0.007	0.003	0.002	0.001	0	0.001	740.6	0.007	-0.001	0	0.001	0	0	740.6	0.007	0.004	0.003	0.002	0.002	0.001
740.4	0.007	0.003	0.002	0.001	0.001	0.001	740.4	0.007	-0.001	0.001	0.001	0	0	740.4	0.007	0.003	0.002	0.002	0.001	0.001
740.2	0.007	0.003	0.002	0.001	0.001	0.001	740.2	0.007	-0.001	0.001	0.001	0.001	0	740.2	0.007	0.003	0.002	0.002	0.001	0.001
740	0.006	0.002	0.001	0	0	0	740	0.006	-0.001	0	-0.001	-0.001	-0.001	740	0.006	0.002	0.001	0.001	0	0
739.8	0.006	0.002	0	0	0	0	739.8	0.006	-0.001	0	-0.001	-0.001	-0.001	739.8	0.006	0.002	0.001	0	0	0
739.6	0.007	0.003	0.001	0.001	0	0.001	739.6	0.007	0	0.001	-0.001	0	0	739.6	0.007	0.004	0.002	0.001	0.001	0.001
739.4	0.007	0.003	0.001	0.001	0	0.001	739.4	0.007	0	0.001	-0.001	0	0	739.4	0.007	0.004	0.002	0.001	0.001	0.001
739.2	0.007	0.003	0.001	0.001	0	0.001	739.2	0.007	0	0.001	0	0	0	739.2	0.007	0.005	0.002	0.001	0.001	0.001
739	0.008	0.003	0.001	0.001	0	0.001	739	0.008	0.001	0.001	0.001	0	0	739	0.008	0.005	0.002	0.002	0.001	0.002
738.8	0.008	0.003	0.002	0.002	0.001	0.001	738.8	0.008	0.001	0.001	0.001	0.001	0	738.8	0.008	0.005	0.003	0.002	0.002	0.002
738.6	0.008	0.003	0.001	0.001	0	0	738.6	0.008	0	0.001	0	0	0	738.6	0.008	0.004	0.002	0.001	0.001	0.001
738.4	0.008	0.003	0.001	0.001	0	0	738.4	0.008	0	0	0	0	-0.001	738.4	0.008	0.004	0.003	0.001	0.001	0.002
738.2	0.008	0.003	0.001	0.001	0.001	0	738.2	0.008	0	0.001	0	-0.001	0	738.2	0.008	0.003	0.003	0.001	0.001	0.002
738	0.008	0.003	0.001	0.001	0	0	738	0.008	0	0	0	-0.001	-0.001	738	0.008	0.003	0.003	0.002	0.002	0.002
737.8	0.007	0.003	0	0	-0.001	-0.001	737.8	0.007	-0.001	-0.001	-0.001	-0.002	-0.001	737.8	0.007	0.002	0.002	0.001	0.001	0.001
737.6	0.008	0.003	-0.001	0	0	-0.001	737.6	0.008	-0.001	-0.001	-0.001	-0.002	-0.001	737.6	0.008	0.002	0.002	0.001	0.001	0.001
737.4	0.008	0.003	0	0.001	0	0	737.4	0.008	-0.001	0	0	-0.001	-0.001	737.4	0.008	0.002	0.002	0.001	0.001	0.001
737.2	0.008	0.002	0	0.001	0	0	737.2	0.008	-0.001	0	0	-0.001	-0.001	737.2	0.008	0.002	0.002	0.001	0.001	0
737	0.008	0.001	0	0.001	-0.001	0	737	0.008	-0.001	-0.001	0	-0.001	-0.001	737	0.008	0.002	0.001	0	0	0
736.8	0.007	0.001	0	0	-0.001	-0.001	736.8	0.007	-0.002	-0.001	-0.001	-0.002	-0.001	736.8	0.007	0.002	0	0	0	0
736.6	0.008	0.001	0.001	0.001	-0.001	0	736.6	0.008	-0.001	0	0	-0.001	-0.001	736.6	0.008	0.003	0.001	0.001	0.001	0.001
736.4	0.009	0.002	0.002	0.001	0	0	736.4	0.009	0	0	0	0	0	736.4	0.009	0.004	0.002	0.002	0.002	0.001
736.2	0.009	0.002	0.002	0.001	0	0	736.2	0.009	0	0	0	0	-0.001	736.2	0.009	0.004	0.002	0.002	0.002	0.002
736	0.009	0.002	0.002	0.001	0	0	736	0.009	0.001	0	0	0	-0.001	736	0.009	0.004	0.003	0.003	0.002	0.002
735.8	0.009	0.003	0.002	0.001	0	0	735.8	0.009	0.002	0	-0.001	0	-0.001	735.8	0.009	0.005	0.003	0.003	0.003	0.002
735.6	0.009	0.002	0.001	0.001	0	0	735.6	0.009	0.001	0	-0.001	-0.001	-0.001	735.6	0.009	0.005	0.003	0.003	0.002	0.002
735.4	0.01	0.003	0.002	0.001	0.001	0.001	735.4	0.01	0.001	0	-0.001	0	-0.001	735.4	0.01	0.005	0.003	0.003	0.002	0.002
735.2	0.009	0.002	0.001	0	0.001	0	735.2	0.009	0	-0.001	-0.002	-0.001	-0.002	735.2	0.009	0.004	0.002	0.002	0.001	0.001
735	0.009	0.002	0.001	0	0.001	0	735	0.009	-0.001	-0.001	-0.001	-0.001	-0.001	735	0.009	0.005	0.002	0.002	0.002	0.002
734.8	0.01	0.002	0.001	0.001	0.001	0	734.8	0.01	0	0	-0.001	-0.001	0	734.8	0.01	0.005	0.002	0.003	0.002	0.002
734.6	0.01	0.002	0	0	0	0	734.6	0.01	-0.001	-0.001	-0.001	-0.001	-0.001	734.6	0.01	0.004	0.001	0.002	0.002	0.001
734.4	0.01	0.002	0.001	0	0	0	734.4	0.01	-0.001	-0.001	-0.001	-0.001	-0.001	734.4	0.01	0.004	0.002	0.002	0.002	0.002
734.2	0.01	0.002	0.001	0	0	0	734.2	0.01	0	-0.001	0	-0.001	-0.001	734.2	0.01	0.004	0.002	0.002	0.002	0.002
734	0.011	0.003	0.001	0	0	0	734	0.011	0	0	0	0	-0.001	734	0.011	0.004	0.003	0.002	0.002	0.002
733.8	0.011	0.003	0.001	0.001	0	0.001	733.8	0.011	0	0	0	0	-0.001	733.8	0.011	0.004	0.003	0.003	0.002	0.002
733.6	0.012	0.003	0.001	0.001	0.001	0.001	733.6	0.012	0.001	0.001	0	0	0	733.6	0.012	0.005	0.004	0.003	0.002	0.002
733.4	0.012	0.003	0.002	0.001	0.001	0.002	733.4	0.012	0	0.001	0	0	0	733.4	0.012	0.005	0.003	0.003	0.002	0.002
733.2	0.012	0.002	0.001	0	0	0.001	733.2	0.012	-0.001	0	-0.001	-0.001	-0.001	733.2	0.012	0.003	0.002	0.002	0.001	0.001
733	0.012	0.003	0.001	0.001	0.001	0.001	733	0.012	0	0	0	-0.001	-0.001	733	0.012	0.004	0.003	0.003	0.002	0.002
732.8	0.012	0.001	0.001	0.001	-0.001	0	732.8	0.012	-0.001	-0.001	-0.001	-0.001	-0.002	732.8	0.012	0.004	0.002	0.002	0.001	0.002
732.6	0.012	0.001	0.001	0.001	0	0	732.6	0.012	0	-0.001	-0.001	-0.001	-0.001	732.6	0.012	0.003	0.002	0.002	0.001	0.002
732.4	0.012	0.001	0.001	0.001	-0.001	0	732.4	0.012	0	-0.001	-0.001	-0.001	-0.001	732.4	0.012	0.003	0.002	0.002	0.001	0.001
732.2	0.012	0.001	0	0.001	-0.001	0	732.2	0.012	-0.001	-0.002	-0.001	-0.001	-0.002	732.2	0.012	0.003	0.002	0.002	0.001	0.002
732	0.012	0.001	0.001	0.001	-0.001	0	732	0.012	-0.001	-0.001	-0.001	-0.001	-0.001	732	0.012	0.003	0.003	0.002	0.002	0.002
731.8	0.012	0.002	0.001	0	-0.001	0	731.8	0.012	-0.001	-0.001	-0.002	-0.001	-0.001	731.8	0.012	0.004	0.003	0.002	0.002	0.002
731.6	0.013	0.003	0.002	0.001	0.001	0.001	731.6	0.013	0	0	-0.001	0	0	731.6	0.013	0.005	0.004	0.003	0.004	0.003
731.4	0.013	0.003	0.002	0.001	0.001	0.001	731.4	0.013	0	0	-0.001	0	0	731.4	0.013	0.006	0.004	0.003	0.004	0.003
731.2	0.014	0.003	0.002	0.002	0.001	0.001	731.2	0.014	0	0.001	-0.001	0	0	731.2	0.014	0.006	0.004	0.003	0.003	0.003
731	0.014	0.003	0.002	0.001	0.001	0	731	0.014	0	0	-0.001	-0.001	0	731	0.014	0.006	0.004	0.003	0.003	0.003
730.8	0.014	0.003	0.002	0.002	0	0	730.8	0.014	0	0	-0.001	0	0.001	730.8	0.014	0.006	0.003	0.003	0.003	0.003
730.6	0.014	0.003	0.002	0.002	0	0	730.6	0.014	0	0	-0.001	0	0.001	730.6	0.014	0.005	0.003	0.003	0.003	0.003
730.4	0.013	0.002	0	0	-0.001	-0.001	730.4	0.013	-0.001	-0.001	-0.002	-0.001	-0.001	730.4	0.013	0.004	0.002	0.002	0.002	0.002
730.2	0.014	0.002	0.001	0.001	0	0	730.2	0.014	0	0	-0.001	-0.001	-0.001	730.2	0.014	0.005	0.003	0.003	0.003	0.003
730	0.015	0.002	0.001	0	0	0	730	0.015	-0.001	0	-0.001	-0.001	-0.001	730	0.015	0.005	0.004	0.003	0.003	0.003
729.8	0.015	0.002	0.001	0	0	0	729.8	0.015	-0.001	0	-0.001	0	-0.001	729.8	0.015	0.006	0.004	0.003	0.004	0.003
729.6	0.016	0.002	0.001	0	0	0.001	729.6	0.016	0	0	0	-0.001	-0.001	729.6	0.016	0.006	0.005	0.003	0.004	0.004
729.4	0.016	0.002	0.001	0	0	0	729.4	0.016	0	0	0	-0.001	-0.001	729.4	0.016	0.007	0.005	0.004	0.004	0.004
729.2	0.017	0.003	0.002	0.001	0	0.001	729.2	0.017	0	0	0	-0.001	-0.001	729.2	0.017	0.006	0.005	0.004	0.004	0.003
729	0.017	0.003	0.002	0.001	0.001	0.001	729	0.017	0	0	0	-0.001	0	729	0.017	0.007	0.005	0.004	0.004	0.004
728.8	0.017	0.003	0.002	0.002	0.001	0.001	728.8	0.017	0	0	0	-0.001	0	728.8	0.017	0.006	0.005	0.004	0.004	0.003
728.6	0.016	0.002	0	0	0	0	728.6	0.016	-0.001	-0.001	-0.001	-0.003	-0.001	728.6	0.016	0.005	0.004	0.003	0.003	0.002
728.4	0.016	0.002	0	0	0	0	728.4	0.016	-0.001	-0.001	-0.002	-0.002	-0.001	728.4	0.016	0.005	0.003	0.003	0.003	0.003
728.2	0.017	0.002	0.001	0.001	0.001	0.001	728.2	0.017	0	0	-0.001	-0.002	-0.001	728.2	0.017	0.006	0.004	0.004	0.004	0.004
728	0.017	0.002	0.001	0.001	0.001	0.001	728	0.017	0	0	-0.001	-0.001	-0.001	728	0.017	0.006	0.005	0.004	0.004	0.004
727.8	0.018	0.002	0.001	0.001	0.001	0	727.8	0.018	0	0	-0.001	-0.001	-0.001	727.8	0.018	0.006	0.006	0.005	0.005	0.005
727.6	0.019	0.002	0.002	0.001	0.001	0.001	727.6	0.019	0	0	-0.001	-0.001	-0.001	727.6	0.019	0.006	0.006	0.005	0.005	0.005
727.4	0.019	0.002	0.001	0.001	0.001	0	727.4	0.019	0	0	-0.001	-0.001	-0.001	727.4	0.019	0.007	0.006	0.005	0.005	0.005
727.2	0.019	0.002	0.001	0.001	0	0	727.2	0.019	0	0	-0.001	-0.001	-0.001	727.2	0.019	0.007	0.006	0.005	0.005	0.004
727	0.019	0.002	0.001	0.001	0	0	727	0.019	0	0	-0.001	-0.001	-0.001	727	0.019	0.007	0.006	0.005	0.005	0.004
726.8	0.019	0.002	0.001	0.001	0	0	726.8	0.019	-0.001	-0.001	-0.001	-0.001	-0.001	726.8	0.019	0.007	0.006	0.005	0.005	0.004
726.6	0.021	0.003	0.002	0.002	0.001	0.001	726.6	0.021	0	0	0	0	0	726.6	0.021	0.008	0.007	0.007	0.006	0.005
726.4	0.021	0.003	0.002	0.002	0.001	0.001	726.4	0.021	0	0	0	-0.001	0	726.4	0.021	0.008	0.007	0.007	0.005	0.005
726.2	0.021	0.003	0.002	0.002	0.001	0.001	726.2	0.021	0	0	0.001	-0.001	0	726.2	0.021	0.008	0.007	0.006	0.005	0.006
726	0.022	0.003	0.002	0.002	0.001	0.001	726	0.022	0	0	0.001	-0.002	0	726	0.022	0.008	0.007	0.006	0.005	0.006
725.8	0.021	0.002	0.001	0.001	0	0	725.8	0.021	-0.001	-0.001	0	-0.003	-0.001	725.8	0.021	0.007	0.005	0.006	0.003	0.005
725.6	0.022	0.003	0.002	0.002	0.001	0	725.6	0.022	0	0	0	-0.002	0	725.6	0.022	0.008	0.006	0.007	0.005	0.006
725.4	0.022	0.003	0.002	0.001	0.001	0	725.4	0.022	-0.001	0	0	-0.002	0	725.4	0.022	0.008	0.006	0.007	0.005	0.006
725.2	0.022	0.003	0.001	0.001	0.001	0	725.2	0.022	-0.001	0	-0.001	-0.001	0	725.2	0.022	0.008	0.006	0.007	0.005	0.006
725	0.023	0.003	0.002	0.002	0.002	0.001	725	0.023	0	0.001	0	0	0	725	0.023	0.009	0.007	0.008	0.006	0.007
724.8	0.023	0.003	0.002	0.001	0.001	0	724.8	0.023	0	0	-0.001	-0.001	0	724.8	0.023	0.008	0.006	0.007	0.006	0.006
724.6	0.024	0.003	0.002	0.002	0	0	724.6	0.024	0	-0.001	-0.001	-0.001	0	724.6	0.024	0.008	0.006	0.007	0.006	0.005
724.4	0.024	0.003	0.002	0.002	0	0	724.4	0.024	0	-0.001	-0.001	-0.001	0	724.4	0.024	0.009	0.007	0.007	0.006	0.006
724.2	0.025	0.003	0.002	0.002	0	0	724.2	0.025	0	-0.001	-0.001	-0.001	0	724.2	0.025	0.009	0.007	0.007	0.007	0.006
724	0.025	0.003	0.002	0.002	0	0	724	0.025	0	-0.001	-0.001	-0.001	0	724	0.025	0.01	0.008	0.007	0.007	0.007
723.8	0.025	0.002	0.001	0.001	-0.001	0	723.8	0.025	-0.001	-0.001	-0.001	-0.002	-0.001	723.8	0.025	0.009	0.007	0.006	0.007	0.006
723.6	0.026	0.002	0.001	0.001	-0.001	-0.001	723.6	0.026	-0.001	-0.001	-0.001	-0.002	-0.001	723.6	0.026	0.01	0.008	0.007	0.007	0.007
723.4	0.027	0.004	0.002	0.001	0.001	0.001	723.4	0.027	0	0	0	-0.001	0	723.4	0.027	0.01	0.009	0.008	0.009	0.008
723.2	0.027	0.003	0.001	0.001	0	0	723.2	0.027	0	0	-0.001	-0.002	-0.001	723.2	0.027	0.009	0.008	0.007	0.008	0.007
723	0.028	0.004	0.002	0.001	0.001	0.001	723	0.028	0	0.001	0	-0.001	-0.001	723	0.028	0.01	0.009	0.008	0.008	0.008
722.8	0.029	0.003	0.002	0.001	0.001	0.001	722.8	0.029	0	0	-0.001	-0.001	-0.001	722.8	0.029	0.01	0.009	0.008	0.008	0.008
722.6	0.03	0.004	0.003	0.002	0.002	0.001	722.6	0.03	0	0	0	0	0	722.6	0.03	0.011	0.01	0.009	0.009	0.009
722.4	0.03	0.004	0.003	0.002	0.001	0.001	722.4	0.03	0	0	-0.001	0	0	722.4	0.03	0.012	0.01	0.009	0.009	0.008
722.2	0.03	0.004	0.002	0.002	0.001	0.001	722.2	0.03	0	0	-0.001	-0.001	-0.001	722.2	0.03	0.012	0.01	0.009	0.009	0.009
722	0.03	0.004	0.002	0.002	0.001	0.001	722	0.03	0	0	-0.001	-0.001	-0.001	722	0.03	0.012	0.01	0.01	0.009	0.009
721.8	0.031	0.004	0.003	0.002	0.001	0.001	721.8	0.031	0	0	-0.001	-0.001	-0.001	721.8	0.031	0.012	0.01	0.01	0.009	0.009
721.6	0.031	0.003	0.003	0.002	0.001	0.001	721.6	0.031	0	0	-0.001	-0.001	-0.001	721.6	0.031	0.012	0.01	0.01	0.009	0.009
721.4	0.031	0.003	0.002	0.001	0.001	0.001	721.4	0.031	0	-0.001	-0.001	-0.002	-0.001	721.4	0.031	0.012	0.009	0.01	0.009	0.009
721.2	0.032	0.003	0.002	0.001	0.001	0	721.2	0.032	0	-0.001	-0.001	-0.002	-0.002	721.2	0.032	0.012	0.01	0.01	0.009	0.009
721	0.033	0.003	0.002	0.001	0.001	0	721	0.033	0	-0.001	-0.001	-0.001	-0.002	721	0.033	0.013	0.01	0.01	0.01	0.009
720.8	0.034	0.003	0.002	0.001	0.001	0	720.8	0.034	0	-0.001	0	-0.001	-0.002	720.8	0.034	0.014	0.011	0.011	0.011	0.01
720.6	0.035	0.003	0.003	0.002	0.001	0.001	720.6	0.035	0	0	0	-0.001	-0.001	720.6	0.035	0.014	0.012	0.011	0.011	0.011
720.4	0.037	0.004	0.003	0.003	0.002	0.001	720.4	0.037	0.001	0	0	0	-0.001	720.4	0.037	0.014	0.013	0.012	0.012	0.011
720.2	0.038	0.005	0.003	0.003	0.002	0.002	720.2	0.038	0.001	0	0	0	0	720.2	0.038	0.014	0.013	0.012	0.012	0.012
720	0.038	0.005	0.003	0.003	0.002	0.002	720	0.038	0.001	0	0	0	0	720	0.038	0.014	0.013	0.012	0.012	0.012
719.8	0.038	0.005	0.003	0.002	0.002	0.002	719.8	0.038	0	0	0	0	0	719.8	0.038	0.015	0.013	0.012	0.012	0.012
719.6	0.039	0.005	0.003	0.002	0.002	0.002	719.6	0.039	0	0	0	0	0	719.6	0.039	0.015	0.013	0.012	0.012	0.011
719.4	0.039	0.004	0.003	0.002	0.001	0.001	719.4	0.039	0	0	-0.001	0	0	719.4	0.039	0.015	0.013	0.012	0.012	0.011
719.2	0.04	0.004	0.003	0.002	0.001	0.001	719.2	0.04	0	-0.001	-0.001	-0.001	0	719.2	0.04	0.016	0.014	0.012	0.013	0.011
719	0.041	0.004	0.003	0.002	0.001	0.001	719	0.041	0	-0.001	0	-0.001	0	719	0.041	0.017	0.014	0.013	0.013	0.012
718.8	0.042	0.004	0.003	0.002	0.001	0.002	718.8	0.042	0	0	0	-0.001	0	718.8	0.042	0.017	0.014	0.014	0.014	0.012
718.6	0.042	0.005	0.002	0.002	0.001	0.002	718.6	0.042	0	0	0	-0.001	0	718.6	0.042	0.017	0.014	0.014	0.014	0.012
718.4	0.043	0.005	0.002	0.002	0.001	0.001	718.4	0.043	0	0	0	-0.001	0	718.4	0.043	0.017	0.015	0.014	0.014	0.013
718.2	0.044	0.005	0.002	0.002	0.002	0.001	718.2	0.044	0	-0.001	0	-0.001	-0.001	718.2	0.044	0.017	0.015	0.015	0.014	0.013
718	0.046	0.006	0.003	0.003	0.003	0.002	718	0.046	0.001	0	0.001	0	0	718	0.046	0.018	0.017	0.016	0.016	0.015
717.8	0.046	0.005	0.002	0.002	0.002	0.001	717.8	0.046	0	0	0	-0.001	0	717.8	0.046	0.018	0.016	0.015	0.015	0.014
717.6	0.047	0.004	0.002	0.002	0.002	0.001	717.6	0.047	0	0	-0.001	-0.001	0	717.6	0.047	0.018	0.016	0.016	0.015	0.015
717.4	0.048	0.004	0.003	0.002	0.002	0.001	717.4	0.048	0	0	-0.001	-0.001	0	717.4	0.048	0.019	0.017	0.016	0.015	0.015
717.2	0.048	0.004	0.003	0.002	0.002	0.001	717.2	0.048	0	0	-0.001	-0.001	0	717.2	0.048	0.019	0.017	0.016	0.015	0.015
717	0.049	0.004	0.003	0.002	0.001	0.001	717	0.049	0	0	-0.001	-0.001	0	717	0.049	0.02	0.017	0.016	0.016	0.015
716.8	0.05	0.004	0.003	0.002	0.001	0.001	716.8	0.05	0	0	0	-0.001	-0.001	716.8	0.05	0.02	0.017	0.016	0.016	0.015
716.6	0.051	0.005	0.002	0.002	0.002	0.001	716.6	0.051	0	-0.001	0	-0.001	-0.001	716.6	0.051	0.02	0.017	0.016	0.016	0.015
716.4	0.053	0.006	0.003	0.003	0.003	0.003	716.4	0.053	0.001	0	0.001	0	0	716.4	0.053	0.021	0.019	0.018	0.018	0.017
716.2	0.053	0.005	0.003	0.002	0.003	0.002	716.2	0.053	0	-0.001	0	-0.001	-0.001	716.2	0.053	0.02	0.018	0.017	0.017	0.016
716	0.054	0.005	0.003	0.002	0.003	0.002	716	0.054	0	-0.001	0	-0.001	-0.001	716	0.054	0.02	0.018	0.018	0.017	0.016
715.8	0.054	0.005	0.003	0.002	0.003	0.001	715.8	0.054	0	-0.001	0	-0.001	-0.002	715.8	0.054	0.021	0.018	0.018	0.017	0.017
715.6	0.055	0.005	0.003	0.002	0.002	0.001	715.6	0.055	0	-0.001	-0.001	-0.001	-0.001	715.6	0.055	0.022	0.019	0.018	0.017	0.017
715.4	0.056	0.005	0.003	0.002	0.002	0.001	715.4	0.056	0	-0.001	0	-0.001	-0.001	715.4	0.056	0.022	0.019	0.019	0.017	0.017
715.2	0.057	0.005	0.003	0.002	0.002	0.001	715.2	0.057	0	-0.001	-0.001	-0.001	-0.001	715.2	0.057	0.023	0.02	0.019	0.018	0.018
715	0.06	0.006	0.004	0.003	0.003	0.002	715	0.06	0.001	0	0.001	0	0	715	0.06	0.024	0.021	0.02	0.019	0.019
714.8	0.061	0.007	0.004	0.003	0.002	0.002	714.8	0.061	0.001	0	0	0	0	714.8	0.061	0.025	0.022	0.021	0.02	0.02
714.6	0.061	0.006	0.004	0.003	0.002	0.001	714.6	0.061	0	0	-0.001	-0.001	-0.001	714.6	0.061	0.024	0.021	0.02	0.019	0.019
714.4	0.062	0.006	0.004	0.003	0.002	0.002	714.4	0.062	0	0	-0.001	-0.001	-0.001	714.4	0.062	0.024	0.021	0.02	0.02	0.019
714.2	0.063	0.006	0.004	0.003	0.002	0.002	714.2	0.063	0	0	-0.001	-0.001	-0.001	714.2	0.063	0.025	0.022	0.02	0.02	0.019
714	0.063	0.006	0.004	0.002	0.002	0.002	714	0.063	0	0	-0.001	-0.001	-0.001	714	0.063	0.025	0.022	0.021	0.02	0.02
713.8	0.064	0.006	0.003	0.002	0.002	0.003	713.8	0.064	0	0	-0.001	0	-0.001	713.8	0.064	0.025	0.022	0.021	0.021	0.02
713.6	0.065	0.006	0.003	0.002	0.002	0.003	713.6	0.065	0	0	-0.001	0	-0.001	713.6	0.065	0.025	0.023	0.021	0.021	0.02
713.4	0.066	0.005	0.003	0.002	0.002	0.002	713.4	0.066	0	0	-0.001	0	-0.001	713.4	0.066	0.026	0.024	0.021	0.022	0.021
713.2	0.068	0.005	0.003	0.002	0.002	0.002	713.2	0.068	0	-0.001	-0.002	0	-0.001	713.2	0.068	0.026	0.024	0.022	0.022	0.021
713	0.068	0.004	0.002	0.001	0.001	0	713	0.068	-0.001	-0.002	-0.003	-0.001	-0.002	713	0.068	0.026	0.023	0.022	0.021	0.02
712.8	0.071	0.005	0.003	0.002	0.002	0.001	712.8	0.071	0	-0.001	-0.002	0	-0.001	712.8	0.071	0.027	0.025	0.023	0.022	0.021
712.6	0.072	0.005	0.003	0.002	0.002	0.001	712.6	0.072	0	-0.001	-0.002	-0.001	-0.001	712.6	0.072	0.027	0.025	0.024	0.022	0.021
712.4	0.073	0.006	0.003	0.002	0.002	0.001	712.4	0.073	-0.001	-0.002	-0.002	-0.001	-0.001	712.4	0.073	0.027	0.025	0.024	0.022	0.021
712.2	0.075	0.006	0.004	0.003	0.003	0.002	712.2	0.075	0	-0.001	-0.001	0	-0.001	712.2	0.075	0.028	0.026	0.025	0.023	0.023
712	0.076	0.007	0.004	0.003	0.003	0.002	712	0.076	0	-0.001	0	0	-0.001	712	0.076	0.029	0.027	0.025	0.024	0.023
711.8	0.077	0.007	0.004	0.003	0.003	0.002	711.8	0.077	0	-0.001	0	0	0	711.8	0.077	0.029	0.027	0.025	0.024	0.024
711.6	0.079	0.007	0.004	0.004	0.003	0.002	711.6	0.079	0	-0.001	0	-0.001	0	711.6	0.079	0.03	0.028	0.026	0.025	0.025
711.4	0.08	0.007	0.005	0.004	0.003	0.002	711.4	0.08	0	-0.001	0	0	0	711.4	0.08	0.031	0.028	0.026	0.025	0.025
711.2	0.082	0.007	0.005	0.004	0.003	0.002	711.2	0.082	0	0	0	0	0	711.2	0.082	0.032	0.029	0.027	0.026	0.026
711	0.083	0.006	0.004	0.003	0.002	0.002	711	0.083	-0.001	-0.001	-0.001	-0.001	-0.001	711	0.083	0.032	0.029	0.027	0.026	0.026
710.8	0.085	0.007	0.004	0.003	0.003	0.003	710.8	0.085	0	-0.001	-0.001	-0.001	-0.001	710.8	0.085	0.033	0.029	0.027	0.026	0.026
710.6	0.086	0.007	0.004	0.003	0.003	0.003	710.6	0.086	0	0	0	0	-0.001	710.6	0.086	0.033	0.029	0.028	0.027	0.026
710.4	0.089	0.008	0.005	0.004	0.004	0.004	710.4	0.089	0.001	0.001	0	0	0	710.4	0.089	0.034	0.03	0.029	0.028	0.028
710.2	0.09	0.007	0.003	0.003	0.003	0.003	710.2	0.09	0	0	-0.001	-0.001	-0.001	710.2	0.09	0.033	0.03	0.029	0.028	0.027
710	0.092	0.008	0.004	0.004	0.004	0.003	710	0.092	0.001	0.001	0	0	0	710	0.092	0.034	0.032	0.03	0.029	0.029
709.8	0.094	0.008	0.005	0.004	0.004	0.003	709.8	0.094	0.001	0.001	0	0	0	709.8	0.094	0.034	0.032	0.031	0.03	0.029
709.6	0.095	0.008	0.005	0.004	0.004	0.003	709.6	0.095	0.001	0	0	0	0	709.6	0.095	0.035	0.032	0.031	0.03	0.029
709.4	0.097	0.008	0.005	0.004	0.004	0.002	709.4	0.097	0	0	0	0	0	709.4	0.097	0.035	0.033	0.032	0.03	0.029
709.2	0.098	0.007	0.005	0.003	0.003	0.002	709.2	0.098	-0.001	0	-0.001	-0.001	-0.001	709.2	0.098	0.035	0.033	0.031	0.03	0.029
709	0.099	0.008	0.005	0.003	0.003	0.002	709	0.099	-0.001	0	-0.001	-0.001	-0.001	709	0.099	0.035	0.033	0.031	0.03	0.029
708.8	0.102	0.008	0.006	0.004	0.003	0.003	708.8	0.102	0	0.001	0	0	0	708.8	0.102	0.037	0.034	0.032	0.032	0.03
708.6	0.103	0.009	0.006	0.004	0.003	0.003	708.6	0.103	0	0.001	0	0	0	708.6	0.103	0.037	0.034	0.032	0.032	0.03
708.4	0.106	0.009	0.006	0.005	0.004	0.004	708.4	0.106	0.001	0.002	0	0	0.001	708.4	0.106	0.038	0.035	0.034	0.033	0.032
708.2	0.108	0.009	0.006	0.005	0.004	0.004	708.2	0.108	0.001	0.001	0	0	0	708.2	0.108	0.038	0.036	0.034	0.034	0.032
708	0.11	0.009	0.006	0.005	0.004	0.004	708	0.11	0.001	0.001	0	0	0	708	0.11	0.039	0.037	0.035	0.035	0.034
707.8	0.111	0.008	0.005	0.005	0.004	0.004	707.8	0.111	0.001	0	0	0	0	707.8	0.111	0.039	0.037	0.035	0.034	0.033
707.6	0.113	0.009	0.006	0.005	0.004	0.004	707.6	0.113	0.001	0	0	0	0.001	707.6	0.113	0.04	0.037	0.036	0.035	0.034
707.4	0.114	0.008	0.005	0.004	0.003	0.003	707.4	0.114	0	0	-0.001	0	0	707.4	0.114	0.04	0.037	0.036	0.034	0.033
707.2	0.116	0.008	0.006	0.004	0.004	0.003	707.2	0.116	0	0	-0.001	0	0	707.2	0.116	0.04	0.037	0.036	0.035	0.034
707	0.118	0.008	0.005	0.004	0.004	0.003	707	0.118	0	0	-0.001	0.001	0	707	0.118	0.04	0.038	0.036	0.035	0.033
706.8	0.12	0.008	0.005	0.004	0.004	0.003	706.8	0.12	0	0	-0.001	0	-0.001	706.8	0.12	0.04	0.037	0.036	0.035	0.033
706.6	0.122	0.008	0.005	0.004	0.004	0.003	706.6	0.122	0	-0.001	-0.001	0	-0.001	706.6	0.122	0.04	0.037	0.036	0.035	0.033
706.4	0.124	0.009	0.006	0.004	0.004	0.003	706.4	0.124	0	0	-0.001	0	-0.001	706.4	0.124	0.042	0.038	0.037	0.036	0.034
706.2	0.125	0.008	0.005	0.004	0.003	0.002	706.2	0.125	-0.001	-0.001	-0.002	-0.001	-0.002	706.2	0.125	0.041	0.038	0.036	0.036	0.034
706	0.127	0.008	0.005	0.004	0.003	0.002	706	0.127	-0.002	-0.001	-0.001	-0.001	-0.002	706	0.127	0.042	0.038	0.037	0.036	0.035
705.8	0.13	0.01	0.006	0.005	0.004	0.003	705.8	0.13	-0.001	0	0	0	0	705.8	0.13	0.043	0.04	0.039	0.037	0.037
705.6	0.132	0.01	0.006	0.006	0.004	0.003	705.6	0.132	0	0	0	0	0	705.6	0.132	0.044	0.041	0.039	0.037	0.037
705.4	0.134	0.01	0.006	0.006	0.004	0.003	705.4	0.134	0	0	0	0	0	705.4	0.134	0.044	0.041	0.04	0.038	0.037
705.2	0.136	0.01	0.006	0.006	0.004	0.003	705.2	0.136	0	0	0	0	0	705.2	0.136	0.045	0.042	0.04	0.039	0.038
705	0.139	0.011	0.007	0.006	0.005	0.004	705	0.139	0.001	0.001	0	0	0	705	0.139	0.046	0.042	0.041	0.039	0.038
704.8	0.14	0.01	0.006	0.004	0.004	0.003	704.8	0.14	0	0	-0.001	-0.001	-0.001	704.8	0.14	0.045	0.041	0.04	0.038	0.037
704.6	0.142	0.009	0.005	0.004	0.003	0.003	704.6	0.142	-0.001	0	-0.001	-0.001	-0.002	704.6	0.142	0.045	0.041	0.04	0.039	0.037
704.4	0.145	0.009	0.006	0.004	0.004	0.003	704.4	0.145	0	0	-0.001	-0.001	-0.001	704.4	0.145	0.046	0.041	0.04	0.039	0.038
704.2	0.147	0.009	0.006	0.004	0.003	0.003	704.2	0.147	-0.001	0	-0.001	-0.001	-0.001	704.2	0.147	0.046	0.042	0.041	0.039	0.038
704	0.149	0.009	0.006	0.004	0.003	0.003	704	0.149	-0.001	-0.001	-0.001	-0.001	-0.001	704	0.149	0.046	0.042	0.041	0.039	0.038
703.8	0.151	0.009	0.006	0.005	0.003	0.003	703.8	0.151	-0.001	-0.001	-0.001	-0.001	-0.001	703.8	0.151	0.046	0.042	0.041	0.04	0.039
703.6	0.154	0.01	0.007	0.006	0.005	0.004	703.6	0.154	0	0	0	0	0	703.6	0.154	0.047	0.044	0.042	0.041	0.04
703.4	0.156	0.01	0.006	0.005	0.004	0.004	703.4	0.156	0	0	-0.001	0	-0.001	703.4	0.156	0.046	0.043	0.041	0.041	0.04
703.2	0.159	0.01	0.007	0.005	0.004	0.004	703.2	0.159	0	-0.001	0	0	-0.001	703.2	0.159	0.047	0.043	0.041	0.041	0.04
703	0.161	0.01	0.007	0.004	0.004	0.003	703	0.161	0	0	0	0	-0.001	703	0.161	0.047	0.044	0.042	0.041	0.041
702.8	0.163	0.01	0.007	0.005	0.004	0.004	702.8	0.163	0	0	0	0	-0.001	702.8	0.163	0.047	0.044	0.042	0.041	0.04
702.6	0.166	0.01	0.006	0.004	0.003	0.003	702.6	0.166	-0.001	-0.001	0	-0.001	-0.001	702.6	0.166	0.048	0.044	0.043	0.041	0.04
702.4	0.168	0.01	0.006	0.005	0.004	0.004	702.4	0.168	-0.001	-0.001	-0.001	-0.001	-0.001	702.4	0.168	0.048	0.045	0.043	0.041	0.04
702.2	0.171	0.01	0.006	0.005	0.004	0.004	702.2	0.171	-0.001	0	-0.001	-0.001	-0.001	702.2	0.171	0.048	0.045	0.043	0.042	0.04
702	0.175	0.011	0.007	0.006	0.004	0.005	702	0.175	0	0	0	0	0	702	0.175	0.049	0.046	0.044	0.043	0.041
701.8	0.177	0.01	0.007	0.006	0.004	0.004	701.8	0.177	0	0	-0.001	0	-0.001	701.8	0.177	0.05	0.046	0.045	0.044	0.042
701.6	0.181	0.011	0.007	0.006	0.005	0.005	701.6	0.181	0.001	0	0	0	0	701.6	0.181	0.05	0.046	0.045	0.044	0.042
701.4	0.184	0.011	0.008	0.006	0.005	0.005	701.4	0.184	0.001	0	0.001	0	0.001	701.4	0.184	0.05	0.047	0.045	0.045	0.043
701.2	0.187	0.011	0.008	0.006	0.005	0.004	701.2	0.187	0.001	0	0.001	0	0.001	701.2	0.187	0.05	0.047	0.046	0.045	0.043
701	0.19	0.011	0.008	0.005	0.005	0.004	701	0.19	0.001	0	0.001	0	0.001	701	0.19	0.051	0.047	0.046	0.045	0.043
700.8	0.193	0.011	0.007	0.005	0.005	0.004	700.8	0.193	0.001	0	0.001	0	0	700.8	0.193	0.051	0.047	0.046	0.045	0.043
700.6	0.196	0.011	0.007	0.005	0.005	0.004	700.6	0.196	0	0	0	-0.001	0	700.6	0.196	0.051	0.047	0.046	0.045	0.043
700.4	0.199	0.011	0.007	0.005	0.005	0.004	700.4	0.199	0	0	0	-0.001	0	700.4	0.199	0.051	0.047	0.046	0.045	0.043
700.2	0.201	0.01	0.006	0.005	0.004	0.003	700.2	0.201	-0.001	-0.001	-0.001	-0.002	-0.001	700.2	0.201	0.051	0.047	0.045	0.044	0.043
700	0.205	0.01	0.006	0.005	0.004	0.003	700	0.205	-0.001	0	-0.001	-0.001	-0.001	700	0.205	0.05	0.047	0.045	0.044	0.043
699.8	0.208	0.01	0.006	0.005	0.004	0.003	699.8	0.208	-0.001	-0.001	-0.001	-0.001	-0.001	699.8	0.208	0.051	0.047	0.045	0.045	0.043
699.6	0.213	0.011	0.007	0.006	0.005	0.005	699.6	0.213	0.001	0.001	0	0	0	699.6	0.213	0.052	0.049	0.047	0.046	0.045
699.4	0.216	0.01	0.006	0.005	0.004	0.004	699.4	0.216	0	0	-0.001	-0.001	0	699.4	0.216	0.052	0.048	0.046	0.045	0.044
699.2	0.221	0.011	0.007	0.006	0.005	0.005	699.2	0.221	0.001	0.001	0.001	0	0.001	699.2	0.221	0.053	0.05	0.047	0.046	0.044
699	0.224	0.01	0.007	0.007	0.005	0.005	699	0.224	0.001	0.001	0	0	0.001	699	0.224	0.053	0.05	0.048	0.046	0.045
698.8	0.228	0.011	0.008	0.007	0.005	0.005	698.8	0.228	0.001	0.001	0.001	0	0.001	698.8	0.228	0.053	0.05	0.048	0.046	0.045
698.6	0.231	0.01	0.007	0.006	0.005	0.004	698.6	0.231	0	0	0	-0.001	0	698.6	0.231	0.052	0.049	0.047	0.046	0.045
698.4	0.234	0.011	0.008	0.006	0.005	0.004	698.4	0.234	0	0.001	0	0	0	698.4	0.234	0.052	0.048	0.047	0.045	0.045
698.2	0.237	0.011	0.008	0.006	0.004	0.004	698.2	0.237	0	0.001	0	0	0	698.2	0.237	0.052	0.048	0.047	0.045	0.044
698	0.241	0.011	0.008	0.007	0.005	0.005	698	0.241	0.001	0.001	0.001	0	0.001	698	0.241	0.053	0.049	0.048	0.046	0.045
697.8	0.245	0.011	0.008	0.006	0.004	0.005	697.8	0.245	0.001	0.001	0.001	0	0	697.8	0.245	0.053	0.049	0.048	0.046	0.045
697.6	0.248	0.01	0.007	0.006	0.004	0.005	697.6	0.248	0	0	0	0	-0.001	697.6	0.248	0.053	0.049	0.048	0.045	0.045
697.4	0.252	0.01	0.007	0.006	0.004	0.005	697.4	0.252	0	0	0	-0.001	-0.001	697.4	0.252	0.053	0.049	0.048	0.045	0.046
697.2	0.256	0.01	0.007	0.006	0.005	0.005	697.2	0.256	0	0	0	-0.001	-0.001	697.2	0.256	0.053	0.049	0.048	0.046	0.046
697	0.26	0.011	0.007	0.006	0.005	0.005	697	0.26	0	0	-0.001	-0.001	0	697	0.26	0.054	0.05	0.048	0.046	0.046
696.8	0.263	0.01	0.007	0.006	0.005	0.004	696.8	0.263	0	-0.001	-0.001	-0.002	-0.001	696.8	0.263	0.052	0.049	0.047	0.046	0.045
696.6	0.267	0.01	0.007	0.006	0.005	0.003	696.6	0.267	0	0	-0.001	-0.002	-0.001	696.6	0.267	0.053	0.049	0.047	0.046	0.044
696.4	0.271	0.011	0.007	0.006	0.005	0.003	696.4	0.271	0	0	-0.001	-0.001	-0.001	696.4	0.271	0.053	0.049	0.047	0.046	0.044
696.2	0.275	0.011	0.008	0.006	0.005	0.004	696.2	0.275	0	0	-0.001	-0.001	0	696.2	0.275	0.052	0.048	0.046	0.046	0.044
696	0.278	0.01	0.007	0.005	0.004	0.003	696	0.278	0	0	-0.001	-0.001	-0.001	696	0.278	0.052	0.048	0.046	0.045	0.043
695.8	0.283	0.011	0.008	0.006	0.005	0.004	695.8	0.283	0	0.001	-0.001	0	0	695.8	0.283	0.053	0.049	0.047	0.046	0.045
695.6	0.287	0.011	0.007	0.006	0.005	0.005	695.6	0.287	0	0.001	-0.001	0	0	695.6	0.287	0.052	0.049	0.047	0.045	0.045
695.4	0.29	0.01	0.006	0.005	0.004	0.004	695.4	0.29	-0.001	0	-0.001	-0.001	-0.001	695.4	0.29	0.052	0.048	0.046	0.045	0.044
695.2	0.294	0.01	0.007	0.005	0.004	0.004	695.2	0.294	0	0	-0.001	0	-0.001	695.2	0.294	0.052	0.048	0.046	0.045	0.045
695	0.298	0.01	0.007	0.006	0.004	0.004	695	0.298	0	0	-0.001	0	-0.001	695	0.298	0.052	0.049	0.046	0.045	0.044
694.8	0.302	0.011	0.007	0.006	0.005	0.004	694.8	0.302	0	0	-0.001	-0.001	-0.001	694.8	0.302	0.052	0.049	0.046	0.045	0.044
694.6	0.307	0.011	0.007	0.006	0.005	0.004	694.6	0.307	0	0	-0.001	-0.001	-0.001	694.6	0.307	0.052	0.048	0.046	0.045	0.044
694.4	0.311	0.011	0.007	0.005	0.005	0.004	694.4	0.311	0	0	-0.001	-0.001	-0.001	694.4	0.311	0.051	0.048	0.046	0.045	0.043
694.2	0.316	0.012	0.007	0.006	0.006	0.005	694.2	0.316	0.001	0	0	-0.001	0	694.2	0.316	0.051	0.048	0.047	0.046	0.044
694	0.321	0.011	0.007	0.006	0.006	0.005	694	0.321	0	0	0	-0.001	0	694	0.321	0.051	0.048	0.047	0.045	0.044
693.8	0.326	0.012	0.008	0.007	0.007	0.005	693.8	0.326	0.001	0.001	0.001	0	0	693.8	0.326	0.052	0.049	0.048	0.046	0.044
693.6	0.331	0.012	0.008	0.008	0.007	0.006	693.6	0.331	0.001	0.001	0.001	0.001	0.001	693.6	0.331	0.052	0.049	0.048	0.046	0.045
693.4	0.335	0.011	0.008	0.007	0.006	0.005	693.4	0.335	0	0	0	0	0	693.4	0.335	0.051	0.048	0.047	0.045	0.044
693.2	0.34	0.011	0.008	0.007	0.006	0.005	693.2	0.34	0.001	0	0.001	0	0	693.2	0.34	0.051	0.049	0.047	0.045	0.044
693	0.344	0.01	0.007	0.006	0.005	0.004	693	0.344	0	0	0	-0.001	-0.001	693	0.344	0.05	0.047	0.046	0.043	0.043
692.8	0.348	0.009	0.007	0.006	0.004	0.004	692.8	0.348	0	0	-0.001	-0.001	-0.001	692.8	0.348	0.05	0.046	0.045	0.043	0.042
692.6	0.353	0.011	0.008	0.006	0.005	0.005	692.6	0.353	0.001	0.001	0	0	0	692.6	0.353	0.05	0.047	0.045	0.044	0.043
692.4	0.358	0.011	0.008	0.006	0.005	0.005	692.4	0.358	0.001	0.001	0	0	0	692.4	0.358	0.05	0.046	0.045	0.044	0.043
692.2	0.363	0.011	0.008	0.006	0.005	0.004	692.2	0.363	0	0.001	-0.001	0	0	692.2	0.363	0.049	0.046	0.044	0.044	0.043
692	0.369	0.011	0.008	0.007	0.006	0.005	692	0.369	0	0.001	0	0	0.001	692	0.369	0.049	0.046	0.045	0.044	0.043
691.8	0.376	0.012	0.009	0.007	0.007	0.006	691.8	0.376	0.001	0.002	0.001	0.001	0.002	691.8	0.376	0.05	0.047	0.046	0.045	0.044
691.6	0.38	0.011	0.007	0.007	0.006	0.005	691.6	0.38	0	0	0	0	0.001	691.6	0.38	0.049	0.046	0.045	0.044	0.043
691.4	0.386	0.01	0.007	0.007	0.005	0.005	691.4	0.386	0	0	0	0	0	691.4	0.386	0.049	0.046	0.044	0.044	0.043
691.2	0.391	0.01	0.007	0.006	0.005	0.005	691.2	0.391	0	0	0	0	0	691.2	0.391	0.049	0.046	0.044	0.043	0.042
691	0.397	0.01	0.008	0.007	0.005	0.004	691	0.397	0	0	0.001	0	0	691	0.397	0.049	0.046	0.044	0.043	0.042
690.8	0.402	0.009	0.007	0.006	0.005	0.004	690.8	0.402	0	0	0	-0.001	-0.001	690.8	0.402	0.048	0.045	0.044	0.042	0.041
690.6	0.407	0.01	0.007	0.006	0.005	0.004	690.6	0.407	0.001	0	0	0	0	690.6	0.407	0.048	0.045	0.044	0.042	0.041
690.4	0.413	0.009	0.007	0.005	0.004	0.003	690.4	0.413	0	0	-0.001	-0.001	-0.001	690.4	0.413	0.047	0.044	0.043	0.041	0.04
690.2	0.419	0.01	0.007	0.005	0.004	0.003	690.2	0.419	0	0	-0.001	-0.001	-0.001	690.2	0.419	0.047	0.043	0.043	0.04	0.039
690	0.426	0.01	0.008	0.006	0.005	0.004	690	0.426	0.001	0.001	0	0.001	0	690	0.426	0.047	0.044	0.043	0.041	0.04
689.8	0.432	0.01	0.007	0.006	0.005	0.004	689.8	0.432	0.001	0	0	0	0	689.8	0.432	0.047	0.043	0.042	0.041	0.04
689.6	0.438	0.01	0.007	0.006	0.005	0.004	689.6	0.438	0.001	0	0	0	0	689.6	0.438	0.046	0.043	0.041	0.041	0.04
689.4	0.444	0.01	0.007	0.006	0.005	0.003	689.4	0.444	0.001	0	0	0	0	689.4	0.444	0.046	0.043	0.041	0.04	0.04
689.2	0.45	0.01	0.007	0.006	0.005	0.004	689.2	0.45	0	0	0	0	0	689.2	0.45	0.046	0.043	0.041	0.04	0.039
689	0.456	0.01	0.007	0.006	0.005	0.004	689	0.456	0	0	0	0	0	689	0.456	0.046	0.043	0.041	0.04	0.039
688.8	0.461	0.009	0.006	0.005	0.004	0.003	688.8	0.461	0	-0.001	-0.001	-0.001	0	688.8	0.461	0.045	0.041	0.04	0.039	0.038
688.6	0.467	0.009	0.006	0.005	0.004	0.003	688.6	0.467	0	-0.001	-0.001	-0.001	0	688.6	0.467	0.045	0.041	0.04	0.038	0.038
688.4	0.472	0.009	0.006	0.005	0.004	0.004	688.4	0.472	0	-0.001	0	-0.001	0	688.4	0.472	0.044	0.04	0.039	0.038	0.037
688.2	0.479	0.009	0.007	0.005	0.004	0.004	688.2	0.479	0.001	0	0.001	0	0.001	688.2	0.479	0.044	0.04	0.04	0.038	0.037
688	0.486	0.01	0.007	0.006	0.005	0.005	688	0.486	0.001	0.001	0.002	0	0.001	688	0.486	0.044	0.041	0.04	0.039	0.038
687.8	0.493	0.01	0.007	0.006	0.005	0.005	687.8	0.493	0.001	0.001	0.002	0.001	0.001	687.8	0.493	0.044	0.041	0.04	0.039	0.038
687.6	0.499	0.01	0.007	0.006	0.006	0.005	687.6	0.499	0.001	0.001	0.002	0.001	0.001	687.6	0.499	0.044	0.041	0.04	0.039	0.037
687.4	0.505	0.01	0.007	0.006	0.006	0.005	687.4	0.505	0.001	0.001	0.001	0.001	0.001	687.4	0.505	0.043	0.041	0.04	0.039	0.037
687.2	0.511	0.009	0.006	0.006	0.005	0.004	687.2	0.511	0	0	0	0	0	687.2	0.511	0.042	0.04	0.038	0.037	0.036
687	0.516	0.009	0.006	0.006	0.005	0.004	687	0.516	0	0	0	0	0	687	0.516	0.042	0.039	0.038	0.037	0.035
686.8	0.522	0.009	0.006	0.006	0.004	0.004	686.8	0.522	0.001	0	0	0	0	686.8	0.522	0.041	0.039	0.037	0.036	0.035
686.6	0.527	0.008	0.005	0.005	0.003	0.003	686.6	0.527	-0.001	-0.001	-0.001	-0.001	-0.001	686.6	0.527	0.04	0.038	0.036	0.035	0.034
686.4	0.533	0.009	0.005	0.005	0.003	0.002	686.4	0.533	-0.001	0	-0.001	-0.001	-0.001	686.4	0.533	0.04	0.037	0.036	0.035	0.034
686.2	0.539	0.008	0.005	0.004	0.003	0.002	686.2	0.539	-0.001	0	-0.001	-0.001	-0.001	686.2	0.539	0.04	0.036	0.035	0.034	0.033
686	0.545	0.009	0.005	0.004	0.004	0.003	686	0.545	0	0.001	0	0	-0.001	686	0.545	0.04	0.037	0.035	0.035	0.034
685.8	0.551	0.009	0.006	0.004	0.004	0.003	685.8	0.551	0	0	0	-0.001	-0.001	685.8	0.551	0.04	0.037	0.035	0.035	0.034
685.6	0.557	0.008	0.006	0.004	0.004	0.003	685.6	0.557	0	0	0	0	0	685.6	0.557	0.04	0.037	0.035	0.035	0.034
685.4	0.563	0.009	0.006	0.005	0.005	0.004	685.4	0.563	0	0	0	0	0	685.4	0.563	0.039	0.037	0.035	0.034	0.033
685.2	0.57	0.009	0.006	0.005	0.005	0.004	685.2	0.57	0	0	0	0	0	685.2	0.57	0.039	0.037	0.035	0.034	0.033
685	0.576	0.009	0.007	0.005	0.005	0.004	685	0.576	0.001	0	0	0	0	685	0.576	0.039	0.037	0.035	0.034	0.033
684.8	0.581	0.008	0.006	0.005	0.004	0.003	684.8	0.581	0	-0.001	-0.001	-0.001	-0.001	684.8	0.581	0.038	0.035	0.034	0.033	0.032
684.6	0.587	0.008	0.006	0.005	0.004	0.003	684.6	0.587	0	0	0	-0.001	-0.001	684.6	0.587	0.038	0.035	0.034	0.033	0.032
684.4	0.594	0.008	0.006	0.005	0.004	0.003	684.4	0.594	0	0	0	-0.001	-0.001	684.4	0.594	0.037	0.035	0.033	0.032	0.031
684.2	0.599	0.008	0.006	0.004	0.004	0.003	684.2	0.599	0.001	0	-0.001	-0.001	-0.001	684.2	0.599	0.037	0.034	0.032	0.032	0.031
684	0.605	0.007	0.005	0.004	0.004	0.003	684	0.605	0	-0.001	-0.001	-0.001	-0.002	684	0.605	0.036	0.034	0.032	0.031	0.03
683.8	0.611	0.008	0.006	0.005	0.005	0.003	683.8	0.611	0.001	0	0	0	-0.001	683.8	0.611	0.037	0.034	0.033	0.031	0.031
683.6	0.617	0.008	0.006	0.004	0.004	0.003	683.6	0.617	0	0	-0.001	0	-0.001	683.6	0.617	0.036	0.034	0.033	0.031	0.03
683.4	0.623	0.009	0.006	0.004	0.004	0.003	683.4	0.623	0	0	-0.001	0	0	683.4	0.623	0.036	0.034	0.032	0.03	0.03
683.2	0.629	0.009	0.005	0.004	0.004	0.003	683.2	0.629	0	0	-0.001	0	0	683.2	0.629	0.035	0.033	0.032	0.03	0.03
683	0.635	0.008	0.005	0.004	0.004	0.003	683	0.635	0	0	-0.001	0	0	683	0.635	0.035	0.032	0.032	0.03	0.029
682.8	0.641	0.008	0.005	0.004	0.004	0.003	682.8	0.641	0	0	0	0	0	682.8	0.641	0.035	0.032	0.032	0.03	0.03
682.6	0.647	0.008	0.005	0.005	0.004	0.003	682.6	0.647	0	0	0	0	0	682.6	0.647	0.035	0.032	0.031	0.03	0.029
682.4	0.653	0.008	0.005	0.005	0.004	0.003	682.4	0.653	0	0	0	0	0	682.4	0.653	0.034	0.031	0.031	0.03	0.029
682.2	0.659	0.008	0.005	0.005	0.004	0.003	682.2	0.659	0	0	0	0	0	682.2	0.659	0.034	0.031	0.03	0.03	0.029
682	0.666	0.008	0.005	0.005	0.004	0.004	682	0.666	0	0	0	0	0	682	0.666	0.034	0.031	0.03	0.029	0.028
681.8	0.672	0.008	0.005	0.005	0.004	0.004	681.8	0.672	0	0	0	0	0	681.8	0.672	0.034	0.031	0.029	0.029	0.027
681.6	0.678	0.008	0.005	0.004	0.004	0.004	681.6	0.678	0	0	0	0	0	681.6	0.678	0.033	0.03	0.029	0.028	0.027
681.4	0.683	0.007	0.005	0.003	0.003	0.002	681.4	0.683	-0.001	-0.001	-0.001	-0.001	-0.001	681.4	0.683	0.032	0.029	0.028	0.027	0.026
681.2	0.689	0.007	0.004	0.003	0.002	0.002	681.2	0.689	-0.001	-0.001	-0.001	-0.001	-0.001	681.2	0.689	0.032	0.029	0.028	0.027	0.026
681	0.695	0.006	0.004	0.003	0.002	0.002	681	0.695	0	-0.001	-0.001	-0.001	-0.001	681	0.695	0.031	0.028	0.027	0.027	0.026
680.8	0.701	0.006	0.004	0.003	0.002	0.002	680.8	0.701	-0.001	-0.001	-0.001	-0.001	-0.001	680.8	0.701	0.031	0.028	0.027	0.026	0.026
680.6	0.708	0.007	0.005	0.004	0.003	0.003	680.6	0.708	0.001	0	0	0	0	680.6	0.708	0.032	0.028	0.027	0.027	0.026
680.4	0.714	0.007	0.005	0.004	0.003	0.002	680.4	0.714	0.001	0	0	-0.001	-0.001	680.4	0.714	0.031	0.028	0.027	0.027	0.026
680.2	0.72	0.007	0.005	0.004	0.003	0.002	680.2	0.72	0.001	0	0	0	0	680.2	0.72	0.031	0.028	0.027	0.026	0.026
680	0.726	0.007	0.005	0.004	0.003	0.002	680	0.726	0	0	0	0	-0.001	680	0.726	0.031	0.028	0.027	0.026	0.027
679.8	0.731	0.007	0.005	0.004	0.003	0.003	679.8	0.731	0	0	0	0	0	679.8	0.731	0.031	0.028	0.027	0.026	0.026
679.6	0.737	0.007	0.006	0.004	0.004	0.003	679.6	0.737	0.001	0.001	0	0	0	679.6	0.737	0.03	0.028	0.027	0.026	0.027
679.4	0.743	0.008	0.005	0.004	0.004	0.003	679.4	0.743	0.001	0.001	0	0.001	0	679.4	0.743	0.03	0.028	0.026	0.026	0.026
679.2	0.748	0.008	0.005	0.004	0.004	0.003	679.2	0.748	0.001	0.001	0.001	0.001	0	679.2	0.748	0.03	0.027	0.026	0.026	0.026
679	0.752	0.006	0.004	0.003	0.003	0.002	679	0.752	0.001	0	0	0	-0.001	679	0.752	0.029	0.025	0.025	0.024	0.024
678.8	0.757	0.006	0.004	0.003	0.003	0.002	678.8	0.757	0	0	-0.001	-0.001	-0.001	678.8	0.757	0.028	0.025	0.024	0.024	0.023
678.6	0.763	0.006	0.004	0.003	0.003	0.002	678.6	0.763	0	-0.001	-0.001	-0.001	-0.001	678.6	0.763	0.027	0.024	0.024	0.024	0.023
678.4	0.768	0.005	0.003	0.003	0.003	0.002	678.4	0.768	0	-0.001	-0.002	-0.001	-0.001	678.4	0.768	0.027	0.024	0.023	0.023	0.022
678.2	0.773	0.005	0.003	0.003	0.002	0.002	678.2	0.773	0	-0.001	-0.001	-0.002	-0.001	678.2	0.773	0.027	0.024	0.023	0.023	0.022
678	0.778	0.005	0.004	0.003	0.002	0.002	678	0.778	-0.001	-0.001	-0.001	-0.002	-0.001	678	0.778	0.027	0.024	0.023	0.023	0.022
677.8	0.784	0.007	0.005	0.004	0.003	0.002	677.8	0.784	0	0	0	0	0	677.8	0.784	0.027	0.025	0.023	0.023	0.023
677.6	0.789	0.007	0.005	0.004	0.003	0.002	677.6	0.789	0	0	0	0	-0.001	677.6	0.789	0.027	0.025	0.024	0.023	0.023
677.4	0.793	0.007	0.005	0.004	0.003	0.002	677.4	0.793	0.001	0	0	0	-0.001	677.4	0.793	0.027	0.025	0.024	0.023	0.023
677.2	0.797	0.007	0.005	0.004	0.003	0.003	677.2	0.797	0.001	0.001	0	0	-0.001	677.2	0.797	0.027	0.025	0.024	0.023	0.023
677	0.8	0.007	0.004	0.003	0.002	0.002	677	0.8	0	0	-0.001	-0.001	-0.002	677	0.8	0.026	0.024	0.022	0.022	0.021
676.8	0.804	0.006	0.004	0.003	0.003	0.002	676.8	0.804	0	0	-0.001	-0.001	-0.002	676.8	0.804	0.026	0.023	0.022	0.022	0.021
676.6	0.808	0.006	0.004	0.003	0.003	0.001	676.6	0.808	0	0	-0.001	-0.001	-0.001	676.6	0.808	0.025	0.023	0.022	0.021	0.021
676.4	0.812	0.006	0.004	0.003	0.003	0.001	676.4	0.812	0	0	-0.002	-0.001	-0.001	676.4	0.812	0.025	0.022	0.021	0.021	0.021
676.2	0.817	0.006	0.005	0.003	0.004	0.002	676.2	0.817	0.001	0	-0.001	0	0	676.2	0.817	0.026	0.023	0.021	0.022	0.021
676	0.82	0.006	0.004	0.003	0.003	0.002	676	0.82	0	0	-0.001	0	0	676	0.82	0.025	0.022	0.021	0.021	0.02
675.8	0.824	0.006	0.004	0.003	0.003	0.002	675.8	0.824	0	0	-0.001	0	0	675.8	0.824	0.025	0.022	0.021	0.021	0.02
675.6	0.827	0.005	0.004	0.003	0.003	0.002	675.6	0.827	0	-0.001	-0.001	0	-0.001	675.6	0.827	0.025	0.022	0.021	0.021	0.02
675.4	0.83	0.005	0.004	0.003	0.003	0.002	675.4	0.83	0	-0.001	0	0	0	675.4	0.83	0.025	0.022	0.021	0.021	0.02
675.2	0.834	0.005	0.004	0.003	0.003	0.002	675.2	0.834	0	0	0	0	0	675.2	0.834	0.024	0.022	0.022	0.021	0.02
675	0.837	0.005	0.005	0.003	0.003	0.002	675	0.837	0	0	0	0	0	675	0.837	0.024	0.022	0.022	0.021	0.02
674.8	0.84	0.005	0.004	0.003	0.002	0.002	674.8	0.84	0	0	0	0	0	674.8	0.84	0.024	0.022	0.021	0.021	0.02
674.6	0.843	0.006	0.004	0.003	0.002	0.002	674.6	0.843	0.001	0.001	0	0	0	674.6	0.843	0.024	0.022	0.021	0.02	0.02
674.4	0.846	0.006	0.004	0.003	0.002	0.002	674.4	0.846	0	0.001	0	0	0	674.4	0.846	0.024	0.021	0.02	0.02	0.02
674.2	0.848	0.006	0.004	0.003	0.002	0.002	674.2	0.848	0	0	0	0	0	674.2	0.848	0.024	0.021	0.02	0.019	0.019
674	0.851	0.005	0.003	0.002	0.002	0.002	674	0.851	0	0	0	0	0	674	0.851	0.023	0.021	0.019	0.019	0.019
673.8	0.853	0.005	0.003	0.002	0.002	0.002	673.8	0.853	0	0	-0.001	-0.001	-0.001	673.8	0.853	0.023	0.02	0.02	0.018	0.018
673.6	0.856	0.005	0.003	0.003	0.002	0.002	673.6	0.856	0	0	-0.001	-0.001	-0.001	673.6	0.856	0.023	0.02	0.02	0.018	0.018
673.4	0.858	0.005	0.003	0.003	0.002	0.002	673.4	0.858	0	-0.001	-0.001	-0.001	-0.001	673.4	0.858	0.022	0.02	0.02	0.019	0.018
673.2	0.861	0.005	0.004	0.003	0.002	0.002	673.2	0.861	0	-0.001	0	-0.001	-0.001	673.2	0.861	0.022	0.02	0.02	0.019	0.018
673	0.863	0.005	0.004	0.003	0.002	0.002	673	0.863	0	0	0	0	0	673	0.863	0.022	0.02	0.02	0.019	0.018
672.8	0.865	0.006	0.005	0.003	0.002	0.002	672.8	0.865	0	0	0	0	0	672.8	0.865	0.023	0.02	0.02	0.019	0.018
672.6	0.866	0.006	0.005	0.003	0.002	0.002	672.6	0.866	0	0	0	0	0	672.6	0.866	0.023	0.02	0.019	0.019	0.018
672.4	0.867	0.006	0.004	0.003	0.003	0.002	672.4	0.867	0	0	0	0	0	672.4	0.867	0.022	0.02	0.019	0.019	0.018
672.2	0.869	0.006	0.004	0.003	0.003	0.002	672.2	0.869	0	0	0	0	0	672.2	0.869	0.022	0.019	0.018	0.019	0.018
672	0.87	0.005	0.004	0.002	0.002	0.002	672	0.87	0	0	0	0	0	672	0.87	0.021	0.019	0.018	0.018	0.017
671.8	0.872	0.005	0.003	0.003	0.002	0.002	671.8	0.872	0	0	0	-0.001	-0.001	671.8	0.872	0.021	0.019	0.018	0.018	0.017
671.6	0.873	0.005	0.003	0.003	0.002	0.002	671.6	0.873	0	0	0	0	0	671.6	0.873	0.021	0.019	0.018	0.018	0.017
671.4	0.875	0.005	0.003	0.003	0.002	0.002	671.4	0.875	0.001	0	0	0	0	671.4	0.875	0.021	0.019	0.018	0.018	0.017
671.2	0.876	0.005	0.004	0.003	0.002	0.002	671.2	0.876	0.001	0	0	0	0	671.2	0.876	0.021	0.019	0.018	0.017	0.017
671	0.877	0.005	0.004	0.003	0.002	0.002	671	0.877	0.001	0	0	0	0	671	0.877	0.021	0.018	0.018	0.017	0.017
670.8	0.878	0.006	0.004	0.003	0.002	0.002	670.8	0.878	0.001	0	0	0	0	670.8	0.878	0.021	0.018	0.018	0.017	0.017
670.6	0.878	0.006	0.004	0.003	0.002	0.001	670.6	0.878	0	0	0	0	0	670.6	0.878	0.021	0.018	0.018	0.016	0.017
670.4	0.878	0.006	0.004	0.002	0.002	0.002	670.4	0.878	0	0	0	0	0	670.4	0.878	0.02	0.018	0.018	0.017	0.016
670.2	0.878	0.005	0.004	0.002	0.002	0.002	670.2	0.878	0	0	0	0	0	670.2	0.878	0.02	0.018	0.017	0.017	0.016
670	0.878	0.005	0.004	0.002	0.002	0.002	670	0.878	0	0	0	0	0	670	0.878	0.02	0.018	0.017	0.017	0.016
669.8	0.879	0.005	0.004	0.002	0.002	0.002	669.8	0.879	0	0	0	0	0	669.8	0.879	0.02	0.018	0.017	0.017	0.016
669.6	0.878	0.004	0.003	0.001	0.001	0.002	669.6	0.878	-0.001	-0.001	-0.001	-0.001	-0.001	669.6	0.878	0.019	0.017	0.016	0.016	0.015
669.4	0.878	0.004	0.003	0.002	0.002	0.002	669.4	0.878	0	-0.001	-0.001	-0.001	-0.001	669.4	0.878	0.019	0.017	0.016	0.016	0.016
669.2	0.877	0.005	0.003	0.002	0.002	0.002	669.2	0.877	0	-0.001	0	-0.001	-0.001	669.2	0.877	0.019	0.017	0.016	0.016	0.016
669	0.877	0.005	0.003	0.002	0.002	0.002	669	0.877	0	-0.001	0	-0.001	-0.001	669	0.877	0.019	0.017	0.016	0.016	0.015
668.8	0.877	0.005	0.003	0.003	0.002	0.002	668.8	0.877	0	0	0	-0.001	-0.001	668.8	0.877	0.019	0.017	0.016	0.015	0.015
668.6	0.877	0.005	0.003	0.003	0.002	0.001	668.6	0.877	0	0	0	-0.001	-0.001	668.6	0.877	0.019	0.017	0.016	0.015	0.015
668.4	0.876	0.005	0.003	0.003	0.002	0.001	668.4	0.876	0	0	0	-0.001	0	668.4	0.876	0.019	0.017	0.016	0.015	0.015
668.2	0.875	0.004	0.003	0.003	0.002	0.001	668.2	0.875	0	0	0	-0.001	0	668.2	0.875	0.019	0.017	0.016	0.015	0.015
668	0.874	0.004	0.003	0.003	0.002	0.001	668	0.874	0	0	0	-0.001	-0.001	668	0.874	0.019	0.016	0.016	0.015	0.015
667.8	0.873	0.004	0.003	0.003	0.002	0.002	667.8	0.873	0	0	-0.001	-0.001	-0.001	667.8	0.873	0.019	0.016	0.016	0.015	0.015
667.6	0.871	0.004	0.003	0.002	0.002	0.002	667.6	0.871	-0.001	-0.001	-0.001	-0.001	-0.001	667.6	0.871	0.019	0.016	0.016	0.015	0.015
667.4	0.87	0.004	0.003	0.002	0.002	0.002	667.4	0.87	-0.001	-0.001	-0.001	-0.001	-0.001	667.4	0.87	0.018	0.016	0.015	0.015	0.015
667.2	0.868	0.004	0.002	0.002	0.002	0.002	667.2	0.868	-0.001	-0.001	-0.001	-0.001	-0.001	667.2	0.868	0.018	0.016	0.015	0.015	0.014
667	0.866	0.004	0.003	0.002	0.002	0.002	667	0.866	-0.001	-0.001	-0.001	-0.001	-0.001	667	0.866	0.018	0.016	0.015	0.014	0.014
666.8	0.865	0.004	0.003	0.002	0.002	0.001	666.8	0.865	-0.001	-0.001	-0.001	-0.001	-0.001	666.8	0.865	0.018	0.016	0.015	0.014	0.014
666.6	0.863	0.004	0.002	0.002	0.001	0.001	666.6	0.863	-0.001	-0.001	-0.002	-0.001	-0.002	666.6	0.863	0.017	0.015	0.014	0.013	0.014
666.4	0.862	0.005	0.003	0.003	0.002	0.001	666.4	0.862	0	0	-0.001	0	-0.001	666.4	0.862	0.018	0.016	0.016	0.014	0.015
666.2	0.86	0.005	0.003	0.003	0.002	0.001	666.2	0.86	0	0	-0.001	0	-0.001	666.2	0.86	0.018	0.016	0.016	0.015	0.015
666	0.858	0.005	0.004	0.003	0.002	0.002	666	0.858	0	0	0	0	-0.001	666	0.858	0.018	0.016	0.016	0.015	0.015
665.8	0.856	0.005	0.004	0.003	0.002	0.002	665.8	0.856	0	0	0	0	0	665.8	0.856	0.018	0.017	0.016	0.015	0.015
665.6	0.854	0.005	0.004	0.003	0.002	0.002	665.6	0.854	0	0	0	0	0	665.6	0.854	0.018	0.017	0.016	0.015	0.015
665.4	0.851	0.005	0.003	0.002	0.002	0.002	665.4	0.851	0	0	0	0	0	665.4	0.851	0.018	0.017	0.015	0.015	0.014
665.2	0.849	0.005	0.003	0.002	0.002	0.002	665.2	0.849	0	0	-0.001	-0.001	0	665.2	0.849	0.018	0.017	0.015	0.015	0.014
665	0.847	0.005	0.003	0.002	0.002	0.002	665	0.847	0	0	-0.001	0	0	665	0.847	0.018	0.017	0.015	0.015	0.014
664.8	0.843	0.005	0.002	0.002	0.002	0.002	664.8	0.843	0	0	-0.001	-0.001	0	664.8	0.843	0.018	0.017	0.015	0.015	0.014
664.6	0.841	0.005	0.002	0.002	0.002	0.002	664.6	0.841	0	0	0	-0.001	0	664.6	0.841	0.017	0.017	0.015	0.015	0.014
664.4	0.838	0.005	0.003	0.002	0.002	0.002	664.4	0.838	0	0	0	-0.001	0	664.4	0.838	0.017	0.017	0.015	0.015	0.014
664.2	0.834	0.004	0.002	0.002	0.001	0.001	664.2	0.834	-0.001	0	-0.001	-0.001	-0.001	664.2	0.834	0.017	0.016	0.015	0.014	0.014
664	0.832	0.004	0.003	0.002	0.001	0.001	664	0.832	-0.001	0	0	-0.001	0	664	0.832	0.017	0.016	0.015	0.014	0.014
663.8	0.829	0.004	0.003	0.002	0.001	0.001	663.8	0.829	0	0	0	-0.001	0	663.8	0.829	0.017	0.016	0.015	0.014	0.013
663.6	0.826	0.004	0.003	0.002	0.001	0.001	663.6	0.826	0	-0.001	0	-0.001	-0.001	663.6	0.826	0.017	0.015	0.015	0.014	0.013
663.4	0.824	0.003	0.003	0.002	0.001	0.001	663.4	0.824	-0.001	-0.001	0	-0.001	-0.001	663.4	0.824	0.017	0.015	0.014	0.013	0.013
663.2	0.821	0.004	0.003	0.002	0.002	0.001	663.2	0.821	0	0	0	-0.001	0	663.2	0.821	0.018	0.016	0.015	0.014	0.014
663	0.818	0.004	0.003	0.002	0.002	0.001	663	0.818	0	0	0	-0.001	0	663	0.818	0.018	0.015	0.015	0.013	0.014
662.8	0.814	0.004	0.003	0.002	0.001	0.001	662.8	0.814	0	-0.001	0	-0.001	-0.001	662.8	0.814	0.018	0.015	0.014	0.013	0.013
662.6	0.811	0.004	0.003	0.002	0.002	0.001	662.6	0.811	0	-0.001	-0.001	-0.001	-0.001	662.6	0.811	0.018	0.015	0.014	0.014	0.013
662.4	0.808	0.004	0.003	0.002	0.002	0.002	662.4	0.808	0	0	-0.001	-0.001	-0.001	662.4	0.808	0.018	0.015	0.014	0.014	0.013
662.2	0.804	0.004	0.003	0.002	0.002	0.002	662.2	0.804	0	0	0	0	-0.001	662.2	0.804	0.018	0.015	0.014	0.014	0.013
662	0.8	0.004	0.003	0.003	0.002	0.002	662	0.8	0	0	0	0	-0.001	662	0.8	0.018	0.015	0.015	0.015	0.014
661.8	0.796	0.005	0.003	0.003	0.002	0.002	661.8	0.796	0	0	0	0	0	661.8	0.796	0.018	0.016	0.015	0.015	0.014
661.6	0.792	0.004	0.002	0.002	0.002	0.001	661.6	0.792	0	-0.001	0	0	-0.001	661.6	0.792	0.017	0.015	0.014	0.014	0.013
661.4	0.788	0.004	0.002	0.002	0.002	0.001	661.4	0.788	0	-0.001	0	0	-0.001	661.4	0.788	0.017	0.015	0.014	0.014	0.013
661.2	0.784	0.005	0.002	0.002	0.002	0.001	661.2	0.784	0	-0.001	-0.001	-0.001	-0.001	661.2	0.784	0.017	0.015	0.014	0.014	0.013
661	0.78	0.004	0.002	0.002	0.002	0.001	661	0.78	0	-0.001	-0.001	-0.001	-0.001	661	0.78	0.017	0.015	0.014	0.013	0.013
660.8	0.775	0.004	0.002	0.002	0.001	0.001	660.8	0.775	0	-0.001	-0.001	-0.001	-0.001	660.8	0.775	0.017	0.014	0.013	0.013	0.013
660.6	0.771	0.005	0.003	0.002	0.002	0.002	660.6	0.771	0	0	0	0	-0.001	660.6	0.771	0.017	0.015	0.014	0.014	0.013
660.4	0.767	0.004	0.003	0.002	0.001	0.001	660.4	0.767	0	0	-0.001	-0.001	-0.001	660.4	0.767	0.017	0.015	0.014	0.014	0.013
660.2	0.762	0.004	0.004	0.002	0.002	0.001	660.2	0.762	0	0	0	-0.001	-0.001	660.2	0.762	0.017	0.015	0.014	0.014	0.014
660	0.758	0.004	0.004	0.002	0.002	0.001	660	0.758	0	0	0	-0.001	0	660	0.758	0.018	0.015	0.014	0.014	0.014
659.8	0.754	0.004	0.004	0.002	0.002	0.001	659.8	0.754	0	0	0	-0.001	0	659.8	0.754	0.018	0.015	0.015	0.014	0.014
659.6	0.75	0.004	0.004	0.003	0.002	0.002	659.6	0.75	0	0	0	0	0	659.6	0.75	0.018	0.015	0.014	0.014	0.014
659.4	0.745	0.004	0.004	0.003	0.002	0.002	659.4	0.745	0	0	0	-0.001	0	659.4	0.745	0.018	0.015	0.014	0.014	0.014
659.2	0.741	0.004	0.003	0.003	0.002	0.002	659.2	0.741	0	-0.001	0	-0.001	0	659.2	0.741	0.017	0.015	0.014	0.013	0.014
659	0.736	0.004	0.003	0.002	0.002	0.002	659	0.736	0	-0.001	0	-0.001	0	659	0.736	0.017	0.015	0.014	0.013	0.014
658.8	0.732	0.005	0.004	0.002	0.002	0.002	658.8	0.732	0	0	0	-0.001	0	658.8	0.732	0.017	0.015	0.015	0.013	0.014
658.6	0.727	0.004	0.004	0.002	0.002	0.002	658.6	0.727	0	0	0	-0.001	0	658.6	0.727	0.017	0.015	0.015	0.014	0.014
658.4	0.723	0.005	0.004	0.003	0.002	0.002	658.4	0.723	0	0	0	0	0	658.4	0.723	0.018	0.015	0.015	0.014	0.014
658.2	0.718	0.004	0.003	0.002	0.001	0.001	658.2	0.718	0	0	-0.001	-0.001	-0.001	658.2	0.718	0.017	0.014	0.014	0.013	0.013
658	0.714	0.004	0.003	0.002	0.002	0.002	658	0.714	-0.001	-0.001	0	-0.001	-0.001	658	0.714	0.017	0.014	0.014	0.014	0.013
657.8	0.71	0.004	0.003	0.002	0.002	0.002	657.8	0.71	-0.001	-0.001	0	-0.001	-0.001	657.8	0.71	0.017	0.014	0.013	0.014	0.013
657.6	0.705	0.003	0.002	0.002	0.001	0.002	657.6	0.705	-0.001	-0.001	-0.001	-0.001	-0.001	657.6	0.705	0.016	0.014	0.013	0.013	0.013
657.4	0.7	0.003	0.002	0.002	0.001	0.002	657.4	0.7	-0.001	-0.001	-0.001	-0.001	-0.001	657.4	0.7	0.016	0.014	0.013	0.013	0.012
657.2	0.696	0.004	0.003	0.003	0.002	0.002	657.2	0.696	0	0	0	0	0	657.2	0.696	0.017	0.015	0.014	0.014	0.013
657	0.691	0.004	0.003	0.002	0.001	0.002	657	0.691	0	0	0	0	0	657	0.691	0.017	0.015	0.014	0.014	0.013
656.8	0.687	0.004	0.003	0.002	0.001	0.001	656.8	0.687	0	0	0	0	0	656.8	0.687	0.017	0.015	0.014	0.014	0.013
656.6	0.682	0.004	0.003	0.002	0.001	0.001	656.6	0.682	0	0	0	-0.001	0	656.6	0.682	0.017	0.015	0.015	0.014	0.013
656.4	0.678	0.004	0.003	0.002	0.001	0.001	656.4	0.678	0	0	0	-0.001	-0.001	656.4	0.678	0.017	0.015	0.015	0.014	0.013
656.2	0.674	0.005	0.003	0.003	0.003	0.002	656.2	0.674	0.001	0.001	0.001	0	0	656.2	0.674	0.018	0.016	0.016	0.015	0.014
656	0.67	0.005	0.004	0.003	0.003	0.002	656	0.67	0.001	0.001	0.001	0.001	0	656	0.67	0.018	0.016	0.016	0.015	0.015
655.8	0.665	0.005	0.003	0.002	0.002	0.001	655.8	0.665	0.001	0	0	0	0	655.8	0.665	0.017	0.015	0.015	0.014	0.014
655.6	0.661	0.005	0.003	0.003	0.003	0.001	655.6	0.661	0	0.001	0	0	0	655.6	0.661	0.018	0.016	0.015	0.014	0.014
655.4	0.656	0.005	0.003	0.003	0.003	0.002	655.4	0.656	0	0.001	0	0.001	0	655.4	0.656	0.017	0.015	0.014	0.014	0.014
655.2	0.651	0.005	0.003	0.003	0.002	0.002	655.2	0.651	0	0	0	0.001	0	655.2	0.651	0.017	0.015	0.014	0.014	0.013
655	0.647	0.004	0.003	0.002	0.002	0.002	655	0.647	0	0	0	0	0	655	0.647	0.017	0.015	0.014	0.014	0.013
654.8	0.643	0.004	0.003	0.002	0.002	0.001	654.8	0.643	0	0	0	0	0	654.8	0.643	0.017	0.015	0.014	0.014	0.013
654.6	0.639	0.004	0.003	0.002	0.002	0.001	654.6	0.639	0	0	0	0	0	654.6	0.639	0.017	0.015	0.014	0.014	0.013
654.4	0.635	0.004	0.003	0.002	0.001	0.001	654.4	0.635	0	0	0	-0.001	0	654.4	0.635	0.017	0.015	0.014	0.014	0.013
654.2	0.631	0.004	0.003	0.002	0.002	0.001	654.2	0.631	0	0	0	-0.001	0	654.2	0.631	0.017	0.015	0.014	0.014	0.013
654	0.627	0.005	0.003	0.003	0.002	0.001	654	0.627	0	0	0	-0.001	0	654	0.627	0.017	0.015	0.015	0.014	0.014
653.8	0.622	0.004	0.002	0.002	0.001	0	653.8	0.622	-0.001	-0.001	-0.001	-0.001	-0.001	653.8	0.622	0.016	0.014	0.014	0.013	0.013
653.6	0.617	0.004	0.002	0.002	0.001	0.001	653.6	0.617	-0.001	-0.001	0	-0.001	-0.001	653.6	0.617	0.017	0.014	0.014	0.013	0.013
653.4	0.613	0.004	0.002	0.002	0.001	0.001	653.4	0.613	0	-0.001	0	-0.001	-0.001	653.4	0.613	0.017	0.014	0.014	0.014	0.013
653.2	0.609	0.004	0.003	0.002	0.001	0.001	653.2	0.609	0	0	-0.001	-0.001	-0.001	653.2	0.609	0.017	0.015	0.014	0.014	0.013
653	0.604	0.004	0.003	0.002	0.001	0.001	653	0.604	0	0	-0.001	-0.001	-0.001	653	0.604	0.017	0.015	0.014	0.014	0.013
652.8	0.6	0.004	0.003	0.002	0.001	0.001	652.8	0.6	0	-0.001	-0.001	-0.001	-0.001	652.8	0.6	0.017	0.015	0.014	0.013	0.013
652.6	0.596	0.003	0.003	0.002	0.001	0.001	652.6	0.596	0	-0.001	-0.001	-0.001	-0.001	652.6	0.596	0.016	0.015	0.014	0.013	0.013
652.4	0.592	0.003	0.003	0.001	0.001	0.001	652.4	0.592	-0.001	-0.001	-0.001	-0.001	-0.001	652.4	0.592	0.016	0.015	0.013	0.013	0.012
652.2	0.587	0.003	0.002	0.002	0.001	0.001	652.2	0.587	-0.001	-0.002	-0.001	-0.001	-0.001	652.2	0.587	0.016	0.015	0.013	0.013	0.013
652	0.584	0.004	0.003	0.002	0.002	0.001	652	0.584	0	-0.001	0	0	0	652	0.584	0.017	0.016	0.015	0.014	0.014
651.8	0.58	0.005	0.003	0.003	0.002	0.002	651.8	0.58	0	0	0	0	0	651.8	0.58	0.017	0.016	0.015	0.014	0.014
651.6	0.576	0.005	0.003	0.003	0.002	0.002	651.6	0.576	0	0	0	0	0	651.6	0.576	0.018	0.016	0.015	0.015	0.015
651.4	0.57	0.004	0.003	0.002	0.001	0.001	651.4	0.57	-0.001	-0.001	-0.001	0	-0.001	651.4	0.57	0.017	0.015	0.014	0.014	0.014
651.2	0.567	0.005	0.004	0.003	0.002	0.002	651.2	0.567	0.001	0	0	0.001	0	651.2	0.567	0.018	0.016	0.016	0.015	0.015
651	0.562	0.004	0.003	0.003	0.001	0.001	651	0.562	0	0	-0.001	0	0	651	0.562	0.017	0.015	0.015	0.014	0.013
650.8	0.558	0.005	0.004	0.003	0.003	0.003	650.8	0.558	0.001	0.001	0	0	0.001	650.8	0.558	0.018	0.015	0.015	0.014	0.014
650.6	0.554	0.005	0.004	0.003	0.002	0.003	650.6	0.554	0	0.001	0	0	0	650.6	0.554	0.018	0.015	0.015	0.014	0.014
650.4	0.55	0.004	0.003	0.003	0.002	0.003	650.4	0.55	0	0.001	0	0	0	650.4	0.55	0.018	0.015	0.015	0.014	0.014
650.2	0.546	0.004	0.003	0.003	0.002	0.002	650.2	0.546	0	0	-0.001	0	0	650.2	0.546	0.017	0.015	0.015	0.014	0.014
650	0.542	0.004	0.003	0.003	0.002	0.002	650	0.542	0	0	0	-0.001	0	650	0.542	0.017	0.015	0.015	0.014	0.014
649.8	0.538	0.004	0.003	0.002	0.002	0.002	649.8	0.538	0	0	0	-0.001	-0.001	649.8	0.538	0.017	0.015	0.015	0.014	0.014
649.6	0.534	0.004	0.003	0.002	0.002	0.001	649.6	0.534	0	0	0	-0.001	-0.001	649.6	0.534	0.017	0.015	0.015	0.014	0.014
649.4	0.53	0.004	0.003	0.002	0.002	0.001	649.4	0.53	0	0	0	-0.001	-0.001	649.4	0.53	0.017	0.015	0.015	0.014	0.014
649.2	0.526	0.005	0.003	0.002	0.001	0.001	649.2	0.526	0	0	0	0	-0.001	649.2	0.526	0.018	0.015	0.015	0.014	0.014
649	0.522	0.005	0.003	0.003	0.002	0.001	649	0.522	0	0	0	-0.001	0	649	0.522	0.018	0.016	0.015	0.014	0.014
648.8	0.517	0.004	0.002	0.002	0.001	0	648.8	0.517	-0.001	-0.001	-0.001	-0.002	-0.001	648.8	0.517	0.017	0.015	0.014	0.013	0.013
648.6	0.514	0.004	0.002	0.002	0.001	0.001	648.6	0.514	-0.001	0	-0.001	-0.001	-0.001	648.6	0.514	0.017	0.015	0.014	0.013	0.013
648.4	0.51	0.004	0.003	0.002	0.002	0.001	648.4	0.51	0	0	-0.001	-0.001	-0.001	648.4	0.51	0.017	0.015	0.014	0.013	0.013
648.2	0.506	0.004	0.002	0.002	0.002	0.001	648.2	0.506	0	-0.001	-0.001	-0.001	-0.001	648.2	0.506	0.017	0.015	0.014	0.013	0.013
648	0.504	0.004	0.003	0.003	0.003	0.002	648	0.504	0	0	0	0	0	648	0.504	0.017	0.016	0.015	0.014	0.014
647.8	0.5	0.005	0.003	0.003	0.003	0.001	647.8	0.5	0	0	0	0	0	647.8	0.5	0.017	0.015	0.015	0.014	0.013
647.6	0.497	0.004	0.003	0.002	0.002	0.001	647.6	0.497	0	0	0	0	-0.001	647.6	0.497	0.017	0.015	0.015	0.014	0.014
647.4	0.494	0.004	0.003	0.002	0.002	0.001	647.4	0.494	0	0	0	-0.001	-0.001	647.4	0.494	0.017	0.015	0.015	0.014	0.014
647.2	0.491	0.004	0.003	0.002	0.001	0.001	647.2	0.491	0	-0.001	0	-0.001	-0.001	647.2	0.491	0.017	0.015	0.015	0.014	0.014
647	0.488	0.004	0.003	0.002	0.001	0.001	647	0.488	0	0	0	-0.001	-0.001	647	0.488	0.017	0.015	0.015	0.014	0.014
646.8	0.485	0.004	0.003	0.002	0.001	0.001	646.8	0.485	0	0	0	0	0	646.8	0.485	0.018	0.015	0.015	0.014	0.014
646.6	0.482	0.004	0.003	0.003	0.001	0.002	646.6	0.482	0	0	0	0	0	646.6	0.482	0.018	0.015	0.015	0.014	0.014
646.4	0.479	0.004	0.003	0.003	0.002	0.002	646.4	0.479	0	0	0	0	0	646.4	0.479	0.018	0.015	0.015	0.014	0.014
646.2	0.476	0.004	0.004	0.003	0.002	0.002	646.2	0.476	0	0	0	0	0	646.2	0.476	0.018	0.015	0.015	0.014	0.014
646	0.473	0.004	0.003	0.003	0.002	0.002	646	0.473	0	0	0	0	0	646	0.473	0.017	0.015	0.015	0.014	0.013
645.8	0.47	0.004	0.003	0.003	0.002	0.002	645.8	0.47	0	-0.001	0	0	-0.001	645.8	0.47	0.017	0.015	0.015	0.014	0.013
645.6	0.467	0.004	0.003	0.003	0.002	0.002	645.6	0.467	0	0	-0.001	-0.001	-0.001	645.6	0.467	0.017	0.015	0.015	0.014	0.013
645.4	0.464	0.004	0.003	0.003	0.002	0.002	645.4	0.464	0	0	-0.001	-0.001	-0.001	645.4	0.464	0.017	0.015	0.015	0.014	0.013
645.2	0.462	0.005	0.004	0.004	0.003	0.003	645.2	0.462	0.001	0.001	0	0	0	645.2	0.462	0.018	0.016	0.016	0.015	0.014
645	0.458	0.004	0.003	0.003	0.002	0.001	645	0.458	0	0	-0.001	-0.001	-0.001	645	0.458	0.018	0.015	0.015	0.015	0.014
644.8	0.456	0.004	0.003	0.003	0.002	0.002	644.8	0.456	0	0	-0.001	0	-0.001	644.8	0.456	0.018	0.016	0.015	0.015	0.014
644.6	0.454	0.004	0.003	0.004	0.002	0.002	644.6	0.454	0.001	0	0	0	0	644.6	0.454	0.018	0.016	0.015	0.015	0.014
644.4	0.451	0.004	0.003	0.003	0.002	0.002	644.4	0.451	0.001	0	0	0	0	644.4	0.451	0.018	0.016	0.015	0.015	0.014
644.2	0.449	0.004	0.004	0.003	0.002	0.002	644.2	0.449	0.001	0	0	0	0	644.2	0.449	0.018	0.016	0.015	0.015	0.014
644	0.447	0.004	0.004	0.003	0.002	0.001	644	0.447	0.001	0	0	0	0	644	0.447	0.018	0.016	0.015	0.015	0.014
643.8	0.444	0.004	0.004	0.002	0.002	0.001	643.8	0.444	0.001	0	0	-0.001	-0.001	643.8	0.444	0.018	0.016	0.015	0.015	0.014
643.6	0.442	0.005	0.004	0.002	0.002	0.001	643.6	0.442	0	0	0	-0.001	-0.001	643.6	0.442	0.018	0.016	0.015	0.015	0.014
643.4	0.44	0.005	0.004	0.002	0.002	0.001	643.4	0.44	0	0	0	-0.001	-0.001	643.4	0.44	0.018	0.016	0.015	0.015	0.014
643.2	0.437	0.005	0.004	0.002	0.002	0.001	643.2	0.437	0	0	0	0	-0.001	643.2	0.437	0.018	0.016	0.015	0.015	0.013
643	0.435	0.005	0.003	0.002	0.002	0.001	643	0.435	0	0	0	-0.001	-0.001	643	0.435	0.018	0.015	0.015	0.014	0.013
642.8	0.433	0.005	0.003	0.003	0.002	0.001	642.8	0.433	0	0	0	0	-0.001	642.8	0.433	0.017	0.015	0.015	0.014	0.013
642.6	0.431	0.005	0.003	0.003	0.002	0.001	642.6	0.431	0	0	0	0	-0.001	642.6	0.431	0.017	0.015	0.015	0.014	0.013
642.4	0.428	0.004	0.003	0.002	0.002	0.001	642.4	0.428	0	0	0	-0.001	0	642.4	0.428	0.017	0.015	0.015	0.014	0.013
642.2	0.426	0.004	0.003	0.002	0.002	0.001	642.2	0.426	0	0	0	-0.001	0	642.2	0.426	0.017	0.015	0.015	0.014	0.013
642	0.424	0.004	0.003	0.002	0.002	0.001	642	0.424	0	-0.001	-0.001	-0.001	0	642	0.424	0.017	0.015	0.015	0.014	0.014
641.8	0.422	0.004	0.003	0.003	0.002	0.001	641.8	0.422	0	0	0	-0.001	0	641.8	0.422	0.017	0.015	0.015	0.014	0.014
641.6	0.42	0.004	0.003	0.003	0.002	0.001	641.6	0.42	0	0	0	-0.001	-0.001	641.6	0.42	0.017	0.016	0.015	0.014	0.014
641.4	0.418	0.004	0.002	0.002	0.001	0	641.4	0.418	-0.001	-0.001	-0.001	-0.001	-0.001	641.4	0.418	0.017	0.015	0.014	0.014	0.014
641.2	0.416	0.004	0.003	0.002	0.002	0.001	641.2	0.416	0	-0.001	-0.001	-0.001	-0.001	641.2	0.416	0.017	0.015	0.014	0.014	0.014
641	0.414	0.004	0.003	0.002	0.002	0.001	641	0.414	0	-0.001	0	-0.001	-0.001	641	0.414	0.017	0.015	0.014	0.014	0.014
640.8	0.412	0.004	0.003	0.002	0.002	0.001	640.8	0.412	0	0	0	-0.001	-0.001	640.8	0.412	0.017	0.015	0.014	0.014	0.013
640.6	0.412	0.005	0.004	0.003	0.003	0.002	640.6	0.412	0.001	0.001	0	0	0	640.6	0.412	0.017	0.015	0.015	0.014	0.014
640.4	0.41	0.005	0.004	0.003	0.002	0.002	640.4	0.41	0	0	0	0	0	640.4	0.41	0.017	0.015	0.015	0.014	0.014
640.2	0.408	0.005	0.004	0.002	0.002	0.002	640.2	0.408	0	0	0	0	0	640.2	0.408	0.017	0.015	0.014	0.014	0.013
640	0.406	0.005	0.003	0.002	0.002	0.002	640	0.406	0	0	0	-0.001	0	640	0.406	0.017	0.015	0.014	0.014	0.013
639.8	0.405	0.004	0.003	0.002	0.001	0.002	639.8	0.405	0	0	-0.001	-0.001	-0.001	639.8	0.405	0.017	0.015	0.014	0.014	0.013
639.6	0.403	0.005	0.003	0.002	0.001	0.002	639.6	0.403	0	0	0	-0.001	0	639.6	0.403	0.017	0.016	0.015	0.014	0.014
639.4	0.402	0.005	0.003	0.003	0.002	0.002	639.4	0.402	0	0	0	0	0	639.4	0.402	0.017	0.016	0.015	0.014	0.014
639.2	0.4	0.004	0.002	0.002	0.001	0.001	639.2	0.4	-0.001	-0.001	-0.001	-0.001	-0.001	639.2	0.4	0.016	0.015	0.014	0.013	0.013
639	0.399	0.004	0.002	0.002	0.001	0.001	639	0.399	0	-0.001	-0.001	-0.001	-0.001	639	0.399	0.016	0.015	0.014	0.013	0.013
638.8	0.398	0.005	0.004	0.003	0.002	0.002	638.8	0.398	0	0.001	0	0	0	638.8	0.398	0.017	0.016	0.015	0.014	0.014
638.6	0.397	0.005	0.004	0.003	0.002	0.002	638.6	0.397	0	0	0	0	0	638.6	0.397	0.017	0.015	0.015	0.014	0.014
638.4	0.396	0.005	0.004	0.003	0.003	0.002	638.4	0.396	0	0	0	0	0	638.4	0.396	0.017	0.016	0.014	0.014	0.014
638.2	0.394	0.004	0.003	0.002	0.002	0.001	638.2	0.394	0	-0.001	-0.001	-0.001	-0.001	638.2	0.394	0.017	0.015	0.013	0.013	0.013
638	0.393	0.004	0.003	0.002	0.002	0.001	638	0.393	0	0	-0.001	-0.001	-0.001	638	0.393	0.017	0.015	0.013	0.013	0.013
637.8	0.392	0.004	0.003	0.002	0.002	0.001	637.8	0.392	0	0	-0.001	-0.001	-0.001	637.8	0.392	0.016	0.014	0.013	0.013	0.013
637.6	0.391	0.003	0.002	0.002	0.001	0.001	637.6	0.391	0	0	-0.001	-0.001	-0.001	637.6	0.391	0.016	0.014	0.013	0.013	0.013
637.4	0.39	0.003	0.002	0.002	0.001	0.001	637.4	0.39	0	-0.001	-0.001	-0.001	-0.001	637.4	0.39	0.016	0.014	0.013	0.013	0.012
637.2	0.39	0.004	0.003	0.003	0.002	0.001	637.2	0.39	0	0	0	0	0	637.2	0.39	0.016	0.015	0.014	0.014	0.013
637	0.389	0.004	0.003	0.002	0.002	0.001	637	0.389	0	0	0	-0.001	-0.001	637	0.389	0.016	0.015	0.014	0.013	0.013
636.8	0.387	0.004	0.003	0.002	0.002	0.001	636.8	0.387	0	0	0	-0.001	-0.001	636.8	0.387	0.016	0.015	0.014	0.013	0.013
636.6	0.388	0.005	0.004	0.003	0.002	0.002	636.6	0.388	0.001	0.001	0.001	0	0	636.6	0.388	0.017	0.016	0.015	0.014	0.014
636.4	0.387	0.005	0.004	0.003	0.003	0.002	636.4	0.387	0.001	0	0.001	0	0	636.4	0.387	0.017	0.016	0.015	0.014	0.015
636.2	0.385	0.004	0.003	0.003	0.002	0.001	636.2	0.385	0	0	0	0	-0.001	636.2	0.385	0.016	0.014	0.014	0.013	0.013
636	0.384	0.004	0.003	0.003	0.002	0.002	636	0.384	0	0	0	0	0	636	0.384	0.017	0.014	0.014	0.013	0.013
635.8	0.384	0.004	0.003	0.003	0.002	0.002	635.8	0.384	0	0	0	0	0	635.8	0.384	0.017	0.014	0.014	0.013	0.013
635.6	0.384	0.004	0.004	0.003	0.002	0.002	635.6	0.384	0	0	0	0	0	635.6	0.384	0.017	0.014	0.014	0.013	0.013
635.4	0.383	0.005	0.004	0.003	0.002	0.002	635.4	0.383	0	0	0	0	0	635.4	0.383	0.016	0.014	0.013	0.014	0.013
635.2	0.383	0.005	0.003	0.003	0.002	0.002	635.2	0.383	0	0	0	0	0	635.2	0.383	0.016	0.014	0.013	0.014	0.013
635	0.383	0.005	0.003	0.003	0.002	0.002	635	0.383	0	0	0	0	-0.001	635	0.383	0.016	0.014	0.014	0.013	0.013
634.8	0.383	0.005	0.003	0.003	0.002	0.001	634.8	0.383	0	0	0	0	-0.001	634.8	0.383	0.016	0.014	0.014	0.013	0.013
634.6	0.382	0.005	0.003	0.003	0.002	0.001	634.6	0.382	0	0.001	0	0	-0.001	634.6	0.382	0.016	0.014	0.014	0.013	0.013
634.4	0.382	0.004	0.003	0.003	0.002	0.001	634.4	0.382	0	0	0	-0.001	-0.001	634.4	0.382	0.016	0.014	0.013	0.013	0.012
634.2	0.381	0.004	0.003	0.003	0.002	0.001	634.2	0.381	0	0	0	-0.001	-0.001	634.2	0.381	0.016	0.014	0.013	0.013	0.012
634	0.381	0.004	0.003	0.002	0.002	0.001	634	0.381	0	0	-0.001	-0.001	-0.001	634	0.381	0.016	0.014	0.013	0.013	0.012
633.8	0.38	0.004	0.003	0.002	0.002	0.001	633.8	0.38	0	-0.001	-0.001	-0.001	0	633.8	0.38	0.016	0.014	0.013	0.013	0.012
633.6	0.38	0.004	0.004	0.003	0.002	0.001	633.6	0.38	0	-0.001	0	0	0	633.6	0.38	0.016	0.014	0.013	0.013	0.013
633.4	0.38	0.004	0.004	0.003	0.002	0.001	633.4	0.38	0	0	0	0	0	633.4	0.38	0.015	0.014	0.013	0.013	0.013
633.2	0.38	0.004	0.003	0.003	0.002	0.001	633.2	0.38	0	-0.001	0	0	0	633.2	0.38	0.016	0.014	0.013	0.013	0.013
633	0.38	0.004	0.003	0.003	0.002	0.002	633	0.38	0	0	0	0	0	633	0.38	0.016	0.014	0.013	0.013	0.013
632.8	0.38	0.004	0.003	0.003	0.002	0.002	632.8	0.38	0	0	0	0	0	632.8	0.38	0.016	0.014	0.013	0.013	0.012
632.6	0.38	0.004	0.003	0.003	0.002	0.002	632.6	0.38	0	0	0	0	0	632.6	0.38	0.016	0.014	0.013	0.013	0.012
632.4	0.38	0.004	0.003	0.003	0.002	0.002	632.4	0.38	0	0	0	0	0	632.4	0.38	0.015	0.014	0.013	0.012	0.012
632.2	0.38	0.004	0.004	0.003	0.001	0.002	632.2	0.38	0	0	0	-0.001	-0.001	632.2	0.38	0.015	0.013	0.013	0.012	0.012
632	0.38	0.004	0.004	0.002	0.002	0.002	632	0.38	0	0	0	-0.001	-0.001	632	0.38	0.015	0.013	0.013	0.012	0.012
631.8	0.38	0.004	0.004	0.003	0.002	0.002	631.8	0.38	0	0	0	-0.001	0	631.8	0.38	0.015	0.013	0.013	0.012	0.011
631.6	0.379	0.004	0.004	0.003	0.002	0.001	631.6	0.379	0	0	0	-0.001	0	631.6	0.379	0.015	0.013	0.013	0.012	0.011
631.4	0.38	0.004	0.004	0.003	0.002	0.001	631.4	0.38	0	0	0	-0.001	0	631.4	0.38	0.015	0.013	0.012	0.012	0.012
631.2	0.38	0.004	0.003	0.003	0.002	0.001	631.2	0.38	0	0	0	0	0	631.2	0.38	0.015	0.013	0.012	0.012	0.011
631	0.38	0.004	0.003	0.003	0.002	0.001	631	0.38	0	0	0	0	0	631	0.38	0.015	0.013	0.012	0.012	0.012
630.8	0.38	0.004	0.003	0.003	0.002	0.002	630.8	0.38	0	0	0	0	0	630.8	0.38	0.015	0.013	0.012	0.012	0.012
630.6	0.381	0.004	0.003	0.003	0.002	0.002	630.6	0.381	0	0	0	0	0	630.6	0.381	0.015	0.013	0.012	0.012	0.011
630.4	0.381	0.004	0.003	0.003	0.002	0.002	630.4	0.381	0	0	0	0	-0.001	630.4	0.381	0.015	0.013	0.012	0.012	0.011
630.2	0.382	0.004	0.003	0.002	0.002	0.002	630.2	0.382	0	0	0	0	0	630.2	0.382	0.015	0.013	0.012	0.012	0.012
630	0.382	0.004	0.003	0.002	0.002	0.002	630	0.382	0	0	0	0	0	630	0.382	0.015	0.013	0.012	0.012	0.011
629.8	0.382	0.004	0.003	0.003	0.002	0.002	629.8	0.382	0	0	0	0	0	629.8	0.382	0.015	0.013	0.012	0.012	0.012
629.6	0.382	0.003	0.002	0.002	0.001	0.001	629.6	0.382	-0.001	-0.001	-0.001	-0.001	-0.001	629.6	0.382	0.014	0.012	0.011	0.011	0.01
629.4	0.382	0.003	0.002	0.002	0.001	0	629.4	0.382	-0.001	-0.001	-0.001	-0.001	-0.001	629.4	0.382	0.014	0.012	0.011	0.011	0.01
629.2	0.383	0.004	0.003	0.002	0.002	0.001	629.2	0.383	0	0	0	0	0	629.2	0.383	0.015	0.012	0.012	0.012	0.011
629	0.384	0.004	0.003	0.002	0.002	0.001	629	0.384	0	0	0	0	0	629	0.384	0.014	0.012	0.012	0.011	0.011
628.8	0.384	0.005	0.003	0.003	0.002	0.001	628.8	0.384	0	0	0	0	0	628.8	0.384	0.014	0.012	0.011	0.011	0.011
628.6	0.384	0.004	0.003	0.003	0.002	0.001	628.6	0.384	0	0	0	0	0	628.6	0.384	0.014	0.012	0.011	0.011	0.01
628.4	0.385	0.004	0.003	0.002	0.002	0.001	628.4	0.385	0	0	0	0	-0.001	628.4	0.385	0.014	0.012	0.011	0.011	0.01
628.2	0.386	0.004	0.003	0.002	0.002	0.002	628.2	0.386	0	0	0	0	0	628.2	0.386	0.013	0.012	0.011	0.011	0.01
628	0.386	0.005	0.003	0.002	0.002	0.002	628	0.386	0	0	0	0	0	628	0.386	0.013	0.012	0.011	0.011	0.01
627.8	0.387	0.004	0.003	0.002	0.002	0.002	627.8	0.387	0	0	-0.001	0	0	627.8	0.387	0.013	0.011	0.011	0.011	0.01
627.6	0.387	0.004	0.003	0.002	0.002	0.002	627.6	0.387	0	0	-0.001	0	-0.001	627.6	0.387	0.013	0.011	0.011	0.01	0.01
627.4	0.388	0.004	0.003	0.002	0.002	0.002	627.4	0.388	0	0	-0.001	0	-0.001	627.4	0.388	0.013	0.011	0.011	0.01	0.01
627.2	0.388	0.004	0.002	0.002	0.002	0.002	627.2	0.388	0	0	-0.001	0	-0.001	627.2	0.388	0.013	0.012	0.011	0.01	0.01
627	0.388	0.004	0.002	0.002	0.002	0.002	627	0.388	0	0	0	-0.001	0	627	0.388	0.013	0.012	0.011	0.011	0.011
626.8	0.388	0.003	0.002	0.001	0.001	0.001	626.8	0.388	0	-0.001	-0.001	-0.001	-0.001	626.8	0.388	0.012	0.011	0.01	0.01	0.01
626.6	0.389	0.003	0.002	0.002	0.001	0.001	626.6	0.389	0	-0.001	-0.001	-0.001	-0.001	626.6	0.389	0.012	0.011	0.01	0.01	0.01
626.4	0.39	0.003	0.002	0.002	0.001	0.001	626.4	0.39	0	-0.001	-0.001	-0.001	-0.001	626.4	0.39	0.012	0.011	0.01	0.01	0.009
626.2	0.39	0.003	0.002	0.002	0.001	0.001	626.2	0.39	0	-0.001	-0.001	-0.001	-0.001	626.2	0.39	0.012	0.011	0.01	0.01	0.009
626	0.391	0.003	0.002	0.002	0.001	0.001	626	0.391	0	-0.001	-0.001	-0.001	-0.001	626	0.391	0.012	0.011	0.01	0.009	0.009
625.8	0.392	0.003	0.002	0.002	0.002	0.001	625.8	0.392	0	-0.001	-0.001	-0.001	-0.001	625.8	0.392	0.012	0.01	0.009	0.009	0.008
625.6	0.392	0.003	0.002	0.002	0.001	0	625.6	0.392	-0.001	-0.001	-0.001	-0.001	-0.001	625.6	0.392	0.011	0.01	0.009	0.009	0.008
625.4	0.393	0.003	0.003	0.002	0.002	0.002	625.4	0.393	0.001	0	0	0	0	625.4	0.393	0.012	0.011	0.01	0.01	0.009
625.2	0.394	0.004	0.003	0.002	0.002	0.002	625.2	0.394	0.001	0	0	0	0	625.2	0.394	0.012	0.011	0.01	0.01	0.01
625	0.395	0.004	0.003	0.002	0.002	0.002	625	0.395	0.001	0	0	0	0	625	0.395	0.012	0.011	0.01	0.01	0.01
624.8	0.395	0.004	0.003	0.003	0.002	0.002	624.8	0.395	0.001	0	0	0	0	624.8	0.395	0.012	0.01	0.01	0.01	0.009
624.6	0.396	0.004	0.003	0.003	0.002	0.002	624.6	0.396	0.001	0.001	0	0	0	624.6	0.396	0.012	0.01	0.01	0.01	0.009
624.4	0.396	0.004	0.003	0.003	0.002	0.002	624.4	0.396	0.001	0.001	0	0	0	624.4	0.396	0.012	0.01	0.01	0.01	0.009
624.2	0.395	0.003	0.002	0.002	0.001	0.001	624.2	0.395	0	0	-0.001	-0.001	-0.001	624.2	0.395	0.011	0.009	0.009	0.008	0.008
624	0.396	0.003	0.002	0.001	0.001	0.001	624	0.396	0	0	-0.001	0	-0.001	624	0.396	0.011	0.009	0.009	0.008	0.008
623.8	0.397	0.003	0.002	0.001	0.001	0	623.8	0.397	0	0	-0.001	0	-0.001	623.8	0.397	0.011	0.009	0.008	0.008	0.008
623.6	0.397	0.003	0.002	0.001	0.001	0	623.6	0.397	0	-0.001	-0.001	0	-0.001	623.6	0.397	0.011	0.009	0.008	0.008	0.008
623.4	0.398	0.003	0.002	0.001	0.001	0.001	623.4	0.398	0	-0.001	-0.001	-0.001	-0.001	623.4	0.398	0.011	0.009	0.008	0.008	0.008
623.2	0.399	0.003	0.002	0.001	0.001	0.001	623.2	0.399	0	-0.001	-0.001	-0.001	-0.001	623.2	0.399	0.011	0.009	0.009	0.008	0.008
623	0.399	0.003	0.002	0.002	0.001	0.001	623	0.399	0	-0.001	0	-0.001	-0.001	623	0.399	0.011	0.009	0.009	0.008	0.008
622.8	0.4	0.003	0.002	0.002	0.001	0.001	622.8	0.4	0	-0.001	0	-0.001	-0.001	622.8	0.4	0.011	0.009	0.008	0.008	0.008
622.6	0.401	0.004	0.003	0.003	0.003	0.002	622.6	0.401	0.001	0	0.001	0	0	622.6	0.401	0.012	0.009	0.01	0.009	0.009
622.4	0.401	0.004	0.003	0.003	0.003	0.002	622.4	0.401	0.001	0	0.001	0	-0.001	622.4	0.401	0.012	0.009	0.009	0.009	0.009
622.2	0.402	0.004	0.003	0.002	0.002	0.002	622.2	0.402	0.001	0	0	0	-0.001	622.2	0.402	0.011	0.009	0.009	0.009	0.009
622	0.402	0.003	0.003	0.002	0.002	0.001	622	0.402	0.001	0	0	0	-0.001	622	0.402	0.011	0.009	0.009	0.009	0.008
621.8	0.403	0.003	0.003	0.002	0.002	0.001	621.8	0.403	0.001	0	0	0	0	621.8	0.403	0.011	0.009	0.009	0.009	0.008
621.6	0.404	0.003	0.004	0.002	0.002	0.002	621.6	0.404	0.001	0.001	0	0	0	621.6	0.404	0.011	0.009	0.009	0.009	0.008
621.4	0.404	0.004	0.003	0.002	0.002	0.002	621.4	0.404	0.001	0.001	0	0	0	621.4	0.404	0.011	0.009	0.008	0.008	0.008
621.2	0.404	0.004	0.003	0.002	0.001	0.002	621.2	0.404	0	0.001	0	0	0	621.2	0.404	0.011	0.009	0.008	0.008	0.008
621	0.405	0.004	0.003	0.003	0.002	0.002	621	0.405	0	0	0	0	0	621	0.405	0.011	0.009	0.008	0.009	0.008
620.8	0.404	0.003	0.002	0.002	0.001	0.001	620.8	0.404	-0.001	-0.001	0	-0.001	-0.001	620.8	0.404	0.01	0.008	0.007	0.008	0.007
620.6	0.405	0.003	0.002	0.002	0.001	0.001	620.6	0.405	-0.001	-0.001	0	-0.001	-0.001	620.6	0.405	0.01	0.008	0.007	0.007	0.007
620.4	0.405	0.003	0.002	0.001	0.001	0	620.4	0.405	0	-0.001	-0.001	-0.001	-0.001	620.4	0.405	0.01	0.008	0.007	0.007	0.007
620.2	0.406	0.004	0.003	0.002	0.002	0.001	620.2	0.406	0	0	0	0	0	620.2	0.406	0.01	0.008	0.008	0.008	0.007
620	0.406	0.003	0.003	0.002	0.001	0.001	620	0.406	0	0	0	0	0	620	0.406	0.01	0.008	0.008	0.007	0.007
619.8	0.406	0.003	0.002	0.002	0.001	0.001	619.8	0.406	0	0	0	0	0	619.8	0.406	0.01	0.008	0.008	0.007	0.007
619.6	0.407	0.003	0.002	0.002	0.001	0.001	619.6	0.407	0	0	0	0	0	619.6	0.407	0.01	0.008	0.008	0.007	0.007
619.4	0.407	0.003	0.003	0.002	0.001	0.001	619.4	0.407	0	0	0	0	-0.001	619.4	0.407	0.01	0.008	0.008	0.007	0.007
619.2	0.408	0.004	0.003	0.003	0.003	0.002	619.2	0.408	0.001	0.001	0.001	0.001	0	619.2	0.408	0.011	0.009	0.009	0.009	0.008
619	0.408	0.003	0.002	0.002	0.002	0.001	619	0.408	0	0	0	0	-0.001	619	0.408	0.01	0.008	0.008	0.008	0.007
618.8	0.408	0.003	0.002	0.002	0.002	0.001	618.8	0.408	0	0	0	0	0	618.8	0.408	0.01	0.008	0.007	0.008	0.007
618.6	0.408	0.003	0.002	0.002	0.002	0.001	618.6	0.408	0	0	0	0	0	618.6	0.408	0.01	0.008	0.007	0.007	0.007
618.4	0.408	0.003	0.002	0.002	0.001	0.001	618.4	0.408	0	0	0	0	-0.001	618.4	0.408	0.01	0.008	0.007	0.007	0.007
618.2	0.408	0.003	0.002	0.002	0.001	0.001	618.2	0.408	0	0	0	0	-0.001	618.2	0.408	0.01	0.008	0.007	0.007	0.007
618	0.408	0.003	0.003	0.002	0.001	0.001	618	0.408	0	0	0	0	-0.001	618	0.408	0.01	0.008	0.007	0.007	0.007
617.8	0.408	0.003	0.002	0.002	0.001	0.001	617.8	0.408	0	0	0	-0.001	-0.001	617.8	0.408	0.009	0.008	0.007	0.006	0.007
617.6	0.408	0.003	0.002	0.002	0.001	0.001	617.6	0.408	0	0	0	-0.001	-0.001	617.6	0.408	0.009	0.008	0.007	0.006	0.006
617.4	0.408	0.003	0.002	0.002	0.001	0.001	617.4	0.408	0	0	0	-0.001	-0.001	617.4	0.408	0.008	0.007	0.007	0.006	0.006
617.2	0.408	0.003	0.002	0.001	0.001	0.001	617.2	0.408	0	0	0	-0.001	0	617.2	0.408	0.008	0.007	0.007	0.006	0.006
617	0.408	0.003	0.002	0.001	0.001	0.001	617	0.408	0	0	0	-0.001	0	617	0.408	0.008	0.007	0.007	0.006	0.006
616.8	0.408	0.003	0.002	0.002	0.001	0.001	616.8	0.408	0.001	0	0	0	0	616.8	0.408	0.008	0.007	0.007	0.006	0.007
616.6	0.408	0.003	0.002	0.002	0.001	0.001	616.6	0.408	0.001	0	0	0	0	616.6	0.408	0.009	0.007	0.007	0.006	0.006
616.4	0.408	0.003	0.002	0.002	0.001	0.001	616.4	0.408	0.001	0	0	0	0	616.4	0.408	0.008	0.007	0.007	0.006	0.006
616.2	0.407	0.003	0.002	0.002	0.001	0.001	616.2	0.407	0	0	-0.001	0	0	616.2	0.407	0.009	0.007	0.007	0.006	0.006
616	0.406	0.003	0.002	0.002	0.001	0.001	616	0.406	0	0	0	0	0	616	0.406	0.009	0.007	0.007	0.007	0.006
615.8	0.406	0.003	0.002	0.002	0.002	0.001	615.8	0.406	0	0	0	0	0	615.8	0.406	0.009	0.007	0.007	0.006	0.006
615.6	0.406	0.003	0.002	0.002	0.002	0.001	615.6	0.406	0	0	0	0	0	615.6	0.406	0.009	0.007	0.007	0.007	0.006
615.4	0.405	0.003	0.002	0.002	0.002	0.001	615.4	0.405	0	0	0	0	0	615.4	0.405	0.009	0.007	0.006	0.007	0.006
615.2	0.405	0.003	0.002	0.002	0.002	0.001	615.2	0.405	0	0	0	0	0	615.2	0.405	0.009	0.007	0.006	0.007	0.007
615	0.405	0.003	0.002	0.002	0.002	0.001	615	0.405	0	0	0	0	0	615	0.405	0.009	0.007	0.006	0.007	0.006
614.8	0.404	0.003	0.002	0.002	0.001	0.001	614.8	0.404	0	0	0	0	0	614.8	0.404	0.008	0.007	0.006	0.006	0.006
614.6	0.404	0.003	0.002	0.002	0.001	0.001	614.6	0.404	0	0	0	0	-0.001	614.6	0.404	0.008	0.007	0.007	0.006	0.006
614.4	0.403	0.003	0.002	0.002	0.001	0.001	614.4	0.403	0	0	0	0	-0.001	614.4	0.403	0.008	0.007	0.006	0.006	0.006
614.2	0.403	0.003	0.002	0.002	0.001	0.001	614.2	0.403	0.001	0	-0.001	0	0	614.2	0.403	0.008	0.007	0.006	0.006	0.006
614	0.402	0.003	0.002	0.002	0.002	0.001	614	0.402	0	0.001	-0.001	0	0	614	0.402	0.008	0.007	0.006	0.006	0.006
613.8	0.402	0.003	0.002	0.002	0.002	0.001	613.8	0.402	0	0.001	0	0	0	613.8	0.402	0.009	0.007	0.006	0.006	0.006
613.6	0.401	0.003	0.002	0.002	0.002	0.001	613.6	0.401	0	0.001	0	0	0	613.6	0.401	0.008	0.007	0.006	0.006	0.006
613.4	0.4	0.003	0.002	0.002	0.002	0.001	613.4	0.4	0	0.001	0	0	0	613.4	0.4	0.008	0.007	0.006	0.006	0.006
613.2	0.399	0.003	0.002	0.002	0.002	0.001	613.2	0.399	0	0	0	0	0	613.2	0.399	0.008	0.007	0.006	0.006	0.006
613	0.398	0.003	0.002	0.002	0.001	0.001	613	0.398	0	0	0	0	0	613	0.398	0.007	0.006	0.006	0.006	0.006
612.8	0.397	0.003	0.002	0.002	0.001	0.001	612.8	0.397	0	0	0	-0.001	0	612.8	0.397	0.007	0.006	0.006	0.006	0.006
612.6	0.396	0.003	0.002	0.001	0.001	0.001	612.6	0.396	0	0	0	-0.001	-0.001	612.6	0.396	0.007	0.006	0.006	0.006	0.005
612.4	0.395	0.003	0.002	0.001	0.001	0.001	612.4	0.395	0	0	0	-0.001	-0.001	612.4	0.395	0.007	0.006	0.006	0.006	0.006
612.2	0.394	0.003	0.002	0.002	0.001	0.001	612.2	0.394	0	-0.001	0	-0.001	-0.001	612.2	0.394	0.007	0.006	0.006	0.006	0.006
612	0.393	0.003	0.002	0.002	0.001	0.001	612	0.393	0	0	0	-0.001	-0.001	612	0.393	0.007	0.006	0.006	0.006	0.006
611.8	0.392	0.003	0.002	0.002	0.001	0.001	611.8	0.392	0	0	0	-0.001	-0.001	611.8	0.392	0.007	0.006	0.006	0.006	0.005
611.6	0.391	0.003	0.002	0.002	0.001	0.001	611.6	0.391	0	0	0	-0.001	-0.001	611.6	0.391	0.007	0.006	0.006	0.005	0.005
611.4	0.39	0.003	0.002	0.002	0.001	0.001	611.4	0.39	0	0	0	0	-0.001	611.4	0.39	0.007	0.006	0.006	0.005	0.005
611.2	0.389	0.003	0.002	0.002	0.001	0.001	611.2	0.389	0	0	0	0	-0.001	611.2	0.389	0.007	0.006	0.006	0.005	0.005
611	0.388	0.003	0.002	0.002	0.001	0.001	611	0.388	0	0	0	0	0	611	0.388	0.007	0.006	0.005	0.005	0.005
610.8	0.386	0.003	0.002	0.001	0.001	0.001	610.8	0.386	0	0	0	0	0	610.8	0.386	0.007	0.005	0.005	0.005	0.005
610.6	0.385	0.003	0.002	0.001	0.001	0.001	610.6	0.385	0	0	0	0	0	610.6	0.385	0.007	0.006	0.005	0.005	0.005
610.4	0.383	0.003	0.002	0.001	0.001	0.001	610.4	0.383	0	0	0	0	0	610.4	0.383	0.007	0.006	0.005	0.005	0.005
610.2	0.382	0.003	0.002	0.001	0.001	0.001	610.2	0.382	0	0	0	0	0	610.2	0.382	0.007	0.006	0.005	0.005	0.005
610	0.38	0.003	0.002	0.001	0.001	0.001	610	0.38	0	0	0	0	0	610	0.38	0.007	0.006	0.005	0.005	0.005
609.8	0.379	0.003	0.002	0.001	0.001	0.001	609.8	0.379	0	0	0	0	0	609.8	0.379	0.007	0.006	0.005	0.005	0.005
609.6	0.377	0.003	0.002	0.001	0.001	0.001	609.6	0.377	0	0	-0.001	0	0	609.6	0.377	0.007	0.006	0.005	0.005	0.005
609.4	0.376	0.003	0.002	0.001	0.001	0.001	609.4	0.376	0	0	-0.001	0	0	609.4	0.376	0.007	0.006	0.005	0.005	0.005
609.2	0.374	0.003	0.002	0.002	0.001	0.001	609.2	0.374	0	0	-0.001	0	0	609.2	0.374	0.007	0.006	0.005	0.005	0.005
609	0.372	0.003	0.002	0.002	0.001	0.001	609	0.372	0	0	0	0	0	609	0.372	0.006	0.006	0.005	0.005	0.004
608.8	0.37	0.003	0.002	0.002	0.001	0.001	608.8	0.37	0	0	-0.001	0	-0.001	608.8	0.37	0.006	0.006	0.005	0.005	0.004
608.6	0.37	0.004	0.003	0.002	0.002	0.001	608.6	0.37	0.001	0	0	0	0	608.6	0.37	0.007	0.007	0.006	0.006	0.005
608.4	0.367	0.003	0.002	0.001	0.001	0.001	608.4	0.367	0	-0.001	-0.001	-0.001	-0.001	608.4	0.367	0.006	0.005	0.005	0.005	0.004
608.2	0.366	0.002	0.002	0.001	0.001	0.001	608.2	0.366	0	-0.001	-0.001	-0.001	-0.001	608.2	0.366	0.006	0.005	0.005	0.004	0.004
608	0.364	0.002	0.002	0.001	0.001	0.001	608	0.364	0	-0.001	-0.001	0	-0.001	608	0.364	0.007	0.005	0.005	0.004	0.005
607.8	0.362	0.002	0.002	0.001	0.001	0.001	607.8	0.362	-0.001	-0.001	-0.001	0	-0.001	607.8	0.362	0.007	0.005	0.005	0.004	0.004
607.6	0.361	0.003	0.003	0.002	0.002	0.002	607.6	0.361	0	0	0.001	0.001	0	607.6	0.361	0.008	0.007	0.006	0.006	0.006
607.4	0.359	0.003	0.002	0.001	0.001	0.001	607.4	0.359	0	-0.001	0	0	0	607.4	0.359	0.007	0.006	0.005	0.005	0.005
607.2	0.357	0.003	0.002	0.002	0.001	0.001	607.2	0.357	0	0	0	0	0	607.2	0.357	0.007	0.006	0.005	0.005	0.005
607	0.355	0.003	0.002	0.002	0.001	0.001	607	0.355	0	0	0	0	0	607	0.355	0.007	0.006	0.005	0.005	0.005
606.8	0.353	0.003	0.003	0.002	0.001	0.001	606.8	0.353	0	0	0	0	0	606.8	0.353	0.007	0.006	0.005	0.005	0.005
606.6	0.351	0.003	0.003	0.002	0.001	0.002	606.6	0.351	0	0.001	0	0	0	606.6	0.351	0.007	0.006	0.005	0.005	0.005
606.4	0.35	0.003	0.003	0.002	0.001	0.002	606.4	0.35	0.001	0.001	0	0	0	606.4	0.35	0.007	0.006	0.005	0.005	0.005
606.2	0.348	0.003	0.003	0.002	0.001	0.002	606.2	0.348	0.001	0.001	0	0	0	606.2	0.348	0.007	0.006	0.005	0.005	0.005
606	0.346	0.003	0.003	0.002	0.002	0.002	606	0.346	0.001	0.001	0	0	0	606	0.346	0.007	0.006	0.005	0.005	0.005
605.8	0.344	0.003	0.003	0.002	0.002	0.001	605.8	0.344	0.001	0	0	0	0	605.8	0.344	0.007	0.006	0.005	0.005	0.005
605.6	0.343	0.003	0.003	0.002	0.002	0.001	605.6	0.343	0.001	0	0	0	0	605.6	0.343	0.007	0.005	0.005	0.005	0.005
605.4	0.341	0.003	0.002	0.002	0.001	0.001	605.4	0.341	0	0	0	0	0	605.4	0.341	0.006	0.005	0.005	0.005	0.005
605.2	0.339	0.003	0.002	0.002	0.001	0.001	605.2	0.339	0	0	0	0	0	605.2	0.339	0.006	0.005	0.005	0.004	0.004
605	0.336	0.003	0.002	0.001	0.001	0	605	0.336	0	0	0	-0.001	0	605	0.336	0.006	0.004	0.004	0.004	0.004
604.8	0.335	0.003	0.002	0.002	0.002	0.001	604.8	0.335	0.001	0.001	0	0	0	604.8	0.335	0.007	0.006	0.005	0.005	0.005
604.6	0.333	0.003	0.002	0.002	0.002	0.002	604.6	0.333	0.001	0.001	0.001	0	0	604.6	0.333	0.007	0.006	0.005	0.005	0.005
604.4	0.331	0.003	0.002	0.002	0.002	0.002	604.4	0.331	0.001	0.001	0	0	0	604.4	0.331	0.007	0.006	0.005	0.005	0.005
604.2	0.329	0.003	0.002	0.002	0.002	0.002	604.2	0.329	0.001	0.001	0	0	0	604.2	0.329	0.007	0.006	0.005	0.005	0.005
604	0.326	0.002	0.001	0.001	0.001	0.001	604	0.326	0	0	-0.001	-0.001	-0.001	604	0.326	0.006	0.005	0.004	0.004	0.004
603.8	0.325	0.002	0.002	0.002	0.001	0.001	603.8	0.325	0	0	-0.001	-0.001	0	603.8	0.325	0.006	0.005	0.005	0.005	0.005
603.6	0.323	0.003	0.002	0.002	0.001	0.001	603.6	0.323	0	0	0	0	0	603.6	0.323	0.006	0.005	0.005	0.005	0.005
603.4	0.321	0.003	0.002	0.002	0.001	0.001	603.4	0.321	0	0	0	0	0	603.4	0.321	0.006	0.005	0.005	0.005	0.004
603.2	0.319	0.003	0.002	0.002	0.001	0.001	603.2	0.319	0	0	0	0	-0.001	603.2	0.319	0.006	0.005	0.005	0.004	0.004
603	0.317	0.003	0.002	0.002	0.001	0.001	603	0.317	0	0	0	0	-0.001	603	0.317	0.007	0.005	0.005	0.004	0.004
602.8	0.315	0.003	0.002	0.002	0.001	0.001	602.8	0.315	0	0	0	0	0	602.8	0.315	0.006	0.005	0.004	0.004	0.004
602.6	0.312	0.003	0.002	0.002	0.001	0.001	602.6	0.312	0	0	0	0	-0.001	602.6	0.312	0.006	0.005	0.004	0.004	0.004
602.4	0.31	0.003	0.002	0.002	0	0.001	602.4	0.31	0	0	0	0	0	602.4	0.31	0.006	0.005	0.004	0.004	0.004
602.2	0.309	0.004	0.003	0.003	0.001	0.002	602.2	0.309	0.001	0	0.001	0	0	602.2	0.309	0.007	0.006	0.005	0.005	0.005
602	0.307	0.004	0.003	0.003	0.002	0.002	602	0.307	0.001	0	0	0	0	602	0.307	0.007	0.006	0.005	0.005	0.005
601.8	0.305	0.004	0.002	0.003	0.002	0.002	601.8	0.305	0.001	0.001	0	0	0	601.8	0.305	0.008	0.005	0.005	0.006	0.005
601.6	0.303	0.004	0.003	0.003	0.002	0.002	601.6	0.303	0.001	0.001	0	0	0.001	601.6	0.303	0.008	0.006	0.005	0.006	0.005
601.4	0.299	0.003	0.002	0.002	0.001	0.001	601.4	0.299	0	0	0	-0.001	0	601.4	0.299	0.007	0.005	0.004	0.005	0.004
601.2	0.297	0.003	0.002	0.002	0.001	0.001	601.2	0.297	0	0	0	-0.001	0	601.2	0.297	0.007	0.005	0.004	0.005	0.005
601	0.295	0.003	0.003	0.002	0.001	0.001	601	0.295	0	0	0	-0.001	0	601	0.295	0.007	0.005	0.004	0.004	0.005
600.8	0.292	0.003	0.003	0.002	0.001	0.001	600.8	0.292	0	0	0.001	0	0	600.8	0.292	0.006	0.005	0.004	0.004	0.004
600.6	0.29	0.003	0.003	0.001	0.001	0.001	600.6	0.29	0	0	0	0	0	600.6	0.29	0.006	0.005	0.004	0.004	0.004
600.4	0.288	0.003	0.003	0.001	0.001	0.001	600.4	0.288	0	0	0	-0.001	0	600.4	0.288	0.006	0.005	0.004	0.004	0.004
600.2	0.286	0.003	0.002	0.001	0.001	0.001	600.2	0.286	0	-0.001	0	0	0	600.2	0.286	0.006	0.005	0.004	0.004	0.004
600	0.284	0.003	0.002	0.001	0.001	0.001	600	0.284	0	-0.001	-0.001	0	0	600	0.284	0.006	0.005	0.004	0.004	0.004
599.8	0.282	0.003	0.002	0.001	0.001	0.001	599.8	0.282	0	-0.001	-0.001	0	0	599.8	0.282	0.006	0.004	0.004	0.004	0.004
599.6	0.28	0.003	0.002	0.001	0.001	0.001	599.6	0.28	0	0	-0.001	0	0	599.6	0.28	0.005	0.004	0.004	0.004	0.003
599.4	0.278	0.003	0.002	0.001	0.001	0.001	599.4	0.278	0	0	0	0	0	599.4	0.278	0.005	0.004	0.004	0.004	0.004
599.2	0.274	0.002	0.001	0	0	0	599.2	0.274	-0.001	-0.001	-0.001	-0.002	-0.001	599.2	0.274	0.004	0.004	0.003	0.003	0.003
599	0.273	0.003	0.002	0.001	0.001	0.001	599	0.273	0	0	0	-0.001	0	599	0.273	0.005	0.005	0.004	0.004	0.004
598.8	0.271	0.002	0.002	0.001	0.001	0.001	598.8	0.271	0	-0.001	0	-0.001	0	598.8	0.271	0.005	0.005	0.004	0.004	0.004
598.6	0.269	0.003	0.002	0.002	0.001	0.002	598.6	0.269	0	-0.001	0	0	-0.001	598.6	0.269	0.005	0.005	0.004	0.004	0.004
598.4	0.267	0.004	0.003	0.002	0.002	0.003	598.4	0.267	0.001	0.001	0.001	0.001	0	598.4	0.267	0.006	0.005	0.005	0.005	0.005
598.2	0.266	0.004	0.003	0.003	0.002	0.003	598.2	0.266	0.001	0.001	0.001	0.001	0	598.2	0.266	0.007	0.006	0.005	0.005	0.005
598	0.264	0.004	0.003	0.003	0.002	0.003	598	0.264	0.001	0.001	0.001	0	0.001	598	0.264	0.007	0.005	0.005	0.005	0.005
597.8	0.262	0.004	0.003	0.003	0.002	0.002	597.8	0.262	0.001	0.001	0	0	0.001	597.8	0.262	0.006	0.005	0.005	0.005	0.004
597.6	0.259	0.004	0.003	0.002	0.001	0.002	597.6	0.259	0.001	0.001	0	0	0	597.6	0.259	0.006	0.006	0.005	0.005	0.004
597.4	0.257	0.003	0.003	0.002	0.001	0.002	597.4	0.257	0.001	0.001	0	0	0	597.4	0.257	0.006	0.006	0.005	0.005	0.005
597.2	0.254	0.002	0.002	0.001	0.001	0	597.2	0.254	0	0	-0.001	-0.001	-0.001	597.2	0.254	0.005	0.005	0.004	0.004	0.003
597	0.252	0.002	0.002	0.001	0.001	0.001	597	0.252	0	0	0	-0.001	-0.001	597	0.252	0.005	0.005	0.004	0.004	0.003
596.8	0.251	0.003	0.003	0.002	0.002	0.002	596.8	0.251	0.001	0.001	0.001	0.001	0	596.8	0.251	0.006	0.005	0.005	0.005	0.005
596.6	0.249	0.003	0.003	0.002	0.002	0.002	596.6	0.249	0.001	0	0.001	0.001	0	596.6	0.249	0.006	0.005	0.005	0.005	0.005
596.4	0.247	0.003	0.002	0.002	0.002	0.001	596.4	0.247	0.001	0	0.001	0	0	596.4	0.247	0.007	0.005	0.005	0.005	0.005
596.2	0.246	0.003	0.003	0.002	0.002	0.002	596.2	0.246	0.001	0	0.001	0	0	596.2	0.246	0.007	0.005	0.005	0.004	0.004
596	0.244	0.003	0.003	0.002	0.002	0.002	596	0.244	0.001	0	0	0	0.001	596	0.244	0.007	0.005	0.005	0.005	0.005
595.8	0.242	0.002	0.002	0.002	0.001	0.001	595.8	0.242	0	0	0	-0.001	0	595.8	0.242	0.006	0.004	0.004	0.004	0.004
595.6	0.24	0.002	0.002	0.002	0.001	0.001	595.6	0.24	0	0	0	0	0	595.6	0.24	0.006	0.004	0.005	0.004	0.004
595.4	0.239	0.003	0.003	0.002	0.001	0.002	595.4	0.239	0	0	0	0	0	595.4	0.239	0.006	0.004	0.005	0.004	0.004
595.2	0.236	0.003	0.002	0.002	0.001	0.002	595.2	0.236	0	0	0	-0.001	0	595.2	0.236	0.006	0.004	0.005	0.003	0.004
595	0.234	0.003	0.002	0.001	0.001	0.002	595	0.234	0	0	0	-0.001	0	595	0.234	0.006	0.004	0.004	0.003	0.003
594.8	0.232	0.003	0.001	0.001	0.001	0.001	594.8	0.232	0	-0.001	0	-0.001	-0.001	594.8	0.232	0.006	0.004	0.004	0.003	0.004
594.6	0.231	0.003	0.001	0.001	0.001	0.001	594.6	0.231	0	-0.001	0	-0.001	-0.001	594.6	0.231	0.005	0.004	0.004	0.003	0.003
594.4	0.229	0.003	0.001	0.001	0.001	0.001	594.4	0.229	0	-0.001	0	-0.001	-0.001	594.4	0.229	0.005	0.004	0.003	0.003	0.003
594.2	0.228	0.002	0.002	0.001	0.001	0.001	594.2	0.228	0	-0.001	0	-0.001	-0.001	594.2	0.228	0.006	0.003	0.003	0.004	0.003
594	0.227	0.004	0.003	0.002	0.002	0.002	594	0.227	0.001	0.001	0.001	0.001	0.001	594	0.227	0.007	0.005	0.005	0.005	0.004
593.8	0.225	0.003	0.002	0.001	0.002	0.001	593.8	0.225	0	0	0	0	0.001	593.8	0.225	0.006	0.004	0.004	0.004	0.004
593.6	0.223	0.003	0.002	0.002	0.001	0.001	593.6	0.223	0	0.001	0	0	0	593.6	0.223	0.006	0.004	0.004	0.004	0.004
593.4	0.222	0.004	0.003	0.003	0.002	0.002	593.4	0.222	0.001	0.002	0.001	0.001	0.001	593.4	0.222	0.007	0.005	0.004	0.004	0.005
593.2	0.22	0.004	0.002	0.003	0.002	0.002	593.2	0.22	0.001	0.001	0.001	0	0.001	593.2	0.22	0.006	0.005	0.005	0.004	0.005
593	0.218	0.004	0.002	0.003	0.002	0.002	593	0.218	0.001	0.001	0.001	0	0	593	0.218	0.006	0.005	0.005	0.004	0.005
592.8	0.217	0.004	0.002	0.003	0.002	0.002	592.8	0.217	0.001	0.001	0	0	0	592.8	0.217	0.007	0.005	0.005	0.004	0.005
592.6	0.215	0.003	0.002	0.002	0.001	0.001	592.6	0.215	0	0	0	-0.001	-0.001	592.6	0.215	0.005	0.004	0.004	0.003	0.004
592.4	0.213	0.003	0.002	0.001	0.001	0.001	592.4	0.213	0	0	-0.001	-0.001	0	592.4	0.213	0.005	0.004	0.004	0.004	0.004
592.2	0.212	0.002	0.002	0.001	0.001	0.001	592.2	0.212	0	0	-0.001	-0.001	0	592.2	0.212	0.005	0.004	0.004	0.004	0.003
592	0.211	0.003	0.003	0.002	0.002	0.002	592	0.211	0.001	0.001	0	0	0.001	592	0.211	0.006	0.005	0.005	0.005	0.005
591.8	0.21	0.004	0.003	0.002	0.002	0.002	591.8	0.21	0.001	0.001	0	0	0.001	591.8	0.21	0.006	0.005	0.004	0.005	0.005
591.6	0.208	0.004	0.003	0.003	0.002	0.002	591.6	0.208	0.001	0.001	0	0.001	0.001	591.6	0.208	0.006	0.005	0.004	0.005	0.004
591.4	0.206	0.004	0.003	0.003	0.002	0.002	591.4	0.206	0.001	0	0.001	0.001	0	591.4	0.206	0.006	0.005	0.004	0.005	0.004
591.2	0.205	0.004	0.003	0.003	0.003	0.001	591.2	0.205	0.001	0	0.001	0.001	0	591.2	0.205	0.007	0.005	0.005	0.005	0.005
591	0.204	0.004	0.003	0.003	0.003	0.001	591	0.204	0.001	0.001	0.001	0.001	0.001	591	0.204	0.007	0.005	0.005	0.005	0.005
590.8	0.201	0.003	0.002	0.002	0.002	0	590.8	0.201	0	0	0	0	0	590.8	0.201	0.005	0.004	0.004	0.004	0.004
590.6	0.2	0.003	0.003	0.002	0.002	0.001	590.6	0.2	0	0	0	0	0	590.6	0.2	0.005	0.004	0.003	0.003	0.003
590.4	0.198	0.003	0.002	0.002	0.001	0.001	590.4	0.198	0	0	0	-0.001	0	590.4	0.198	0.005	0.004	0.003	0.003	0.003
590.2	0.196	0.002	0.002	0.001	0.001	0.001	590.2	0.196	0.001	0	0	-0.001	0	590.2	0.196	0.005	0.004	0.004	0.003	0.003
590	0.195	0.002	0.002	0.001	0.001	0.001	590	0.195	0.001	0	0	-0.001	0	590	0.195	0.005	0.004	0.004	0.003	0.003
589.8	0.193	0.002	0.002	0.001	0.001	0.001	589.8	0.193	0.001	0	0	0	0	589.8	0.193	0.005	0.004	0.004	0.003	0.003
589.6	0.192	0.002	0.002	0.001	0.002	0.001	589.6	0.192	0.001	0.001	0	0	0	589.6	0.192	0.005	0.004	0.004	0.004	0.003
589.4	0.191	0.002	0.002	0.001	0.001	0.001	589.4	0.191	0.001	0.001	0	0	0	589.4	0.191	0.005	0.003	0.004	0.004	0.003
589.2	0.19	0.003	0.002	0.001	0.001	0.001	589.2	0.19	0	0.001	0	0.001	0	589.2	0.19	0.005	0.003	0.003	0.003	0.003
589	0.19	0.004	0.003	0.002	0.002	0.002	589	0.19	0.001	0.001	0.001	0.002	0.001	589	0.19	0.006	0.004	0.004	0.004	0.004
588.8	0.188	0.004	0.003	0.003	0.002	0.002	588.8	0.188	0.001	0.001	0.001	0.001	0.001	588.8	0.188	0.005	0.004	0.004	0.004	0.003
588.6	0.187	0.003	0.003	0.002	0.002	0.002	588.6	0.187	0.001	0.001	0	0.001	0	588.6	0.187	0.005	0.004	0.004	0.004	0.003
588.4	0.185	0.002	0.002	0.002	0.001	0.001	588.4	0.185	0	0	-0.001	0	-0.001	588.4	0.185	0.004	0.003	0.003	0.003	0.002
588.2	0.185	0.003	0.003	0.003	0.002	0.002	588.2	0.185	0.001	0.001	0	0	0	588.2	0.185	0.006	0.004	0.004	0.004	0.004
588	0.184	0.003	0.003	0.002	0.002	0.002	588	0.184	0.001	0.001	0.001	0	0	588	0.184	0.006	0.005	0.004	0.004	0.004
587.8	0.182	0.003	0.002	0.001	0.001	0.001	587.8	0.182	0	0	0	0	0	587.8	0.182	0.005	0.004	0.003	0.003	0.003
587.6	0.18	0.003	0.002	0.001	0.001	0.001	587.6	0.18	0	0	0	0	0	587.6	0.18	0.005	0.004	0.003	0.003	0.003
587.4	0.18	0.004	0.003	0.002	0.002	0.002	587.4	0.18	0.001	0.001	0.001	0.001	0.001	587.4	0.18	0.006	0.005	0.004	0.004	0.004
587.2	0.179	0.003	0.003	0.002	0.002	0.001	587.2	0.179	0.001	0.001	0.001	0.001	0.001	587.2	0.179	0.006	0.005	0.004	0.004	0.004
587	0.177	0.002	0.002	0.001	0.001	0	587	0.177	0.001	0	0	0	0	587	0.177	0.005	0.004	0.003	0.003	0.003
586.8	0.176	0.003	0.002	0.001	0.001	0.001	586.8	0.176	0.001	0	0	0	0	586.8	0.176	0.005	0.004	0.004	0.003	0.003
586.6	0.175	0.002	0.002	0.001	0.001	0.001	586.6	0.175	0	0	0	0	0	586.6	0.175	0.005	0.003	0.003	0.003	0.003
586.4	0.174	0.002	0.002	0.001	0.001	0.001	586.4	0.174	0.001	0	0	0	0	586.4	0.174	0.005	0.004	0.004	0.003	0.004
586.2	0.173	0.003	0.002	0.001	0.001	0.001	586.2	0.173	0.001	0.001	0	0	0	586.2	0.173	0.005	0.004	0.004	0.004	0.004
586	0.172	0.003	0.003	0.002	0.001	0.001	586	0.172	0.001	0.001	0	0	0.001	586	0.172	0.005	0.004	0.004	0.004	0.004
585.8	0.171	0.003	0.002	0.001	0.002	0.001	585.8	0.171	0	0	0	0	0	585.8	0.171	0.005	0.004	0.004	0.003	0.003
585.6	0.171	0.003	0.002	0.002	0.002	0.001	585.6	0.171	0	0	0	0.001	0	585.6	0.171	0.006	0.004	0.004	0.003	0.003
585.4	0.17	0.003	0.002	0.002	0.002	0.002	585.4	0.17	0	0	0	0	0	585.4	0.17	0.005	0.004	0.004	0.003	0.004
585.2	0.169	0.003	0.002	0.002	0.002	0.002	585.2	0.169	0	0	0.001	0	0	585.2	0.169	0.005	0.004	0.003	0.003	0.003
585	0.168	0.004	0.003	0.002	0.002	0.002	585	0.168	0	0	0.001	0	0	585	0.168	0.005	0.004	0.003	0.003	0.003
584.8	0.167	0.004	0.002	0.002	0.002	0.001	584.8	0.167	0	0	0.001	0	0	584.8	0.167	0.005	0.004	0.003	0.003	0.003
584.6	0.166	0.003	0.003	0.002	0.001	0.001	584.6	0.166	0	0	0	0	0	584.6	0.166	0.005	0.004	0.003	0.003	0.003
584.4	0.166	0.004	0.003	0.003	0.002	0.002	584.4	0.166	0.001	0.001	0.001	0.001	0.001	584.4	0.166	0.006	0.004	0.004	0.004	0.003
584.2	0.164	0.003	0.002	0.002	0.001	0.001	584.2	0.164	0	0	0	0	0	584.2	0.164	0.005	0.003	0.003	0.003	0.003
584	0.164	0.003	0.002	0.002	0.001	0.001	584	0.164	0	0	0	0	0	584	0.164	0.005	0.003	0.004	0.003	0.003
583.8	0.163	0.003	0.002	0.002	0.001	0.001	583.8	0.163	0	0	0	0	0.001	583.8	0.163	0.005	0.003	0.004	0.003	0.002
583.6	0.163	0.003	0.002	0.002	0.001	0.001	583.6	0.163	0	0	0	0	0	583.6	0.163	0.005	0.003	0.004	0.003	0.003
583.4	0.162	0.003	0.002	0.002	0.002	0.001	583.4	0.162	0.001	0.001	0	0	0	583.4	0.162	0.005	0.003	0.004	0.003	0.003
583.2	0.161	0.003	0.002	0.002	0.002	0.001	583.2	0.161	0.001	0.001	0	0	0	583.2	0.161	0.005	0.004	0.003	0.003	0.003
583	0.16	0.003	0.002	0.002	0.002	0.001	583	0.16	0.001	0	0	0	0	583	0.16	0.005	0.004	0.003	0.003	0.003
582.8	0.16	0.003	0.002	0.002	0.002	0.001	582.8	0.16	0.001	0	0	0	0	582.8	0.16	0.004	0.004	0.003	0.003	0.003
582.6	0.159	0.003	0.002	0.002	0.001	0.001	582.6	0.159	0	0	0	0	0	582.6	0.159	0.004	0.004	0.003	0.003	0.003
582.4	0.16	0.003	0.003	0.002	0.002	0.002	582.4	0.16	0.001	0.001	0.001	0.001	0.001	582.4	0.16	0.005	0.005	0.004	0.004	0.004
582.2	0.159	0.003	0.003	0.002	0.002	0.002	582.2	0.159	0.001	0.001	0.001	0.001	0.001	582.2	0.159	0.005	0.005	0.004	0.003	0.004
582	0.158	0.003	0.003	0.002	0.002	0.002	582	0.158	0.001	0.002	0.001	0.001	0.001	582	0.158	0.005	0.004	0.004	0.003	0.004
581.8	0.157	0.003	0.003	0.002	0.002	0.002	581.8	0.157	0.001	0.001	0.001	0.001	0.001	581.8	0.157	0.005	0.004	0.004	0.003	0.003
581.6	0.156	0.003	0.003	0.002	0.002	0.002	581.6	0.156	0.001	0.001	0.001	0.001	0.001	581.6	0.156	0.005	0.004	0.003	0.003	0.003
581.4	0.155	0.003	0.003	0.002	0.002	0.002	581.4	0.155	0.001	0.001	0.001	0.001	0.001	581.4	0.155	0.005	0.003	0.003	0.003	0.003
581.2	0.153	0.002	0.002	0.001	0.001	0.001	581.2	0.153	0	0	0	0	0	581.2	0.153	0.003	0.002	0.002	0.003	0.002
581	0.153	0.002	0.002	0.001	0.001	0.001	581	0.153	0	0	0	0	0	581	0.153	0.004	0.003	0.003	0.003	0.002
580.8	0.153	0.002	0.002	0.001	0.001	0.001	580.8	0.153	0	-0.001	0	0	0	580.8	0.153	0.004	0.003	0.003	0.003	0.003
580.6	0.152	0.002	0.002	0.001	0.001	0.001	580.6	0.152	0	0	0	0	0	580.6	0.152	0.004	0.003	0.003	0.003	0.003
580.4	0.152	0.002	0.002	0.001	0.001	0.001	580.4	0.152	0	0	0	0	0	580.4	0.152	0.004	0.003	0.003	0.003	0.003
580.2	0.151	0.002	0.002	0.001	0.002	0.001	580.2	0.151	0	0	0	0	0	580.2	0.151	0.004	0.003	0.003	0.003	0.003
580	0.15	0.003	0.002	0.001	0.002	0.001	580	0.15	0	0	0	0	-0.001	580	0.15	0.004	0.003	0.003	0.002	0.003
579.8	0.15	0.003	0.003	0.002	0.002	0.002	579.8	0.15	0.001	0.001	0.001	0.001	0	579.8	0.15	0.005	0.004	0.003	0.003	0.003
579.6	0.149	0.003	0.003	0.002	0.002	0.002	579.6	0.149	0.001	0.001	0.001	0.001	0	579.6	0.149	0.004	0.004	0.003	0.003	0.003
579.4	0.149	0.003	0.003	0.002	0.002	0.001	579.4	0.149	0.001	0.001	0.001	0	0	579.4	0.149	0.005	0.004	0.003	0.003	0.003
579.2	0.148	0.003	0.003	0.002	0.002	0.002	579.2	0.148	0.001	0.001	0.001	0.001	0	579.2	0.148	0.005	0.004	0.003	0.003	0.003
579	0.148	0.003	0.003	0.002	0.002	0.001	579	0.148	0.001	0	0.001	0.001	0	579	0.148	0.005	0.004	0.004	0.003	0.003
578.8	0.147	0.002	0.002	0.002	0.001	0.001	578.8	0.147	0	0	0	0	0	578.8	0.147	0.004	0.003	0.003	0.003	0.002
578.6	0.146	0.002	0.003	0.002	0.001	0.001	578.6	0.146	0.001	0	0	0	0	578.6	0.146	0.005	0.003	0.003	0.003	0.002
578.4	0.146	0.003	0.002	0.002	0.002	0.001	578.4	0.146	0.001	0	0	0	0	578.4	0.146	0.005	0.003	0.003	0.003	0.002
578.2	0.145	0.003	0.002	0.002	0.002	0.001	578.2	0.145	0.001	0.001	0	0	0	578.2	0.145	0.005	0.003	0.003	0.003	0.003
578	0.145	0.003	0.002	0.002	0.002	0.001	578	0.145	0.001	0	0	0.001	0	578	0.145	0.005	0.003	0.003	0.003	0.003
577.8	0.144	0.003	0.002	0.002	0.001	0.001	577.8	0.144	0.001	0	0	0.001	0	577.8	0.144	0.004	0.003	0.003	0.003	0.002
577.6	0.144	0.003	0.002	0.002	0.001	0.001	577.6	0.144	0	0	0	0.001	0	577.6	0.144	0.004	0.003	0.003	0.003	0.002
577.4	0.144	0.002	0.002	0.001	0.001	0.001	577.4	0.144	0	0	0	0	0	577.4	0.144	0.004	0.003	0.003	0.003	0.002
577.2	0.143	0.002	0.002	0.002	0.001	0.001	577.2	0.143	0	0	0	0	0	577.2	0.143	0.004	0.003	0.002	0.002	0.002
577	0.143	0.002	0.002	0.001	0.001	0.001	577	0.143	0	0	0	0	0	577	0.143	0.004	0.003	0.002	0.002	0.002
576.8	0.142	0.003	0.002	0.001	0.001	0.001	576.8	0.142	0.001	0	0	0	0	576.8	0.142	0.004	0.003	0.002	0.002	0.002
576.6	0.142	0.003	0.002	0.001	0.001	0.001	576.6	0.142	0.001	0	0	0	0	576.6	0.142	0.004	0.003	0.002	0.002	0.002
576.4	0.141	0.003	0.002	0.002	0.001	0.001	576.4	0.141	0.001	0	0	0	0	576.4	0.141	0.004	0.003	0.002	0.002	0.002
576.2	0.141	0.003	0.002	0.002	0.001	0.001	576.2	0.141	0.001	0	0	0	0	576.2	0.141	0.004	0.003	0.002	0.002	0.002
576	0.141	0.004	0.003	0.003	0.002	0.002	576	0.141	0.001	0.001	0.001	0.001	0.001	576	0.141	0.005	0.004	0.003	0.003	0.004
575.8	0.141	0.004	0.003	0.003	0.002	0.002	575.8	0.141	0.002	0.001	0.001	0.001	0.001	575.8	0.141	0.006	0.004	0.003	0.003	0.004
575.6	0.139	0.003	0.002	0.002	0.001	0.001	575.6	0.139	0.001	0	0	0	0	575.6	0.139	0.005	0.003	0.002	0.002	0.003
575.4	0.139	0.003	0.002	0.002	0.002	0.001	575.4	0.139	0.001	0	0	0	0	575.4	0.139	0.005	0.003	0.002	0.003	0.003
575.2	0.139	0.003	0.003	0.002	0.002	0.001	575.2	0.139	0.001	0	0	0.001	0	575.2	0.139	0.005	0.003	0.003	0.003	0.003
575	0.138	0.003	0.003	0.002	0.002	0.001	575	0.138	0.001	0.001	0	0	0	575	0.138	0.005	0.003	0.003	0.003	0.003
574.8	0.139	0.003	0.003	0.002	0.002	0.001	574.8	0.139	0.001	0.001	0	0	0.001	574.8	0.139	0.005	0.004	0.003	0.003	0.003
574.6	0.138	0.003	0.003	0.002	0.002	0.002	574.6	0.138	0.001	0.001	0.001	0.001	0.001	574.6	0.138	0.005	0.004	0.003	0.003	0.003
574.4	0.138	0.003	0.003	0.002	0.002	0.002	574.4	0.138	0.001	0.001	0.001	0.001	0.001	574.4	0.138	0.005	0.004	0.003	0.003	0.003
574.2	0.138	0.003	0.003	0.002	0.002	0.002	574.2	0.138	0.001	0.001	0.001	0.001	0.001	574.2	0.138	0.005	0.004	0.003	0.003	0.003
574	0.137	0.003	0.003	0.002	0.002	0.001	574	0.137	0.001	0.001	0.001	0	0.001	574	0.137	0.005	0.004	0.003	0.003	0.002
573.8	0.136	0.003	0.002	0.002	0.002	0.001	573.8	0.136	0.001	0	0.001	0	0	573.8	0.136	0.004	0.003	0.003	0.002	0.002
573.6	0.136	0.003	0.002	0.002	0.002	0.001	573.6	0.136	0.001	0	0.001	0	0	573.6	0.136	0.004	0.003	0.003	0.002	0.002
573.4	0.135	0.003	0.002	0.002	0.002	0.001	573.4	0.135	0.001	0	0.001	0.001	0.001	573.4	0.135	0.004	0.003	0.002	0.002	0.002
573.2	0.135	0.003	0.002	0.002	0.002	0.001	573.2	0.135	0.001	0	0	0.001	0.001	573.2	0.135	0.004	0.003	0.002	0.002	0.002
573	0.134	0.003	0.002	0.002	0.002	0.001	573	0.134	0.001	0	0.001	0.001	0.001	573	0.134	0.004	0.003	0.002	0.002	0.002
572.8	0.134	0.003	0.002	0.002	0.002	0.001	572.8	0.134	0.001	0	0	0.001	0.001	572.8	0.134	0.004	0.003	0.002	0.002	0.002
572.6	0.133	0.003	0.002	0.002	0.002	0.002	572.6	0.133	0.001	0.001	0.001	0.001	0.001	572.6	0.133	0.004	0.003	0.002	0.002	0.002
572.4	0.133	0.003	0.003	0.002	0.002	0.002	572.4	0.133	0.001	0.001	0.001	0.001	0.001	572.4	0.133	0.004	0.003	0.002	0.002	0.002
572.2	0.133	0.003	0.003	0.002	0.002	0.002	572.2	0.133	0.001	0.001	0.001	0.001	0.001	572.2	0.133	0.004	0.003	0.002	0.002	0.002
572	0.132	0.003	0.003	0.002	0.002	0.001	572	0.132	0.001	0.001	0.001	0	0.001	572	0.132	0.004	0.003	0.002	0.002	0.003
571.8	0.132	0.003	0.003	0.002	0.002	0.002	571.8	0.132	0.001	0.001	0	0	0	571.8	0.132	0.004	0.003	0.003	0.002	0.003
571.6	0.132	0.003	0.003	0.002	0.002	0.001	571.6	0.132	0.001	0.001	0	0	0	571.6	0.132	0.004	0.003	0.003	0.002	0.003
571.4	0.132	0.003	0.003	0.002	0.002	0.002	571.4	0.132	0.001	0.001	0	0.001	0	571.4	0.132	0.004	0.003	0.003	0.002	0.003
571.2	0.131	0.003	0.003	0.002	0.002	0.002	571.2	0.131	0.001	0.001	0	0.001	0	571.2	0.131	0.005	0.003	0.003	0.002	0.003
571	0.131	0.003	0.002	0.002	0.002	0.002	571	0.131	0.001	0.001	0	0.001	0	571	0.131	0.004	0.003	0.003	0.002	0.002
570.8	0.13	0.003	0.002	0.002	0.002	0.002	570.8	0.13	0.001	0.001	0	0	0	570.8	0.13	0.004	0.002	0.002	0.002	0.002
570.6	0.13	0.003	0.002	0.002	0.002	0.001	570.6	0.13	0.001	0	0	0	0	570.6	0.13	0.004	0.002	0.002	0.002	0.002
570.4	0.129	0.003	0.002	0.002	0.001	0.001	570.4	0.129	0.001	0	0	0	0	570.4	0.129	0.004	0.002	0.002	0.002	0.002
570.2	0.128	0.003	0.002	0.002	0.001	0.001	570.2	0.128	0.001	0	0	0	0	570.2	0.128	0.004	0.002	0.002	0.001	0.002
570	0.128	0.003	0.002	0.002	0.001	0.001	570	0.128	0	0	0	0	0	570	0.128	0.004	0.002	0.002	0.002	0.002
569.8	0.127	0.003	0.002	0.002	0.001	0.001	569.8	0.127	0	0	0	0	0	569.8	0.127	0.004	0.002	0.002	0.002	0.002
569.6	0.127	0.003	0.002	0.001	0.001	0.001	569.6	0.127	0	0	0	0	0	569.6	0.127	0.004	0.003	0.002	0.002	0.002
569.4	0.127	0.003	0.002	0.002	0.001	0.001	569.4	0.127	0	0	0	0	0	569.4	0.127	0.004	0.003	0.002	0.002	0.002
569.2	0.126	0.003	0.002	0.002	0.001	0.002	569.2	0.126	0.001	0	0	0	0.001	569.2	0.126	0.005	0.003	0.002	0.002	0.002
569	0.126	0.003	0.003	0.002	0.002	0.002	569	0.126	0.001	0	0.001	0	0.001	569	0.126	0.004	0.003	0.002	0.002	0.002
568.8	0.125	0.003	0.003	0.002	0.001	0.002	568.8	0.125	0.001	0	0.001	0	0	568.8	0.125	0.004	0.003	0.002	0.002	0.002
568.6	0.125	0.003	0.003	0.002	0.001	0.002	568.6	0.125	0.001	0.001	0.001	0	0	568.6	0.125	0.004	0.003	0.002	0.002	0.002
568.4	0.125	0.003	0.003	0.002	0.001	0.001	568.4	0.125	0.001	0.001	0.001	0	0	568.4	0.125	0.004	0.002	0.002	0.002	0.002
568.2	0.124	0.003	0.003	0.002	0.001	0.001	568.2	0.124	0.001	0.001	0.001	0	0.001	568.2	0.124	0.004	0.002	0.002	0.002	0.002
568	0.124	0.003	0.003	0.002	0.001	0.001	568	0.124	0.001	0.001	0	0	0.001	568	0.124	0.004	0.002	0.002	0.002	0.002
567.8	0.124	0.003	0.002	0.002	0.001	0.001	567.8	0.124	0.001	0.001	0	0	0.001	567.8	0.124	0.004	0.003	0.002	0.002	0.002
567.6	0.123	0.003	0.003	0.002	0.001	0.001	567.6	0.123	0.001	0.001	0	0.001	0.001	567.6	0.123	0.004	0.003	0.002	0.002	0.002
567.4	0.123	0.003	0.003	0.002	0.002	0.002	567.4	0.123	0.001	0.001	0	0.001	0.001	567.4	0.123	0.005	0.003	0.002	0.003	0.002
567.2	0.122	0.004	0.003	0.003	0.002	0.002	567.2	0.122	0.001	0.001	0.001	0.001	0.001	567.2	0.122	0.005	0.003	0.003	0.003	0.002
567	0.122	0.004	0.003	0.003	0.002	0.002	567	0.122	0.001	0.001	0.001	0.001	0.001	567	0.122	0.005	0.003	0.003	0.003	0.002
566.8	0.121	0.004	0.003	0.003	0.002	0.002	566.8	0.121	0.001	0.001	0.001	0.001	0.001	566.8	0.121	0.005	0.003	0.002	0.002	0.002
566.6	0.121	0.003	0.003	0.002	0.002	0.002	566.6	0.121	0.001	0.001	0.001	0.001	0	566.6	0.121	0.004	0.003	0.002	0.002	0.002
566.4	0.12	0.003	0.003	0.002	0.002	0.002	566.4	0.12	0.001	0.001	0.001	0.001	0	566.4	0.12	0.004	0.002	0.002	0.002	0.002
566.2	0.119	0.003	0.003	0.002	0.002	0.002	566.2	0.119	0.001	0.001	0.001	0.001	0	566.2	0.119	0.004	0.002	0.002	0.002	0.002
566	0.119	0.003	0.003	0.003	0.002	0.002	566	0.119	0.001	0.001	0.001	0.001	0	566	0.119	0.005	0.003	0.002	0.002	0.002
565.8	0.119	0.003	0.003	0.003	0.002	0.002	565.8	0.119	0.001	0.001	0.001	0.001	0	565.8	0.119	0.005	0.003	0.002	0.002	0.002
565.6	0.118	0.003	0.002	0.002	0.002	0.002	565.6	0.118	0.001	0.001	0.001	0	0	565.6	0.118	0.005	0.003	0.002	0.002	0.002
565.4	0.118	0.003	0.002	0.002	0.002	0.002	565.4	0.118	0.001	0.001	0.001	0	0	565.4	0.118	0.005	0.002	0.002	0.002	0.002
565.2	0.117	0.003	0.003	0.002	0.002	0.002	565.2	0.117	0.001	0.001	0.001	0	0.001	565.2	0.117	0.004	0.002	0.002	0.002	0.002
565	0.117	0.003	0.002	0.002	0.002	0.002	565	0.117	0.001	0.001	0.001	0	0.001	565	0.117	0.004	0.002	0.002	0.002	0.002
564.8	0.116	0.003	0.003	0.002	0.002	0.002	564.8	0.116	0.001	0.001	0.001	0	0.001	564.8	0.116	0.004	0.002	0.002	0.002	0.002
564.6	0.116	0.003	0.003	0.002	0.002	0.002	564.6	0.116	0.001	0.001	0.001	0	0	564.6	0.116	0.004	0.002	0.002	0.002	0.002
564.4	0.116	0.003	0.003	0.002	0.002	0.002	564.4	0.116	0.001	0.001	0.001	0	0.001	564.4	0.116	0.004	0.002	0.002	0.002	0.002
564.2	0.115	0.003	0.003	0.002	0.002	0.002	564.2	0.115	0.001	0.001	0.001	0.001	0.001	564.2	0.115	0.004	0.003	0.002	0.002	0.002
564	0.115	0.003	0.003	0.003	0.002	0.002	564	0.115	0.001	0.002	0.001	0.001	0.001	564	0.115	0.004	0.003	0.002	0.002	0.002
563.8	0.114	0.004	0.003	0.002	0.002	0.002	563.8	0.114	0.001	0.002	0.001	0.001	0.001	563.8	0.114	0.004	0.003	0.002	0.001	0.001
563.6	0.113	0.003	0.003	0.002	0.001	0.002	563.6	0.113	0.001	0.001	0.001	0	0	563.6	0.113	0.005	0.003	0.002	0.002	0.002
563.4	0.112	0.003	0.003	0.002	0.002	0.002	563.4	0.112	0.001	0.001	0	0	0	563.4	0.112	0.005	0.003	0.002	0.002	0.002
563.2	0.112	0.004	0.003	0.002	0.002	0.002	563.2	0.112	0.001	0.001	0	0.001	0	563.2	0.112	0.005	0.003	0.002	0.002	0.002
563	0.111	0.004	0.003	0.002	0.002	0.002	563	0.111	0.001	0.001	0.001	0.001	0.001	563	0.111	0.005	0.003	0.003	0.002	0.002
562.8	0.111	0.004	0.003	0.003	0.002	0.002	562.8	0.111	0.001	0.001	0.001	0.001	0.001	562.8	0.111	0.005	0.003	0.003	0.002	0.002
562.6	0.111	0.004	0.003	0.003	0.002	0.002	562.6	0.111	0.001	0.001	0.001	0.001	0.001	562.6	0.111	0.005	0.003	0.003	0.002	0.002
562.4	0.11	0.004	0.003	0.003	0.002	0.002	562.4	0.11	0.001	0.001	0.001	0.001	0.001	562.4	0.11	0.005	0.003	0.003	0.002	0.002
562.2	0.109	0.004	0.003	0.003	0.002	0.002	562.2	0.109	0.001	0.001	0.001	0.001	0.001	562.2	0.109	0.005	0.003	0.003	0.002	0.002
562	0.109	0.004	0.003	0.003	0.002	0.002	562	0.109	0.001	0.001	0.001	0.001	0.001	562	0.109	0.005	0.002	0.002	0.002	0.002
561.8	0.108	0.004	0.003	0.003	0.002	0.002	561.8	0.108	0.001	0.002	0.001	0.001	0.001	561.8	0.108	0.005	0.003	0.002	0.002	0.002
561.6	0.108	0.004	0.003	0.003	0.002	0.002	561.6	0.108	0.001	0.002	0.001	0.001	0.001	561.6	0.108	0.005	0.003	0.002	0.002	0.002
561.4	0.107	0.003	0.003	0.003	0.002	0.002	561.4	0.107	0.002	0.001	0.001	0.001	0.001	561.4	0.107	0.005	0.002	0.002	0.002	0.002
561.2	0.107	0.003	0.003	0.003	0.002	0.002	561.2	0.107	0.002	0.002	0.001	0.001	0.001	561.2	0.107	0.005	0.002	0.002	0.002	0.002
561	0.106	0.003	0.003	0.003	0.002	0.002	561	0.106	0.002	0.001	0.001	0.001	0.001	561	0.106	0.005	0.003	0.002	0.002	0.002
560.8	0.106	0.003	0.003	0.003	0.002	0.002	560.8	0.106	0.001	0.001	0.001	0.001	0.001	560.8	0.106	0.005	0.003	0.003	0.002	0.002
560.6	0.105	0.004	0.003	0.003	0.003	0.002	560.6	0.105	0.002	0.002	0.001	0.001	0.001	560.6	0.105	0.005	0.003	0.002	0.002	0.002
560.4	0.105	0.004	0.003	0.003	0.003	0.002	560.4	0.105	0.001	0.001	0.002	0.001	0.001	560.4	0.105	0.005	0.003	0.002	0.002	0.002
560.2	0.104	0.004	0.003	0.003	0.003	0.003	560.2	0.104	0.002	0.002	0.002	0.001	0.001	560.2	0.104	0.005	0.003	0.002	0.002	0.002
560	0.103	0.004	0.003	0.003	0.003	0.003	560	0.103	0.002	0.001	0.002	0.001	0.001	560	0.103	0.005	0.003	0.002	0.002	0.002
559.8	0.103	0.004	0.003	0.002	0.002	0.002	559.8	0.103	0.002	0.001	0.001	0.001	0.001	559.8	0.103	0.004	0.003	0.002	0.002	0.002
559.6	0.102	0.004	0.003	0.002	0.002	0.002	559.6	0.102	0.002	0.001	0.001	0.001	0.001	559.6	0.102	0.004	0.003	0.002	0.002	0.002
559.4	0.101	0.004	0.003	0.002	0.002	0.002	559.4	0.101	0.001	0.001	0.001	0.001	0.001	559.4	0.101	0.004	0.002	0.002	0.002	0.002
559.2	0.101	0.004	0.003	0.003	0.003	0.003	559.2	0.101	0.002	0.002	0.001	0.002	0.002	559.2	0.101	0.005	0.003	0.003	0.003	0.003
559	0.101	0.004	0.003	0.003	0.003	0.003	559	0.101	0.002	0.002	0.001	0.001	0.002	559	0.101	0.005	0.003	0.003	0.003	0.003
558.8	0.1	0.004	0.003	0.003	0.003	0.003	558.8	0.1	0.002	0.002	0.001	0.001	0.002	558.8	0.1	0.005	0.003	0.003	0.003	0.003
558.6	0.099	0.004	0.004	0.003	0.003	0.003	558.6	0.099	0.002	0.002	0.002	0.001	0.002	558.6	0.099	0.005	0.004	0.003	0.003	0.003
558.4	0.099	0.004	0.004	0.003	0.003	0.003	558.4	0.099	0.002	0.002	0.002	0.002	0.002	558.4	0.099	0.005	0.004	0.003	0.003	0.003
558.2	0.098	0.004	0.004	0.003	0.003	0.003	558.2	0.098	0.002	0.002	0.002	0.002	0.002	558.2	0.098	0.005	0.004	0.003	0.003	0.003
558	0.097	0.005	0.004	0.003	0.003	0.003	558	0.097	0.002	0.002	0.002	0.002	0.002	558	0.097	0.006	0.004	0.003	0.003	0.003
557.8	0.096	0.004	0.003	0.003	0.002	0.002	557.8	0.096	0.002	0.001	0.001	0.001	0.001	557.8	0.096	0.005	0.003	0.002	0.002	0.002
557.6	0.095	0.004	0.003	0.003	0.002	0.002	557.6	0.095	0.002	0.001	0.001	0.001	0.001	557.6	0.095	0.005	0.003	0.003	0.002	0.003
557.4	0.095	0.004	0.003	0.003	0.003	0.002	557.4	0.095	0.002	0.001	0.001	0.001	0.001	557.4	0.095	0.005	0.003	0.003	0.002	0.003
557.2	0.094	0.004	0.003	0.003	0.003	0.002	557.2	0.094	0.002	0.001	0.001	0.001	0.001	557.2	0.094	0.005	0.003	0.003	0.002	0.003
557	0.093	0.004	0.003	0.003	0.003	0.002	557	0.093	0.002	0.001	0.001	0.001	0.001	557	0.093	0.005	0.003	0.002	0.002	0.002
556.8	0.093	0.004	0.003	0.003	0.003	0.002	556.8	0.093	0.002	0.001	0.001	0.001	0.001	556.8	0.093	0.005	0.003	0.002	0.002	0.002
556.6	0.092	0.004	0.003	0.003	0.003	0.002	556.6	0.092	0.001	0.001	0.001	0.001	0.001	556.6	0.092	0.005	0.003	0.002	0.002	0.002
556.4	0.092	0.004	0.003	0.002	0.003	0.002	556.4	0.092	0.001	0.001	0.001	0.001	0.001	556.4	0.092	0.005	0.003	0.002	0.003	0.002
556.2	0.091	0.004	0.003	0.003	0.003	0.002	556.2	0.091	0.001	0.001	0.001	0.001	0.001	556.2	0.091	0.005	0.003	0.002	0.002	0.002
556	0.091	0.004	0.003	0.003	0.003	0.002	556	0.091	0.001	0.001	0.001	0.001	0.001	556	0.091	0.005	0.003	0.003	0.002	0.002
555.8	0.09	0.004	0.003	0.003	0.002	0.002	555.8	0.09	0.001	0.001	0.001	0.001	0.001	555.8	0.09	0.005	0.003	0.003	0.002	0.002
555.6	0.09	0.004	0.003	0.003	0.003	0.003	555.6	0.09	0.002	0.001	0.001	0.001	0.002	555.6	0.09	0.005	0.003	0.003	0.002	0.002
555.4	0.089	0.004	0.004	0.004	0.003	0.003	555.4	0.089	0.002	0.001	0.001	0.001	0.002	555.4	0.089	0.005	0.003	0.003	0.002	0.003
555.2	0.088	0.004	0.004	0.004	0.003	0.003	555.2	0.088	0.002	0.001	0.001	0.001	0.002	555.2	0.088	0.004	0.003	0.003	0.002	0.002
555	0.088	0.004	0.004	0.004	0.003	0.003	555	0.088	0.002	0.001	0.001	0.001	0.002	555	0.088	0.005	0.003	0.003	0.002	0.002
554.8	0.087	0.004	0.004	0.004	0.003	0.003	554.8	0.087	0.002	0.001	0.002	0.001	0.001	554.8	0.087	0.005	0.003	0.003	0.003	0.002
554.6	0.086	0.004	0.004	0.004	0.003	0.003	554.6	0.086	0.002	0.002	0.002	0.001	0.001	554.6	0.086	0.005	0.003	0.003	0.003	0.002
554.4	0.086	0.004	0.003	0.003	0.003	0.003	554.4	0.086	0.002	0.002	0.002	0.001	0.001	554.4	0.086	0.005	0.003	0.003	0.002	0.002
554.2	0.085	0.004	0.003	0.003	0.003	0.003	554.2	0.085	0.002	0.002	0.002	0.001	0.001	554.2	0.085	0.005	0.003	0.003	0.002	0.002
554	0.085	0.004	0.003	0.003	0.003	0.003	554	0.085	0.002	0.002	0.002	0.001	0.001	554	0.085	0.005	0.003	0.003	0.002	0.002
553.8	0.084	0.004	0.003	0.003	0.003	0.002	553.8	0.084	0.002	0.002	0.001	0.002	0.001	553.8	0.084	0.005	0.003	0.003	0.002	0.002
553.6	0.084	0.004	0.003	0.003	0.003	0.002	553.6	0.084	0.002	0.002	0.001	0.002	0.001	553.6	0.084	0.005	0.003	0.003	0.002	0.002
553.4	0.083	0.004	0.003	0.003	0.003	0.003	553.4	0.083	0.002	0.002	0.001	0.002	0.002	553.4	0.083	0.005	0.003	0.003	0.003	0.002
553.2	0.082	0.004	0.003	0.002	0.002	0.002	553.2	0.082	0.001	0.001	0	0.001	0.001	553.2	0.082	0.004	0.002	0.002	0.002	0.001
553	0.082	0.005	0.004	0.003	0.003	0.003	553	0.082	0.002	0.002	0.001	0.002	0.001	553	0.082	0.005	0.003	0.003	0.002	0.002
552.8	0.082	0.005	0.004	0.003	0.003	0.003	552.8	0.082	0.002	0.002	0.001	0.002	0.001	552.8	0.082	0.005	0.003	0.003	0.002	0.002
552.6	0.081	0.004	0.003	0.003	0.003	0.003	552.6	0.081	0.002	0.002	0.001	0.002	0.001	552.6	0.081	0.005	0.003	0.003	0.002	0.002
552.4	0.08	0.004	0.003	0.003	0.003	0.003	552.4	0.08	0.002	0.002	0.002	0.002	0.001	552.4	0.08	0.005	0.003	0.003	0.002	0.002
552.2	0.08	0.004	0.003	0.003	0.003	0.003	552.2	0.08	0.002	0.002	0.002	0.002	0.001	552.2	0.08	0.005	0.003	0.003	0.002	0.002
552	0.079	0.004	0.004	0.003	0.003	0.003	552	0.079	0.002	0.002	0.002	0.002	0.001	552	0.079	0.005	0.003	0.003	0.002	0.002
551.8	0.079	0.004	0.004	0.003	0.003	0.003	551.8	0.079	0.002	0.002	0.002	0.002	0.001	551.8	0.079	0.005	0.003	0.003	0.003	0.002
551.6	0.078	0.004	0.003	0.003	0.003	0.003	551.6	0.078	0.002	0.002	0.002	0.001	0.002	551.6	0.078	0.005	0.003	0.003	0.003	0.003
551.4	0.077	0.004	0.003	0.003	0.003	0.003	551.4	0.077	0.002	0.002	0.002	0.001	0.002	551.4	0.077	0.005	0.003	0.003	0.003	0.003
551.2	0.077	0.004	0.003	0.003	0.003	0.003	551.2	0.077	0.002	0.002	0.001	0.001	0.002	551.2	0.077	0.005	0.004	0.003	0.003	0.003
551	0.076	0.004	0.003	0.003	0.003	0.003	551	0.076	0.002	0.002	0.001	0.001	0.002	551	0.076	0.005	0.004	0.003	0.003	0.003
550.8	0.076	0.004	0.004	0.003	0.003	0.003	550.8	0.076	0.002	0.002	0.001	0.002	0.002	550.8	0.076	0.005	0.003	0.003	0.003	0.003
550.6	0.075	0.004	0.004	0.003	0.003	0.003	550.6	0.075	0.002	0.002	0.001	0.002	0.002	550.6	0.075	0.006	0.004	0.003	0.003	0.003
550.4	0.075	0.005	0.004	0.003	0.003	0.003	550.4	0.075	0.003	0.002	0.002	0.002	0.002	550.4	0.075	0.006	0.004	0.003	0.003	0.003
550.2	0.074	0.005	0.004	0.003	0.003	0.003	550.2	0.074	0.002	0.002	0.002	0.002	0.002	550.2	0.074	0.006	0.004	0.003	0.003	0.003
550	0.074	0.005	0.004	0.004	0.003	0.003	550	0.074	0.002	0.002	0.002	0.002	0.002	550	0.074	0.006	0.003	0.003	0.003	0.003
549.8	0.073	0.005	0.004	0.003	0.003	0.003	549.8	0.073	0.002	0.002	0.002	0.002	0.001	549.8	0.073	0.006	0.003	0.003	0.003	0.003
549.6	0.073	0.005	0.003	0.003	0.003	0.003	549.6	0.073	0.002	0.002	0.002	0.002	0.001	549.6	0.073	0.006	0.003	0.003	0.003	0.003
549.4	0.072	0.004	0.003	0.003	0.003	0.003	549.4	0.072	0.002	0.002	0.002	0.001	0.001	549.4	0.072	0.006	0.003	0.003	0.003	0.003
549.2	0.072	0.004	0.004	0.004	0.003	0.003	549.2	0.072	0.002	0.002	0.002	0.002	0.001	549.2	0.072	0.005	0.003	0.003	0.003	0.003
549	0.071	0.004	0.004	0.004	0.003	0.003	549	0.071	0.002	0.002	0.002	0.002	0.001	549	0.071	0.006	0.003	0.003	0.003	0.003
548.8	0.071	0.004	0.004	0.004	0.004	0.003	548.8	0.071	0.002	0.002	0.002	0.002	0.001	548.8	0.071	0.006	0.004	0.003	0.003	0.003
548.6	0.07	0.004	0.004	0.004	0.004	0.003	548.6	0.07	0.002	0.002	0.002	0.002	0.002	548.6	0.07	0.006	0.004	0.003	0.003	0.003
548.4	0.07	0.005	0.004	0.004	0.004	0.003	548.4	0.07	0.002	0.002	0.002	0.002	0.002	548.4	0.07	0.006	0.004	0.004	0.003	0.003
548.2	0.069	0.005	0.004	0.004	0.004	0.003	548.2	0.069	0.002	0.002	0.002	0.002	0.002	548.2	0.069	0.006	0.004	0.004	0.003	0.003
548	0.069	0.005	0.004	0.004	0.003	0.003	548	0.069	0.002	0.002	0.002	0.002	0.002	548	0.069	0.006	0.004	0.004	0.003	0.003
547.8	0.068	0.005	0.004	0.004	0.003	0.003	547.8	0.068	0.002	0.002	0.002	0.002	0.002	547.8	0.068	0.006	0.004	0.003	0.003	0.003
547.6	0.068	0.004	0.004	0.004	0.003	0.003	547.6	0.068	0.002	0.002	0.002	0.002	0.002	547.6	0.068	0.006	0.004	0.003	0.003	0.003
547.4	0.068	0.004	0.004	0.004	0.003	0.003	547.4	0.068	0.002	0.002	0.002	0.002	0.002	547.4	0.068	0.006	0.004	0.003	0.003	0.003
547.2	0.067	0.005	0.004	0.004	0.003	0.003	547.2	0.067	0.002	0.002	0.002	0.002	0.002	547.2	0.067	0.006	0.004	0.003	0.003	0.003
547	0.067	0.004	0.004	0.004	0.003	0.003	547	0.067	0.002	0.002	0.002	0.002	0.002	547	0.067	0.006	0.004	0.003	0.003	0.003
546.8	0.066	0.005	0.004	0.004	0.003	0.003	546.8	0.066	0.002	0.002	0.002	0.002	0.002	546.8	0.066	0.006	0.004	0.003	0.003	0.003
546.6	0.066	0.004	0.004	0.004	0.003	0.003	546.6	0.066	0.002	0.002	0.002	0.002	0.002	546.6	0.066	0.006	0.004	0.003	0.003	0.003
546.4	0.066	0.005	0.004	0.004	0.003	0.004	546.4	0.066	0.002	0.002	0.002	0.002	0.002	546.4	0.066	0.006	0.004	0.003	0.004	0.003
546.2	0.065	0.005	0.004	0.004	0.004	0.004	546.2	0.065	0.002	0.002	0.002	0.002	0.002	546.2	0.065	0.006	0.004	0.004	0.004	0.003
546	0.065	0.005	0.004	0.004	0.004	0.004	546	0.065	0.002	0.002	0.002	0.002	0.002	546	0.065	0.006	0.004	0.004	0.004	0.004
545.8	0.064	0.004	0.003	0.003	0.003	0.003	545.8	0.064	0.002	0.001	0.001	0.001	0.001	545.8	0.064	0.006	0.004	0.003	0.003	0.003
545.6	0.064	0.004	0.004	0.004	0.003	0.003	545.6	0.064	0.002	0.002	0.001	0.002	0.001	545.6	0.064	0.006	0.004	0.003	0.003	0.003
545.4	0.063	0.004	0.004	0.004	0.003	0.003	545.4	0.063	0.002	0.002	0.001	0.002	0.001	545.4	0.063	0.006	0.004	0.003	0.003	0.003
545.2	0.063	0.004	0.004	0.004	0.003	0.003	545.2	0.063	0.002	0.002	0.002	0.002	0.001	545.2	0.063	0.006	0.004	0.003	0.003	0.003
545	0.063	0.004	0.004	0.004	0.003	0.003	545	0.063	0.002	0.002	0.002	0.002	0.001	545	0.063	0.006	0.003	0.003	0.003	0.002
544.8	0.063	0.005	0.005	0.005	0.004	0.004	544.8	0.063	0.003	0.003	0.003	0.003	0.002	544.8	0.063	0.007	0.004	0.004	0.004	0.003
544.6	0.063	0.005	0.004	0.004	0.004	0.004	544.6	0.063	0.003	0.003	0.003	0.003	0.002	544.6	0.063	0.007	0.004	0.004	0.004	0.004
544.4	0.062	0.005	0.004	0.004	0.004	0.004	544.4	0.062	0.003	0.003	0.002	0.002	0.002	544.4	0.062	0.007	0.004	0.004	0.004	0.004
544.2	0.062	0.005	0.004	0.004	0.004	0.004	544.2	0.062	0.003	0.002	0.002	0.002	0.002	544.2	0.062	0.006	0.004	0.004	0.004	0.004
544	0.061	0.005	0.004	0.004	0.004	0.004	544	0.061	0.003	0.002	0.002	0.002	0.002	544	0.061	0.006	0.004	0.004	0.004	0.004
543.8	0.061	0.005	0.004	0.004	0.004	0.004	543.8	0.061	0.003	0.002	0.002	0.002	0.002	543.8	0.061	0.006	0.004	0.004	0.004	0.004
543.6	0.06	0.005	0.004	0.004	0.004	0.004	543.6	0.06	0.003	0.002	0.002	0.002	0.002	543.6	0.06	0.006	0.004	0.004	0.004	0.004
543.4	0.06	0.005	0.004	0.005	0.004	0.004	543.4	0.06	0.003	0.002	0.002	0.002	0.002	543.4	0.06	0.006	0.004	0.004	0.004	0.004
543.2	0.061	0.006	0.005	0.006	0.005	0.005	543.2	0.061	0.003	0.003	0.003	0.003	0.003	543.2	0.061	0.007	0.005	0.005	0.005	0.005
543	0.06	0.005	0.004	0.005	0.004	0.004	543	0.06	0.002	0.002	0.002	0.002	0.002	543	0.06	0.007	0.004	0.004	0.004	0.004
542.8	0.06	0.005	0.005	0.005	0.004	0.004	542.8	0.06	0.002	0.002	0.002	0.002	0.002	542.8	0.06	0.007	0.005	0.005	0.004	0.004
542.6	0.06	0.005	0.005	0.005	0.004	0.004	542.6	0.06	0.002	0.002	0.002	0.002	0.002	542.6	0.06	0.007	0.005	0.005	0.004	0.004
542.4	0.059	0.005	0.005	0.004	0.004	0.004	542.4	0.059	0.003	0.002	0.002	0.002	0.002	542.4	0.059	0.007	0.005	0.005	0.004	0.004
542.2	0.059	0.005	0.005	0.004	0.004	0.004	542.2	0.059	0.003	0.003	0.002	0.002	0.002	542.2	0.059	0.007	0.005	0.005	0.005	0.004
542	0.059	0.006	0.005	0.004	0.004	0.004	542	0.059	0.003	0.003	0.002	0.002	0.002	542	0.059	0.007	0.005	0.005	0.005	0.005
541.8	0.058	0.006	0.005	0.004	0.004	0.004	541.8	0.058	0.003	0.003	0.003	0.002	0.002	541.8	0.058	0.007	0.005	0.005	0.005	0.005
541.6	0.058	0.006	0.005	0.004	0.005	0.004	541.6	0.058	0.003	0.003	0.003	0.002	0.002	541.6	0.058	0.007	0.005	0.005	0.005	0.005
541.4	0.058	0.006	0.005	0.004	0.005	0.004	541.4	0.058	0.003	0.003	0.003	0.002	0.002	541.4	0.058	0.007	0.005	0.005	0.005	0.005
541.2	0.058	0.006	0.005	0.005	0.005	0.005	541.2	0.058	0.003	0.003	0.003	0.003	0.003	541.2	0.058	0.008	0.005	0.005	0.005	0.005
541	0.057	0.006	0.005	0.005	0.005	0.005	541	0.057	0.003	0.003	0.003	0.003	0.003	541	0.057	0.008	0.005	0.005	0.005	0.005
540.8	0.057	0.006	0.005	0.005	0.004	0.005	540.8	0.057	0.003	0.003	0.003	0.003	0.003	540.8	0.057	0.008	0.005	0.005	0.005	0.005
540.6	0.057	0.006	0.005	0.005	0.004	0.004	540.6	0.057	0.003	0.003	0.003	0.003	0.003	540.6	0.057	0.008	0.006	0.005	0.004	0.004
540.4	0.056	0.006	0.005	0.005	0.005	0.004	540.4	0.056	0.003	0.003	0.003	0.003	0.003	540.4	0.056	0.008	0.005	0.005	0.004	0.004
540.2	0.056	0.006	0.005	0.005	0.005	0.004	540.2	0.056	0.003	0.003	0.003	0.003	0.002	540.2	0.056	0.008	0.006	0.005	0.004	0.004
540	0.056	0.005	0.005	0.004	0.005	0.004	540	0.056	0.003	0.003	0.003	0.003	0.002	540	0.056	0.008	0.005	0.005	0.004	0.004
539.8	0.056	0.005	0.005	0.005	0.004	0.004	539.8	0.056	0.003	0.003	0.003	0.003	0.002	539.8	0.056	0.008	0.005	0.005	0.005	0.005
539.6	0.056	0.005	0.005	0.005	0.004	0.004	539.6	0.056	0.003	0.003	0.002	0.003	0.002	539.6	0.056	0.008	0.005	0.005	0.005	0.004
539.4	0.056	0.005	0.005	0.005	0.004	0.004	539.4	0.056	0.003	0.003	0.002	0.003	0.002	539.4	0.056	0.008	0.006	0.005	0.005	0.005
539.2	0.055	0.006	0.005	0.005	0.004	0.004	539.2	0.055	0.003	0.003	0.002	0.003	0.003	539.2	0.055	0.008	0.006	0.005	0.005	0.005
539	0.055	0.006	0.005	0.005	0.004	0.004	539	0.055	0.003	0.003	0.003	0.003	0.003	539	0.055	0.009	0.006	0.006	0.005	0.005
538.8	0.054	0.005	0.005	0.004	0.003	0.004	538.8	0.054	0.002	0.002	0.002	0.002	0.002	538.8	0.054	0.008	0.006	0.005	0.004	0.004
538.6	0.054	0.005	0.005	0.004	0.004	0.004	538.6	0.054	0.002	0.002	0.002	0.002	0.002	538.6	0.054	0.008	0.006	0.005	0.004	0.005
538.4	0.053	0.005	0.005	0.004	0.004	0.004	538.4	0.053	0.003	0.002	0.002	0.002	0.002	538.4	0.053	0.008	0.005	0.005	0.004	0.005
538.2	0.054	0.006	0.006	0.005	0.005	0.005	538.2	0.054	0.004	0.004	0.003	0.003	0.003	538.2	0.054	0.009	0.006	0.006	0.005	0.006
538	0.054	0.006	0.006	0.005	0.005	0.005	538	0.054	0.004	0.004	0.004	0.003	0.003	538	0.054	0.009	0.006	0.006	0.005	0.006
537.8	0.054	0.006	0.006	0.005	0.005	0.005	537.8	0.054	0.004	0.004	0.003	0.003	0.003	537.8	0.054	0.009	0.006	0.006	0.005	0.006
537.6	0.054	0.006	0.005	0.005	0.005	0.005	537.6	0.054	0.004	0.003	0.003	0.003	0.003	537.6	0.054	0.009	0.006	0.006	0.005	0.006
537.4	0.054	0.006	0.005	0.005	0.005	0.005	537.4	0.054	0.003	0.003	0.003	0.003	0.003	537.4	0.054	0.009	0.006	0.006	0.005	0.005
537.2	0.054	0.006	0.005	0.005	0.005	0.005	537.2	0.054	0.003	0.003	0.003	0.003	0.003	537.2	0.054	0.009	0.006	0.006	0.006	0.005
537	0.054	0.006	0.005	0.005	0.005	0.005	537	0.054	0.003	0.003	0.003	0.003	0.003	537	0.054	0.009	0.006	0.006	0.006	0.005
536.8	0.053	0.006	0.005	0.005	0.005	0.004	536.8	0.053	0.003	0.003	0.003	0.003	0.003	536.8	0.053	0.009	0.007	0.007	0.006	0.006
536.6	0.053	0.006	0.005	0.005	0.005	0.005	536.6	0.053	0.003	0.003	0.003	0.003	0.003	536.6	0.053	0.009	0.007	0.007	0.006	0.006
536.4	0.053	0.006	0.006	0.006	0.005	0.005	536.4	0.053	0.004	0.003	0.003	0.003	0.003	536.4	0.053	0.009	0.007	0.007	0.006	0.006
536.2	0.053	0.006	0.006	0.006	0.005	0.005	536.2	0.053	0.004	0.003	0.003	0.003	0.003	536.2	0.053	0.009	0.007	0.007	0.006	0.006
536	0.053	0.006	0.006	0.006	0.005	0.005	536	0.053	0.004	0.003	0.003	0.003	0.003	536	0.053	0.01	0.007	0.007	0.007	0.006
535.8	0.053	0.007	0.006	0.006	0.005	0.005	535.8	0.053	0.004	0.004	0.003	0.003	0.003	535.8	0.053	0.01	0.007	0.007	0.007	0.006
535.6	0.052	0.007	0.006	0.005	0.005	0.005	535.6	0.052	0.004	0.003	0.003	0.003	0.003	535.6	0.052	0.01	0.007	0.007	0.006	0.006
535.4	0.052	0.007	0.006	0.005	0.005	0.005	535.4	0.052	0.003	0.003	0.003	0.003	0.003	535.4	0.052	0.01	0.007	0.007	0.007	0.007
535.2	0.052	0.007	0.006	0.005	0.005	0.005	535.2	0.052	0.004	0.003	0.003	0.003	0.003	535.2	0.052	0.01	0.007	0.007	0.007	0.007
535	0.052	0.007	0.006	0.005	0.006	0.005	535	0.052	0.004	0.004	0.004	0.003	0.003	535	0.052	0.01	0.008	0.007	0.007	0.007
534.8	0.052	0.007	0.006	0.006	0.006	0.005	534.8	0.052	0.004	0.004	0.004	0.004	0.004	534.8	0.052	0.01	0.008	0.007	0.007	0.007
534.6	0.052	0.007	0.006	0.006	0.006	0.005	534.6	0.052	0.004	0.004	0.004	0.004	0.004	534.6	0.052	0.011	0.008	0.008	0.007	0.007
534.4	0.052	0.007	0.006	0.006	0.006	0.005	534.4	0.052	0.004	0.004	0.004	0.004	0.004	534.4	0.052	0.011	0.008	0.008	0.007	0.007
534.2	0.052	0.007	0.006	0.006	0.006	0.006	534.2	0.052	0.004	0.004	0.004	0.004	0.004	534.2	0.052	0.011	0.008	0.008	0.008	0.007
534	0.052	0.007	0.006	0.006	0.006	0.006	534	0.052	0.004	0.004	0.004	0.004	0.004	534	0.052	0.011	0.008	0.008	0.008	0.008
533.8	0.052	0.007	0.006	0.006	0.006	0.006	533.8	0.052	0.004	0.004	0.004	0.004	0.004	533.8	0.052	0.011	0.008	0.008	0.008	0.008
533.6	0.051	0.007	0.007	0.006	0.006	0.006	533.6	0.051	0.004	0.004	0.004	0.004	0.004	533.6	0.051	0.011	0.008	0.008	0.008	0.007
533.4	0.051	0.007	0.006	0.006	0.006	0.006	533.4	0.051	0.004	0.004	0.004	0.004	0.004	533.4	0.051	0.011	0.009	0.008	0.008	0.007
533.2	0.05	0.006	0.006	0.005	0.005	0.005	533.2	0.05	0.003	0.003	0.003	0.003	0.003	533.2	0.05	0.01	0.008	0.007	0.007	0.007
533	0.05	0.006	0.006	0.005	0.005	0.005	533	0.05	0.003	0.003	0.003	0.003	0.003	533	0.05	0.01	0.008	0.007	0.007	0.007
532.8	0.051	0.007	0.007	0.006	0.006	0.006	532.8	0.051	0.004	0.004	0.004	0.004	0.004	532.8	0.051	0.011	0.008	0.008	0.008	0.007
532.6	0.051	0.007	0.006	0.006	0.006	0.005	532.6	0.051	0.004	0.004	0.004	0.004	0.004	532.6	0.051	0.011	0.009	0.008	0.008	0.008
532.4	0.052	0.008	0.007	0.007	0.007	0.006	532.4	0.052	0.005	0.005	0.005	0.005	0.005	532.4	0.052	0.012	0.01	0.009	0.009	0.009
532.2	0.052	0.008	0.007	0.007	0.007	0.007	532.2	0.052	0.005	0.005	0.004	0.005	0.005	532.2	0.052	0.012	0.01	0.009	0.009	0.009
532	0.051	0.007	0.006	0.007	0.006	0.006	532	0.051	0.004	0.004	0.004	0.004	0.004	532	0.051	0.012	0.009	0.009	0.008	0.009
531.8	0.051	0.007	0.006	0.007	0.006	0.006	531.8	0.051	0.005	0.004	0.004	0.004	0.004	531.8	0.051	0.012	0.01	0.009	0.008	0.009
531.6	0.05	0.007	0.006	0.007	0.006	0.006	531.6	0.05	0.005	0.004	0.004	0.004	0.004	531.6	0.05	0.012	0.01	0.009	0.009	0.009
531.4	0.05	0.007	0.007	0.007	0.007	0.006	531.4	0.05	0.005	0.005	0.004	0.005	0.004	531.4	0.05	0.012	0.01	0.009	0.009	0.009
531.2	0.05	0.007	0.007	0.007	0.007	0.006	531.2	0.05	0.005	0.005	0.004	0.005	0.004	531.2	0.05	0.012	0.01	0.009	0.009	0.009
531	0.05	0.007	0.006	0.006	0.006	0.005	531	0.05	0.004	0.004	0.003	0.004	0.003	531	0.05	0.012	0.009	0.009	0.008	0.008
530.8	0.05	0.007	0.006	0.006	0.006	0.006	530.8	0.05	0.004	0.004	0.004	0.004	0.004	530.8	0.05	0.012	0.009	0.009	0.008	0.008
530.6	0.05	0.007	0.006	0.006	0.006	0.005	530.6	0.05	0.004	0.004	0.004	0.004	0.003	530.6	0.05	0.012	0.009	0.009	0.009	0.008
530.4	0.05	0.007	0.007	0.006	0.006	0.006	530.4	0.05	0.004	0.004	0.004	0.004	0.004	530.4	0.05	0.012	0.009	0.009	0.009	0.009
530.2	0.05	0.007	0.007	0.006	0.006	0.006	530.2	0.05	0.004	0.004	0.004	0.003	0.004	530.2	0.05	0.012	0.009	0.009	0.009	0.009
530	0.05	0.008	0.007	0.007	0.007	0.007	530	0.05	0.005	0.005	0.005	0.004	0.005	530	0.05	0.013	0.011	0.01	0.01	0.01
529.8	0.05	0.008	0.007	0.007	0.007	0.007	529.8	0.05	0.005	0.004	0.005	0.004	0.005	529.8	0.05	0.013	0.011	0.01	0.01	0.01
529.6	0.05	0.008	0.007	0.007	0.007	0.006	529.6	0.05	0.005	0.004	0.005	0.004	0.005	529.6	0.05	0.013	0.011	0.01	0.01	0.01
529.4	0.05	0.008	0.007	0.007	0.007	0.007	529.4	0.05	0.005	0.004	0.005	0.004	0.005	529.4	0.05	0.013	0.011	0.01	0.01	0.01
529.2	0.05	0.008	0.007	0.007	0.007	0.006	529.2	0.05	0.005	0.004	0.005	0.004	0.005	529.2	0.05	0.013	0.011	0.01	0.01	0.01
529	0.05	0.008	0.007	0.007	0.007	0.007	529	0.05	0.005	0.004	0.004	0.004	0.005	529	0.05	0.014	0.011	0.011	0.01	0.01
528.8	0.05	0.008	0.007	0.007	0.007	0.007	528.8	0.05	0.005	0.005	0.004	0.005	0.005	528.8	0.05	0.014	0.011	0.011	0.011	0.011
528.6	0.05	0.008	0.007	0.007	0.007	0.007	528.6	0.05	0.005	0.005	0.005	0.005	0.005	528.6	0.05	0.014	0.012	0.011	0.011	0.011
528.4	0.05	0.008	0.008	0.008	0.007	0.007	528.4	0.05	0.005	0.005	0.005	0.005	0.005	528.4	0.05	0.014	0.012	0.012	0.011	0.011
528.2	0.05	0.009	0.008	0.008	0.007	0.007	528.2	0.05	0.005	0.005	0.005	0.005	0.005	528.2	0.05	0.014	0.012	0.012	0.011	0.011
528	0.05	0.009	0.008	0.008	0.007	0.008	528	0.05	0.005	0.005	0.005	0.006	0.005	528	0.05	0.015	0.012	0.012	0.012	0.011
527.8	0.05	0.009	0.008	0.008	0.007	0.008	527.8	0.05	0.005	0.005	0.005	0.005	0.005	527.8	0.05	0.015	0.012	0.012	0.012	0.012
527.6	0.05	0.009	0.008	0.008	0.007	0.008	527.6	0.05	0.005	0.006	0.005	0.005	0.005	527.6	0.05	0.015	0.012	0.012	0.012	0.012
527.4	0.05	0.009	0.008	0.008	0.007	0.008	527.4	0.05	0.005	0.005	0.006	0.005	0.005	527.4	0.05	0.015	0.012	0.012	0.012	0.012
527.2	0.05	0.009	0.008	0.008	0.007	0.007	527.2	0.05	0.005	0.005	0.006	0.005	0.005	527.2	0.05	0.015	0.012	0.012	0.012	0.012
527	0.05	0.009	0.008	0.008	0.008	0.007	527	0.05	0.005	0.005	0.005	0.005	0.005	527	0.05	0.015	0.012	0.012	0.012	0.012
526.8	0.049	0.009	0.008	0.008	0.007	0.007	526.8	0.049	0.005	0.005	0.005	0.005	0.005	526.8	0.049	0.015	0.012	0.012	0.012	0.012
526.6	0.049	0.009	0.008	0.008	0.008	0.007	526.6	0.049	0.005	0.005	0.005	0.005	0.005	526.6	0.049	0.015	0.012	0.012	0.012	0.012
526.4	0.049	0.009	0.008	0.008	0.008	0.007	526.4	0.049	0.005	0.005	0.005	0.005	0.005	526.4	0.049	0.015	0.013	0.012	0.012	0.012
526.2	0.049	0.009	0.008	0.008	0.008	0.007	526.2	0.049	0.005	0.005	0.005	0.005	0.005	526.2	0.049	0.015	0.013	0.012	0.012	0.012
526	0.049	0.009	0.008	0.008	0.008	0.007	526	0.049	0.005	0.005	0.005	0.005	0.005	526	0.049	0.016	0.013	0.013	0.012	0.012
525.8	0.049	0.009	0.008	0.008	0.008	0.007	525.8	0.049	0.005	0.005	0.005	0.005	0.005	525.8	0.049	0.016	0.014	0.013	0.013	0.012
525.6	0.049	0.009	0.008	0.008	0.008	0.008	525.6	0.049	0.005	0.005	0.005	0.006	0.005	525.6	0.049	0.016	0.014	0.013	0.013	0.013
525.4	0.049	0.009	0.008	0.008	0.008	0.008	525.4	0.049	0.006	0.005	0.006	0.006	0.005	525.4	0.049	0.017	0.014	0.013	0.013	0.013
525.2	0.049	0.009	0.008	0.008	0.008	0.008	525.2	0.049	0.006	0.006	0.006	0.006	0.006	525.2	0.049	0.017	0.014	0.013	0.013	0.013
525	0.05	0.009	0.009	0.008	0.008	0.008	525	0.05	0.006	0.006	0.006	0.006	0.006	525	0.05	0.017	0.015	0.013	0.013	0.014
524.8	0.049	0.008	0.008	0.008	0.008	0.007	524.8	0.049	0.005	0.005	0.005	0.005	0.005	524.8	0.049	0.016	0.014	0.012	0.013	0.013
524.6	0.05	0.009	0.009	0.009	0.008	0.008	524.6	0.05	0.006	0.006	0.005	0.006	0.006	524.6	0.05	0.017	0.015	0.014	0.014	0.014
524.4	0.049	0.009	0.009	0.009	0.008	0.008	524.4	0.049	0.006	0.006	0.005	0.006	0.006	524.4	0.049	0.017	0.015	0.014	0.014	0.014
524.2	0.049	0.01	0.009	0.009	0.009	0.008	524.2	0.049	0.006	0.006	0.006	0.006	0.006	524.2	0.049	0.017	0.015	0.014	0.014	0.014
524	0.049	0.01	0.009	0.009	0.009	0.008	524	0.049	0.006	0.006	0.006	0.006	0.006	524	0.049	0.017	0.015	0.014	0.014	0.014
523.8	0.049	0.01	0.009	0.009	0.009	0.008	523.8	0.049	0.006	0.006	0.006	0.006	0.006	523.8	0.049	0.017	0.015	0.015	0.014	0.014
523.6	0.049	0.01	0.009	0.009	0.009	0.008	523.6	0.049	0.006	0.006	0.006	0.006	0.006	523.6	0.049	0.018	0.015	0.015	0.015	0.015
523.4	0.049	0.01	0.009	0.009	0.009	0.008	523.4	0.049	0.006	0.006	0.006	0.006	0.006	523.4	0.049	0.018	0.016	0.015	0.015	0.015
523.2	0.049	0.01	0.009	0.009	0.009	0.009	523.2	0.049	0.006	0.006	0.006	0.006	0.006	523.2	0.049	0.018	0.016	0.016	0.015	0.015
523	0.049	0.01	0.009	0.009	0.009	0.009	523	0.049	0.006	0.006	0.006	0.006	0.006	523	0.049	0.018	0.016	0.016	0.015	0.015
522.8	0.049	0.009	0.009	0.009	0.009	0.009	522.8	0.049	0.006	0.006	0.006	0.006	0.006	522.8	0.049	0.018	0.016	0.016	0.015	0.015
522.6	0.049	0.009	0.009	0.009	0.009	0.009	522.6	0.049	0.006	0.006	0.006	0.006	0.006	522.6	0.049	0.018	0.016	0.016	0.015	0.015
522.4	0.049	0.01	0.009	0.009	0.009	0.009	522.4	0.049	0.006	0.006	0.006	0.006	0.006	522.4	0.049	0.019	0.017	0.016	0.016	0.015
522.2	0.049	0.01	0.009	0.009	0.009	0.009	522.2	0.049	0.006	0.006	0.006	0.006	0.006	522.2	0.049	0.019	0.017	0.016	0.016	0.016
522	0.049	0.01	0.01	0.009	0.009	0.009	522	0.049	0.006	0.007	0.006	0.006	0.006	522	0.049	0.019	0.017	0.016	0.016	0.016
521.8	0.048	0.009	0.009	0.009	0.008	0.008	521.8	0.048	0.006	0.006	0.005	0.006	0.006	521.8	0.048	0.019	0.016	0.015	0.015	0.015
521.6	0.048	0.01	0.009	0.009	0.008	0.008	521.6	0.048	0.006	0.006	0.005	0.006	0.005	521.6	0.048	0.019	0.016	0.016	0.016	0.016
521.4	0.048	0.01	0.009	0.009	0.008	0.008	521.4	0.048	0.006	0.006	0.006	0.006	0.006	521.4	0.048	0.019	0.017	0.016	0.016	0.016
521.2	0.048	0.01	0.009	0.009	0.008	0.008	521.2	0.048	0.006	0.006	0.006	0.006	0.006	521.2	0.048	0.019	0.017	0.016	0.016	0.016
521	0.049	0.011	0.01	0.01	0.01	0.009	521	0.049	0.007	0.007	0.007	0.007	0.007	521	0.049	0.021	0.018	0.017	0.017	0.017
520.8	0.049	0.011	0.01	0.01	0.01	0.009	520.8	0.049	0.007	0.007	0.007	0.007	0.007	520.8	0.049	0.021	0.018	0.018	0.018	0.018
520.6	0.049	0.011	0.01	0.01	0.01	0.009	520.6	0.049	0.007	0.007	0.007	0.007	0.007	520.6	0.049	0.021	0.019	0.018	0.017	0.018
520.4	0.048	0.011	0.01	0.01	0.01	0.01	520.4	0.048	0.007	0.007	0.007	0.007	0.007	520.4	0.048	0.021	0.019	0.018	0.017	0.018
520.2	0.048	0.011	0.01	0.01	0.01	0.01	520.2	0.048	0.007	0.007	0.007	0.007	0.007	520.2	0.048	0.021	0.019	0.018	0.018	0.018
520	0.048	0.011	0.01	0.01	0.01	0.01	520	0.048	0.007	0.007	0.007	0.007	0.007	520	0.048	0.021	0.019	0.018	0.018	0.018
519.8	0.048	0.011	0.01	0.01	0.01	0.01	519.8	0.048	0.007	0.007	0.007	0.007	0.007	519.8	0.048	0.022	0.019	0.019	0.018	0.018
519.6	0.048	0.011	0.01	0.01	0.01	0.01	519.6	0.048	0.007	0.007	0.007	0.007	0.007	519.6	0.048	0.022	0.019	0.019	0.019	0.019
519.4	0.048	0.011	0.01	0.01	0.01	0.009	519.4	0.048	0.007	0.007	0.007	0.007	0.007	519.4	0.048	0.022	0.019	0.019	0.019	0.019
519.2	0.048	0.011	0.01	0.01	0.01	0.01	519.2	0.048	0.008	0.007	0.007	0.007	0.007	519.2	0.048	0.022	0.02	0.02	0.02	0.02
519	0.048	0.011	0.011	0.01	0.01	0.01	519	0.048	0.008	0.008	0.008	0.007	0.007	519	0.048	0.023	0.02	0.02	0.02	0.02
518.8	0.048	0.011	0.011	0.01	0.01	0.01	518.8	0.048	0.008	0.008	0.008	0.007	0.008	518.8	0.048	0.023	0.02	0.02	0.02	0.02
518.6	0.048	0.011	0.011	0.01	0.01	0.01	518.6	0.048	0.008	0.008	0.008	0.008	0.007	518.6	0.048	0.023	0.021	0.02	0.02	0.02
518.4	0.048	0.011	0.011	0.01	0.011	0.01	518.4	0.048	0.008	0.008	0.008	0.007	0.007	518.4	0.048	0.023	0.021	0.02	0.02	0.02
518.2	0.048	0.011	0.011	0.01	0.011	0.01	518.2	0.048	0.008	0.008	0.008	0.008	0.008	518.2	0.048	0.023	0.021	0.021	0.021	0.02
518	0.048	0.011	0.011	0.011	0.011	0.011	518	0.048	0.008	0.008	0.008	0.008	0.008	518	0.048	0.023	0.022	0.021	0.021	0.021
517.8	0.048	0.012	0.011	0.011	0.011	0.011	517.8	0.048	0.008	0.008	0.008	0.008	0.008	517.8	0.048	0.024	0.022	0.022	0.021	0.021
517.6	0.048	0.012	0.011	0.011	0.011	0.011	517.6	0.048	0.008	0.008	0.008	0.008	0.008	517.6	0.048	0.024	0.022	0.022	0.021	0.021
517.4	0.048	0.012	0.011	0.011	0.011	0.011	517.4	0.048	0.008	0.008	0.008	0.008	0.008	517.4	0.048	0.024	0.022	0.022	0.021	0.021
517.2	0.048	0.012	0.011	0.011	0.011	0.011	517.2	0.048	0.008	0.008	0.008	0.008	0.008	517.2	0.048	0.024	0.022	0.022	0.022	0.022
517	0.048	0.012	0.011	0.011	0.01	0.011	517	0.048	0.008	0.008	0.008	0.008	0.008	517	0.048	0.024	0.022	0.022	0.022	0.022
516.8	0.048	0.012	0.011	0.011	0.011	0.011	516.8	0.048	0.008	0.008	0.008	0.008	0.008	516.8	0.048	0.024	0.022	0.022	0.022	0.022
516.6	0.048	0.012	0.011	0.011	0.011	0.011	516.6	0.048	0.008	0.008	0.008	0.008	0.008	516.6	0.048	0.025	0.023	0.022	0.023	0.023
516.4	0.048	0.012	0.011	0.011	0.011	0.011	516.4	0.048	0.008	0.008	0.008	0.008	0.008	516.4	0.048	0.025	0.023	0.023	0.023	0.023
516.2	0.048	0.012	0.011	0.011	0.011	0.011	516.2	0.048	0.008	0.008	0.008	0.008	0.008	516.2	0.048	0.025	0.024	0.023	0.023	0.023
516	0.048	0.012	0.011	0.011	0.011	0.011	516	0.048	0.009	0.008	0.008	0.008	0.008	516	0.048	0.026	0.024	0.024	0.024	0.024
515.8	0.048	0.012	0.012	0.012	0.011	0.011	515.8	0.048	0.009	0.008	0.008	0.008	0.009	515.8	0.048	0.026	0.025	0.024	0.024	0.024
515.6	0.049	0.012	0.012	0.012	0.012	0.012	515.6	0.049	0.009	0.009	0.009	0.009	0.009	515.6	0.049	0.026	0.025	0.024	0.024	0.024
515.4	0.049	0.013	0.012	0.012	0.011	0.011	515.4	0.049	0.009	0.009	0.008	0.009	0.008	515.4	0.049	0.026	0.025	0.024	0.024	0.024
515.2	0.048	0.012	0.012	0.012	0.011	0.011	515.2	0.048	0.009	0.008	0.009	0.009	0.008	515.2	0.048	0.026	0.025	0.025	0.025	0.024
515	0.048	0.012	0.012	0.012	0.011	0.011	515	0.048	0.009	0.008	0.008	0.009	0.008	515	0.048	0.027	0.025	0.025	0.025	0.025
514.8	0.048	0.012	0.012	0.012	0.011	0.012	514.8	0.048	0.009	0.008	0.008	0.009	0.008	514.8	0.048	0.027	0.025	0.025	0.025	0.025
514.6	0.048	0.013	0.012	0.012	0.012	0.012	514.6	0.048	0.009	0.008	0.008	0.009	0.008	514.6	0.048	0.027	0.026	0.026	0.026	0.025
514.4	0.048	0.013	0.012	0.012	0.012	0.012	514.4	0.048	0.009	0.009	0.008	0.009	0.009	514.4	0.048	0.028	0.026	0.026	0.026	0.026
514.2	0.048	0.013	0.012	0.012	0.012	0.012	514.2	0.048	0.009	0.009	0.009	0.009	0.009	514.2	0.048	0.028	0.027	0.027	0.027	0.026
514	0.049	0.013	0.012	0.012	0.012	0.012	514	0.049	0.009	0.009	0.009	0.009	0.009	514	0.049	0.028	0.027	0.027	0.027	0.027
513.8	0.049	0.013	0.012	0.012	0.012	0.012	513.8	0.049	0.009	0.009	0.009	0.009	0.009	513.8	0.049	0.029	0.027	0.027	0.027	0.027
513.6	0.049	0.013	0.013	0.012	0.012	0.012	513.6	0.049	0.009	0.009	0.009	0.009	0.009	513.6	0.049	0.029	0.028	0.028	0.028	0.027
513.4	0.049	0.013	0.013	0.012	0.012	0.012	513.4	0.049	0.01	0.009	0.009	0.009	0.009	513.4	0.049	0.029	0.028	0.028	0.028	0.028
513.2	0.048	0.013	0.012	0.012	0.012	0.012	513.2	0.048	0.01	0.009	0.009	0.009	0.009	513.2	0.048	0.029	0.028	0.029	0.028	0.028
513	0.048	0.013	0.012	0.012	0.012	0.012	513	0.048	0.01	0.009	0.009	0.009	0.009	513	0.048	0.03	0.029	0.029	0.029	0.028
512.8	0.048	0.013	0.012	0.012	0.013	0.012	512.8	0.048	0.01	0.009	0.009	0.009	0.009	512.8	0.048	0.03	0.029	0.029	0.029	0.029
512.6	0.049	0.013	0.013	0.013	0.013	0.013	512.6	0.049	0.01	0.009	0.009	0.01	0.01	512.6	0.049	0.03	0.03	0.03	0.03	0.029
512.4	0.048	0.013	0.012	0.012	0.012	0.012	512.4	0.048	0.009	0.009	0.009	0.009	0.009	512.4	0.048	0.03	0.029	0.03	0.029	0.029
512.2	0.048	0.013	0.012	0.012	0.012	0.012	512.2	0.048	0.009	0.009	0.009	0.009	0.009	512.2	0.048	0.031	0.03	0.03	0.03	0.029
512	0.048	0.013	0.012	0.013	0.012	0.013	512	0.048	0.009	0.009	0.009	0.009	0.009	512	0.048	0.031	0.03	0.03	0.03	0.03
511.8	0.049	0.013	0.013	0.013	0.013	0.013	511.8	0.049	0.009	0.009	0.009	0.01	0.009	511.8	0.049	0.031	0.03	0.031	0.031	0.03
511.6	0.049	0.013	0.013	0.013	0.013	0.013	511.6	0.049	0.01	0.01	0.009	0.009	0.01	511.6	0.049	0.031	0.031	0.031	0.031	0.031
511.4	0.049	0.013	0.013	0.013	0.013	0.013	511.4	0.049	0.01	0.01	0.009	0.009	0.01	511.4	0.049	0.032	0.031	0.031	0.031	0.031
511.2	0.049	0.013	0.013	0.013	0.013	0.012	511.2	0.049	0.01	0.01	0.009	0.009	0.01	511.2	0.049	0.032	0.032	0.032	0.031	0.031
511	0.049	0.014	0.014	0.014	0.013	0.013	511	0.049	0.011	0.011	0.01	0.01	0.011	511	0.049	0.033	0.033	0.033	0.033	0.033
510.8	0.049	0.014	0.014	0.014	0.013	0.013	510.8	0.049	0.011	0.011	0.01	0.011	0.011	510.8	0.049	0.033	0.033	0.033	0.033	0.033
510.6	0.049	0.014	0.014	0.013	0.013	0.013	510.6	0.049	0.011	0.011	0.01	0.011	0.011	510.6	0.049	0.034	0.034	0.034	0.034	0.034
510.4	0.049	0.014	0.014	0.014	0.014	0.014	510.4	0.049	0.011	0.011	0.01	0.011	0.011	510.4	0.049	0.035	0.034	0.034	0.034	0.034
510.2	0.048	0.014	0.013	0.013	0.013	0.013	510.2	0.048	0.01	0.01	0.01	0.01	0.01	510.2	0.048	0.034	0.034	0.034	0.034	0.034
510	0.048	0.014	0.013	0.013	0.013	0.013	510	0.048	0.01	0.01	0.01	0.01	0.01	510	0.048	0.034	0.034	0.034	0.034	0.035
509.8	0.049	0.015	0.014	0.014	0.014	0.014	509.8	0.049	0.011	0.011	0.011	0.011	0.011	509.8	0.049	0.036	0.036	0.036	0.036	0.036
509.6	0.049	0.015	0.014	0.014	0.014	0.014	509.6	0.049	0.011	0.011	0.011	0.011	0.011	509.6	0.049	0.036	0.036	0.036	0.036	0.037
509.4	0.049	0.015	0.014	0.014	0.014	0.015	509.4	0.049	0.011	0.011	0.011	0.011	0.011	509.4	0.049	0.037	0.037	0.037	0.037	0.037
509.2	0.049	0.015	0.014	0.015	0.014	0.015	509.2	0.049	0.011	0.011	0.011	0.011	0.011	509.2	0.049	0.037	0.037	0.038	0.038	0.038
509	0.05	0.015	0.015	0.015	0.014	0.015	509	0.05	0.012	0.011	0.011	0.011	0.011	509	0.05	0.038	0.038	0.038	0.038	0.038
508.8	0.049	0.015	0.014	0.014	0.014	0.014	508.8	0.049	0.011	0.011	0.01	0.011	0.01	508.8	0.049	0.037	0.037	0.038	0.038	0.038
508.6	0.049	0.015	0.014	0.014	0.014	0.014	508.6	0.049	0.011	0.011	0.011	0.011	0.011	508.6	0.049	0.038	0.038	0.038	0.038	0.038
508.4	0.049	0.015	0.015	0.015	0.014	0.014	508.4	0.049	0.011	0.011	0.011	0.011	0.011	508.4	0.049	0.038	0.038	0.039	0.039	0.039
508.2	0.05	0.015	0.015	0.014	0.014	0.014	508.2	0.05	0.011	0.011	0.011	0.011	0.011	508.2	0.05	0.038	0.039	0.039	0.039	0.04
508	0.05	0.015	0.015	0.014	0.014	0.014	508	0.05	0.011	0.011	0.011	0.011	0.011	508	0.05	0.039	0.039	0.04	0.04	0.04
507.8	0.05	0.015	0.014	0.014	0.014	0.014	507.8	0.05	0.011	0.011	0.011	0.011	0.011	507.8	0.05	0.039	0.04	0.041	0.041	0.041
507.6	0.05	0.015	0.014	0.014	0.014	0.014	507.6	0.05	0.011	0.011	0.011	0.011	0.011	507.6	0.05	0.04	0.041	0.041	0.042	0.042
507.4	0.05	0.015	0.015	0.015	0.014	0.015	507.4	0.05	0.011	0.011	0.011	0.011	0.011	507.4	0.05	0.04	0.041	0.042	0.042	0.042
507.2	0.05	0.015	0.015	0.015	0.015	0.015	507.2	0.05	0.011	0.012	0.011	0.011	0.011	507.2	0.05	0.041	0.042	0.043	0.043	0.043
507	0.05	0.015	0.015	0.015	0.015	0.015	507	0.05	0.011	0.012	0.011	0.012	0.012	507	0.05	0.041	0.043	0.044	0.044	0.043
506.8	0.05	0.016	0.015	0.015	0.015	0.015	506.8	0.05	0.012	0.012	0.012	0.012	0.012	506.8	0.05	0.042	0.043	0.044	0.044	0.044
506.6	0.051	0.016	0.016	0.016	0.015	0.015	506.6	0.051	0.012	0.012	0.012	0.012	0.012	506.6	0.051	0.042	0.044	0.044	0.045	0.045
506.4	0.051	0.016	0.015	0.015	0.015	0.015	506.4	0.051	0.012	0.012	0.012	0.012	0.012	506.4	0.051	0.043	0.044	0.045	0.045	0.045
506.2	0.051	0.016	0.015	0.015	0.015	0.015	506.2	0.051	0.012	0.012	0.012	0.012	0.012	506.2	0.051	0.043	0.045	0.045	0.046	0.046
506	0.051	0.016	0.016	0.015	0.015	0.015	506	0.051	0.012	0.012	0.012	0.012	0.012	506	0.051	0.043	0.046	0.046	0.046	0.047
505.8	0.051	0.016	0.016	0.015	0.015	0.016	505.8	0.051	0.012	0.012	0.012	0.012	0.012	505.8	0.051	0.044	0.046	0.046	0.047	0.047
505.6	0.051	0.016	0.016	0.016	0.016	0.016	505.6	0.051	0.012	0.012	0.012	0.012	0.012	505.6	0.051	0.044	0.047	0.047	0.048	0.048
505.4	0.051	0.016	0.016	0.016	0.016	0.016	505.4	0.051	0.012	0.013	0.012	0.013	0.012	505.4	0.051	0.045	0.047	0.048	0.048	0.048
505.2	0.052	0.017	0.016	0.016	0.016	0.016	505.2	0.052	0.012	0.013	0.012	0.013	0.013	505.2	0.052	0.045	0.048	0.049	0.049	0.049
505	0.052	0.016	0.016	0.016	0.016	0.016	505	0.052	0.012	0.012	0.012	0.012	0.012	505	0.052	0.046	0.048	0.05	0.049	0.049
504.8	0.052	0.016	0.016	0.016	0.016	0.016	504.8	0.052	0.012	0.012	0.012	0.012	0.012	504.8	0.052	0.046	0.049	0.05	0.05	0.05
504.6	0.053	0.017	0.017	0.017	0.017	0.017	504.6	0.053	0.013	0.013	0.013	0.013	0.013	504.6	0.053	0.048	0.051	0.052	0.052	0.052
504.4	0.053	0.017	0.017	0.017	0.017	0.017	504.4	0.053	0.013	0.013	0.013	0.013	0.013	504.4	0.053	0.048	0.051	0.053	0.052	0.052
504.2	0.053	0.018	0.017	0.017	0.017	0.017	504.2	0.053	0.014	0.013	0.013	0.013	0.013	504.2	0.053	0.049	0.052	0.053	0.053	0.053
504	0.053	0.018	0.017	0.017	0.017	0.018	504	0.053	0.014	0.014	0.014	0.013	0.014	504	0.053	0.049	0.053	0.054	0.054	0.054
503.8	0.054	0.018	0.018	0.018	0.018	0.018	503.8	0.054	0.014	0.014	0.014	0.014	0.014	503.8	0.054	0.05	0.054	0.055	0.055	0.055
503.6	0.054	0.018	0.018	0.018	0.018	0.018	503.6	0.054	0.014	0.014	0.014	0.014	0.014	503.6	0.054	0.051	0.055	0.056	0.056	0.056
503.4	0.053	0.018	0.017	0.017	0.017	0.017	503.4	0.053	0.013	0.013	0.014	0.013	0.013	503.4	0.053	0.05	0.054	0.056	0.056	0.056
503.2	0.054	0.018	0.018	0.018	0.017	0.017	503.2	0.054	0.014	0.014	0.014	0.014	0.014	503.2	0.054	0.051	0.055	0.057	0.057	0.057
503	0.054	0.018	0.018	0.018	0.017	0.017	503	0.054	0.014	0.014	0.014	0.014	0.014	503	0.054	0.052	0.056	0.057	0.057	0.058
502.8	0.054	0.018	0.018	0.018	0.018	0.017	502.8	0.054	0.014	0.014	0.014	0.014	0.014	502.8	0.054	0.052	0.057	0.058	0.058	0.059
502.6	0.054	0.018	0.018	0.018	0.018	0.018	502.6	0.054	0.015	0.014	0.014	0.014	0.014	502.6	0.054	0.053	0.058	0.059	0.059	0.059
502.4	0.054	0.018	0.018	0.018	0.018	0.018	502.4	0.054	0.015	0.014	0.014	0.014	0.014	502.4	0.054	0.054	0.059	0.059	0.06	0.06
502.2	0.055	0.018	0.018	0.018	0.018	0.018	502.2	0.055	0.015	0.014	0.014	0.014	0.014	502.2	0.055	0.054	0.06	0.06	0.061	0.061
502	0.055	0.019	0.019	0.018	0.018	0.018	502	0.055	0.015	0.014	0.014	0.014	0.014	502	0.055	0.055	0.061	0.061	0.062	0.062
501.8	0.055	0.019	0.019	0.018	0.018	0.019	501.8	0.055	0.015	0.015	0.014	0.015	0.014	501.8	0.055	0.055	0.061	0.062	0.062	0.062
501.6	0.055	0.019	0.019	0.018	0.018	0.019	501.6	0.055	0.015	0.015	0.015	0.015	0.014	501.6	0.055	0.056	0.062	0.063	0.063	0.063
501.4	0.055	0.019	0.019	0.019	0.019	0.019	501.4	0.055	0.015	0.015	0.015	0.015	0.015	501.4	0.055	0.057	0.063	0.064	0.064	0.064
501.2	0.055	0.019	0.019	0.019	0.019	0.019	501.2	0.055	0.015	0.015	0.015	0.015	0.015	501.2	0.055	0.058	0.063	0.065	0.065	0.065
501	0.056	0.019	0.019	0.019	0.019	0.019	501	0.056	0.015	0.015	0.015	0.015	0.015	501	0.056	0.058	0.064	0.066	0.066	0.066
500.8	0.056	0.019	0.019	0.019	0.019	0.019	500.8	0.056	0.015	0.015	0.015	0.015	0.015	500.8	0.056	0.059	0.065	0.067	0.067	0.067
500.6	0.056	0.02	0.019	0.019	0.019	0.019	500.6	0.056	0.015	0.015	0.015	0.015	0.015	500.6	0.056	0.06	0.066	0.068	0.068	0.068
500.4	0.057	0.02	0.02	0.019	0.019	0.019	500.4	0.057	0.016	0.015	0.015	0.015	0.015	500.4	0.057	0.061	0.067	0.069	0.069	0.07
500.2	0.057	0.02	0.02	0.02	0.02	0.02	500.2	0.057	0.016	0.016	0.015	0.016	0.016	500.2	0.057	0.062	0.068	0.07	0.071	0.071
500	0.058	0.02	0.02	0.02	0.02	0.02	500	0.058	0.016	0.016	0.016	0.016	0.016	500	0.058	0.063	0.069	0.071	0.072	0.072
499.8	0.058	0.021	0.02	0.02	0.02	0.02	499.8	0.058	0.016	0.016	0.016	0.016	0.016	499.8	0.058	0.063	0.07	0.072	0.073	0.073
499.6	0.058	0.02	0.02	0.02	0.02	0.02	499.6	0.058	0.016	0.016	0.016	0.016	0.016	499.6	0.058	0.064	0.071	0.073	0.073	0.074
499.4	0.058	0.02	0.02	0.02	0.02	0.02	499.4	0.058	0.016	0.016	0.016	0.016	0.016	499.4	0.058	0.064	0.072	0.074	0.074	0.075
499.2	0.058	0.02	0.02	0.02	0.02	0.02	499.2	0.058	0.016	0.016	0.016	0.016	0.016	499.2	0.058	0.065	0.073	0.075	0.075	0.076
499	0.059	0.021	0.02	0.02	0.02	0.02	499	0.059	0.016	0.016	0.016	0.016	0.016	499	0.059	0.066	0.074	0.076	0.076	0.077
498.8	0.06	0.022	0.021	0.021	0.021	0.021	498.8	0.06	0.017	0.017	0.017	0.017	0.017	498.8	0.06	0.067	0.076	0.078	0.078	0.079
498.6	0.059	0.021	0.02	0.02	0.02	0.021	498.6	0.059	0.016	0.017	0.017	0.016	0.017	498.6	0.059	0.067	0.076	0.078	0.079	0.079
498.4	0.06	0.021	0.021	0.021	0.021	0.021	498.4	0.06	0.017	0.017	0.017	0.017	0.017	498.4	0.06	0.069	0.078	0.08	0.08	0.08
498.2	0.06	0.021	0.021	0.021	0.021	0.021	498.2	0.06	0.017	0.017	0.017	0.017	0.017	498.2	0.06	0.07	0.079	0.081	0.081	0.081
498	0.061	0.022	0.021	0.022	0.021	0.021	498	0.061	0.017	0.017	0.017	0.017	0.017	498	0.061	0.071	0.08	0.082	0.083	0.083
497.8	0.062	0.022	0.022	0.022	0.022	0.022	497.8	0.062	0.018	0.017	0.018	0.017	0.018	497.8	0.062	0.072	0.081	0.083	0.083	0.084
497.6	0.062	0.022	0.022	0.022	0.022	0.022	497.6	0.062	0.018	0.017	0.018	0.017	0.018	497.6	0.062	0.073	0.082	0.084	0.085	0.085
497.4	0.062	0.023	0.022	0.022	0.022	0.022	497.4	0.062	0.018	0.017	0.018	0.018	0.018	497.4	0.062	0.073	0.084	0.086	0.086	0.086
497.2	0.062	0.023	0.022	0.022	0.022	0.022	497.2	0.062	0.018	0.017	0.018	0.018	0.018	497.2	0.062	0.074	0.085	0.087	0.087	0.088
497	0.063	0.024	0.023	0.023	0.023	0.024	497	0.063	0.019	0.019	0.019	0.019	0.019	497	0.063	0.076	0.087	0.089	0.089	0.09
496.8	0.063	0.024	0.023	0.023	0.023	0.023	496.8	0.063	0.019	0.019	0.019	0.019	0.019	496.8	0.063	0.076	0.088	0.09	0.09	0.091
496.6	0.064	0.024	0.024	0.023	0.024	0.024	496.6	0.064	0.019	0.019	0.019	0.019	0.02	496.6	0.064	0.077	0.089	0.091	0.092	0.092
496.4	0.063	0.023	0.023	0.022	0.023	0.023	496.4	0.063	0.018	0.018	0.018	0.019	0.019	496.4	0.063	0.077	0.089	0.092	0.092	0.092
496.2	0.064	0.023	0.023	0.023	0.023	0.023	496.2	0.064	0.019	0.019	0.019	0.019	0.019	496.2	0.064	0.078	0.09	0.093	0.093	0.093
496	0.064	0.024	0.023	0.023	0.023	0.023	496	0.064	0.019	0.019	0.018	0.019	0.019	496	0.064	0.079	0.091	0.094	0.094	0.094
495.8	0.064	0.024	0.023	0.023	0.023	0.024	495.8	0.064	0.019	0.019	0.019	0.019	0.019	495.8	0.064	0.08	0.092	0.095	0.096	0.096
495.6	0.065	0.024	0.024	0.024	0.023	0.024	495.6	0.065	0.019	0.019	0.019	0.019	0.019	495.6	0.065	0.081	0.093	0.096	0.097	0.097
495.4	0.065	0.024	0.024	0.024	0.024	0.024	495.4	0.065	0.019	0.019	0.019	0.019	0.019	495.4	0.065	0.082	0.095	0.098	0.098	0.098
495.2	0.066	0.024	0.024	0.024	0.024	0.024	495.2	0.066	0.019	0.019	0.019	0.019	0.019	495.2	0.066	0.083	0.096	0.099	0.099	0.099
495	0.066	0.024	0.024	0.024	0.024	0.024	495	0.066	0.019	0.019	0.02	0.02	0.02	495	0.066	0.084	0.097	0.1	0.101	0.101
494.8	0.066	0.025	0.024	0.024	0.024	0.024	494.8	0.066	0.02	0.02	0.02	0.02	0.02	494.8	0.066	0.085	0.098	0.101	0.102	0.102
494.6	0.066	0.025	0.025	0.024	0.024	0.024	494.6	0.066	0.02	0.02	0.02	0.02	0.02	494.6	0.066	0.086	0.099	0.103	0.103	0.103
494.4	0.067	0.025	0.025	0.024	0.025	0.024	494.4	0.067	0.02	0.02	0.02	0.02	0.02	494.4	0.067	0.087	0.1	0.104	0.104	0.105
494.2	0.067	0.026	0.025	0.024	0.025	0.024	494.2	0.067	0.02	0.02	0.02	0.021	0.02	494.2	0.067	0.088	0.102	0.105	0.106	0.106
494	0.067	0.025	0.025	0.024	0.025	0.025	494	0.067	0.02	0.02	0.02	0.021	0.02	494	0.067	0.089	0.103	0.106	0.107	0.107
493.8	0.068	0.025	0.025	0.025	0.025	0.025	493.8	0.068	0.021	0.02	0.021	0.021	0.02	493.8	0.068	0.09	0.104	0.108	0.108	0.108
493.6	0.069	0.026	0.026	0.026	0.026	0.026	493.6	0.069	0.022	0.021	0.022	0.022	0.022	493.6	0.069	0.091	0.107	0.11	0.111	0.111
493.4	0.07	0.026	0.027	0.027	0.026	0.026	493.4	0.07	0.022	0.022	0.022	0.022	0.022	493.4	0.07	0.093	0.108	0.112	0.112	0.112
493.2	0.07	0.027	0.027	0.027	0.027	0.027	493.2	0.07	0.022	0.022	0.022	0.022	0.022	493.2	0.07	0.094	0.109	0.113	0.113	0.114
493	0.07	0.026	0.026	0.026	0.026	0.026	493	0.07	0.021	0.021	0.021	0.021	0.021	493	0.07	0.094	0.11	0.114	0.114	0.114
492.8	0.07	0.027	0.026	0.027	0.026	0.026	492.8	0.07	0.022	0.021	0.021	0.021	0.022	492.8	0.07	0.095	0.111	0.115	0.115	0.116
492.6	0.071	0.027	0.027	0.027	0.026	0.027	492.6	0.071	0.022	0.022	0.021	0.021	0.022	492.6	0.071	0.096	0.113	0.116	0.117	0.117
492.4	0.071	0.027	0.027	0.027	0.026	0.027	492.4	0.071	0.022	0.022	0.021	0.022	0.022	492.4	0.071	0.097	0.114	0.117	0.118	0.119
492.2	0.071	0.027	0.027	0.027	0.026	0.027	492.2	0.071	0.022	0.022	0.021	0.022	0.022	492.2	0.071	0.098	0.115	0.119	0.12	0.12
492	0.072	0.027	0.027	0.027	0.027	0.027	492	0.072	0.022	0.022	0.022	0.022	0.022	492	0.072	0.099	0.117	0.12	0.122	0.122
491.8	0.073	0.027	0.027	0.027	0.027	0.027	491.8	0.073	0.022	0.022	0.022	0.022	0.023	491.8	0.073	0.1	0.118	0.122	0.123	0.124
491.6	0.073	0.027	0.027	0.027	0.028	0.028	491.6	0.073	0.023	0.022	0.022	0.023	0.023	491.6	0.073	0.102	0.12	0.124	0.125	0.125
491.4	0.074	0.028	0.028	0.028	0.028	0.028	491.4	0.074	0.023	0.022	0.022	0.023	0.023	491.4	0.074	0.103	0.122	0.126	0.127	0.127
491.2	0.075	0.028	0.028	0.028	0.029	0.028	491.2	0.075	0.023	0.023	0.023	0.023	0.024	491.2	0.075	0.104	0.123	0.127	0.129	0.129
491	0.075	0.029	0.029	0.028	0.029	0.029	491	0.075	0.024	0.023	0.023	0.024	0.024	491	0.075	0.106	0.125	0.129	0.13	0.13
490.8	0.076	0.029	0.029	0.029	0.029	0.029	490.8	0.076	0.024	0.024	0.023	0.024	0.024	490.8	0.076	0.107	0.127	0.131	0.131	0.132
490.6	0.076	0.029	0.029	0.029	0.029	0.029	490.6	0.076	0.024	0.024	0.024	0.024	0.024	490.6	0.076	0.108	0.128	0.132	0.133	0.134
490.4	0.077	0.029	0.029	0.029	0.029	0.029	490.4	0.077	0.024	0.024	0.024	0.024	0.024	490.4	0.077	0.109	0.13	0.134	0.135	0.135
490.2	0.077	0.03	0.029	0.029	0.029	0.029	490.2	0.077	0.024	0.024	0.024	0.024	0.024	490.2	0.077	0.11	0.131	0.136	0.137	0.137
490	0.078	0.03	0.029	0.029	0.029	0.029	490	0.078	0.024	0.024	0.024	0.024	0.024	490	0.078	0.111	0.133	0.137	0.138	0.138
489.8	0.078	0.03	0.029	0.029	0.029	0.029	489.8	0.078	0.024	0.024	0.024	0.024	0.024	489.8	0.078	0.113	0.134	0.139	0.14	0.14
489.6	0.079	0.03	0.029	0.03	0.029	0.03	489.6	0.079	0.025	0.025	0.024	0.025	0.024	489.6	0.079	0.114	0.136	0.141	0.142	0.141
489.4	0.079	0.03	0.03	0.03	0.03	0.03	489.4	0.079	0.025	0.025	0.025	0.025	0.025	489.4	0.079	0.116	0.137	0.142	0.143	0.143
489.2	0.08	0.03	0.03	0.03	0.03	0.03	489.2	0.08	0.025	0.025	0.025	0.025	0.025	489.2	0.08	0.117	0.139	0.144	0.145	0.145
489	0.08	0.03	0.03	0.03	0.03	0.031	489	0.08	0.025	0.025	0.025	0.025	0.025	489	0.08	0.118	0.14	0.146	0.147	0.147
488.8	0.081	0.03	0.03	0.031	0.031	0.031	488.8	0.081	0.025	0.025	0.025	0.025	0.026	488.8	0.081	0.119	0.142	0.148	0.149	0.149
488.6	0.081	0.031	0.031	0.031	0.031	0.031	488.6	0.081	0.026	0.026	0.026	0.026	0.026	488.6	0.081	0.12	0.144	0.15	0.151	0.15
488.4	0.082	0.031	0.031	0.031	0.031	0.031	488.4	0.082	0.026	0.026	0.026	0.026	0.026	488.4	0.082	0.122	0.146	0.151	0.152	0.152
488.2	0.083	0.032	0.032	0.032	0.031	0.032	488.2	0.083	0.026	0.026	0.026	0.026	0.026	488.2	0.083	0.123	0.148	0.153	0.154	0.154
488	0.083	0.032	0.032	0.032	0.032	0.032	488	0.083	0.026	0.026	0.027	0.026	0.027	488	0.083	0.124	0.15	0.155	0.156	0.156
487.8	0.084	0.032	0.032	0.032	0.032	0.032	487.8	0.084	0.027	0.027	0.027	0.027	0.027	487.8	0.084	0.126	0.151	0.156	0.158	0.158
487.6	0.085	0.032	0.032	0.032	0.032	0.033	487.6	0.085	0.027	0.027	0.027	0.027	0.027	487.6	0.085	0.127	0.153	0.158	0.159	0.159
487.4	0.085	0.032	0.032	0.033	0.033	0.033	487.4	0.085	0.027	0.027	0.027	0.027	0.027	487.4	0.085	0.129	0.154	0.16	0.161	0.161
487.2	0.086	0.033	0.032	0.033	0.033	0.033	487.2	0.086	0.027	0.027	0.027	0.028	0.027	487.2	0.086	0.13	0.155	0.161	0.162	0.162
487	0.086	0.033	0.032	0.032	0.033	0.033	487	0.086	0.028	0.027	0.027	0.027	0.027	487	0.086	0.131	0.157	0.163	0.164	0.164
486.8	0.087	0.033	0.033	0.033	0.033	0.033	486.8	0.087	0.028	0.027	0.027	0.028	0.028	486.8	0.087	0.132	0.159	0.165	0.166	0.166
486.6	0.087	0.033	0.033	0.033	0.033	0.033	486.6	0.087	0.028	0.028	0.028	0.028	0.028	486.6	0.087	0.133	0.16	0.166	0.167	0.168
486.4	0.088	0.034	0.033	0.033	0.033	0.034	486.4	0.088	0.028	0.028	0.028	0.028	0.028	486.4	0.088	0.135	0.162	0.168	0.169	0.169
486.2	0.088	0.034	0.034	0.034	0.034	0.034	486.2	0.088	0.029	0.028	0.028	0.028	0.029	486.2	0.088	0.136	0.164	0.17	0.171	0.171
486	0.088	0.033	0.033	0.033	0.033	0.033	486	0.088	0.028	0.028	0.028	0.028	0.028	486	0.088	0.136	0.164	0.17	0.172	0.172
485.8	0.09	0.035	0.034	0.034	0.035	0.034	485.8	0.09	0.029	0.029	0.029	0.029	0.029	485.8	0.09	0.138	0.167	0.173	0.175	0.175
485.6	0.091	0.035	0.034	0.034	0.035	0.035	485.6	0.091	0.029	0.029	0.029	0.029	0.029	485.6	0.091	0.14	0.169	0.175	0.176	0.176
485.4	0.091	0.035	0.034	0.035	0.035	0.035	485.4	0.091	0.029	0.029	0.029	0.03	0.029	485.4	0.091	0.141	0.17	0.177	0.178	0.178
485.2	0.091	0.035	0.034	0.034	0.034	0.034	485.2	0.091	0.029	0.029	0.028	0.029	0.029	485.2	0.091	0.141	0.171	0.178	0.179	0.179
485	0.092	0.036	0.035	0.036	0.035	0.035	485	0.092	0.03	0.03	0.029	0.03	0.03	485	0.092	0.143	0.174	0.18	0.181	0.181
484.8	0.092	0.035	0.035	0.036	0.035	0.035	484.8	0.092	0.03	0.03	0.03	0.03	0.03	484.8	0.092	0.144	0.175	0.182	0.183	0.183
484.6	0.093	0.036	0.036	0.036	0.036	0.036	484.6	0.093	0.03	0.03	0.03	0.03	0.03	484.6	0.093	0.146	0.177	0.184	0.185	0.185
484.4	0.093	0.035	0.035	0.035	0.035	0.035	484.4	0.093	0.03	0.029	0.029	0.03	0.029	484.4	0.093	0.146	0.178	0.185	0.186	0.186
484.2	0.094	0.035	0.035	0.036	0.035	0.035	484.2	0.094	0.03	0.029	0.03	0.03	0.029	484.2	0.094	0.148	0.179	0.186	0.187	0.187
484	0.094	0.036	0.036	0.036	0.035	0.036	484	0.094	0.03	0.03	0.03	0.03	0.03	484	0.094	0.149	0.181	0.188	0.189	0.189
483.8	0.096	0.037	0.037	0.037	0.037	0.037	483.8	0.096	0.031	0.031	0.031	0.031	0.031	483.8	0.096	0.151	0.184	0.19	0.191	0.192
483.6	0.097	0.037	0.037	0.037	0.037	0.037	483.6	0.097	0.031	0.031	0.031	0.031	0.031	483.6	0.097	0.153	0.185	0.192	0.193	0.193
483.4	0.097	0.037	0.037	0.037	0.037	0.037	483.4	0.097	0.032	0.031	0.031	0.032	0.032	483.4	0.097	0.154	0.187	0.194	0.195	0.195
483.2	0.098	0.037	0.037	0.038	0.037	0.038	483.2	0.098	0.032	0.032	0.032	0.032	0.032	483.2	0.098	0.155	0.188	0.195	0.197	0.197
483	0.098	0.037	0.037	0.037	0.038	0.038	483	0.098	0.032	0.032	0.032	0.032	0.032	483	0.098	0.156	0.19	0.197	0.199	0.199
482.8	0.099	0.038	0.037	0.038	0.038	0.038	482.8	0.099	0.032	0.032	0.032	0.032	0.032	482.8	0.099	0.157	0.192	0.199	0.201	0.201
482.6	0.099	0.038	0.037	0.038	0.038	0.038	482.6	0.099	0.032	0.032	0.032	0.032	0.032	482.6	0.099	0.159	0.194	0.201	0.203	0.203
482.4	0.1	0.039	0.038	0.038	0.038	0.039	482.4	0.1	0.033	0.032	0.033	0.033	0.033	482.4	0.1	0.16	0.195	0.203	0.204	0.205
482.2	0.101	0.039	0.039	0.038	0.039	0.039	482.2	0.101	0.033	0.032	0.033	0.033	0.033	482.2	0.101	0.162	0.197	0.205	0.206	0.206
482	0.101	0.039	0.039	0.039	0.039	0.039	482	0.101	0.033	0.032	0.033	0.033	0.033	482	0.101	0.163	0.199	0.206	0.208	0.208
481.8	0.102	0.039	0.039	0.039	0.039	0.039	481.8	0.102	0.034	0.033	0.033	0.033	0.034	481.8	0.102	0.165	0.201	0.208	0.21	0.21
481.6	0.103	0.039	0.039	0.039	0.039	0.039	481.6	0.103	0.034	0.033	0.033	0.034	0.034	481.6	0.103	0.166	0.202	0.21	0.212	0.212
481.4	0.103	0.039	0.039	0.039	0.039	0.039	481.4	0.103	0.033	0.033	0.033	0.033	0.033	481.4	0.103	0.166	0.203	0.211	0.213	0.213
481.2	0.103	0.039	0.039	0.039	0.039	0.039	481.2	0.103	0.033	0.033	0.033	0.033	0.033	481.2	0.103	0.168	0.205	0.213	0.215	0.215
481	0.104	0.039	0.039	0.04	0.04	0.039	481	0.104	0.034	0.033	0.033	0.033	0.033	481	0.104	0.169	0.207	0.215	0.217	0.216
480.8	0.105	0.04	0.04	0.04	0.04	0.04	480.8	0.105	0.034	0.033	0.034	0.034	0.034	480.8	0.105	0.171	0.209	0.217	0.218	0.219
480.6	0.106	0.04	0.04	0.04	0.04	0.04	480.6	0.106	0.034	0.034	0.034	0.034	0.034	480.6	0.106	0.173	0.211	0.219	0.22	0.221
480.4	0.107	0.041	0.04	0.04	0.04	0.041	480.4	0.107	0.035	0.034	0.034	0.034	0.035	480.4	0.107	0.174	0.213	0.221	0.222	0.223
480.2	0.107	0.041	0.041	0.041	0.041	0.041	480.2	0.107	0.035	0.034	0.034	0.035	0.035	480.2	0.107	0.176	0.215	0.223	0.224	0.225
480	0.108	0.041	0.041	0.041	0.041	0.041	480	0.108	0.035	0.035	0.035	0.035	0.035	480	0.108	0.177	0.217	0.224	0.226	0.227
479.8	0.109	0.041	0.041	0.041	0.041	0.041	479.8	0.109	0.035	0.035	0.035	0.035	0.035	479.8	0.109	0.178	0.218	0.226	0.228	0.228
479.6	0.109	0.041	0.041	0.042	0.042	0.041	479.6	0.109	0.035	0.035	0.035	0.035	0.036	479.6	0.109	0.179	0.22	0.228	0.23	0.23
479.4	0.11	0.042	0.042	0.042	0.042	0.042	479.4	0.11	0.036	0.036	0.036	0.036	0.036	479.4	0.11	0.181	0.221	0.23	0.232	0.232
479.2	0.11	0.042	0.042	0.042	0.042	0.042	479.2	0.11	0.036	0.036	0.036	0.036	0.036	479.2	0.11	0.182	0.223	0.232	0.234	0.234
479	0.112	0.043	0.044	0.044	0.044	0.044	479	0.112	0.037	0.037	0.038	0.037	0.038	479	0.112	0.185	0.226	0.235	0.237	0.237
478.8	0.112	0.043	0.043	0.043	0.043	0.043	478.8	0.112	0.037	0.036	0.037	0.037	0.037	478.8	0.112	0.185	0.226	0.235	0.237	0.237
478.6	0.114	0.044	0.044	0.044	0.044	0.045	478.6	0.114	0.038	0.038	0.038	0.038	0.038	478.6	0.114	0.187	0.229	0.238	0.24	0.24
478.4	0.114	0.044	0.044	0.044	0.044	0.045	478.4	0.114	0.038	0.038	0.038	0.038	0.038	478.4	0.114	0.188	0.231	0.24	0.241	0.241
478.2	0.115	0.044	0.044	0.044	0.044	0.045	478.2	0.115	0.039	0.038	0.038	0.038	0.038	478.2	0.115	0.189	0.232	0.241	0.243	0.243
478	0.116	0.044	0.044	0.045	0.044	0.045	478	0.116	0.039	0.038	0.038	0.038	0.038	478	0.116	0.191	0.234	0.243	0.245	0.245
477.8	0.116	0.044	0.044	0.045	0.045	0.045	477.8	0.116	0.039	0.038	0.038	0.038	0.039	477.8	0.116	0.192	0.235	0.244	0.246	0.247
477.6	0.117	0.045	0.045	0.045	0.045	0.045	477.6	0.117	0.039	0.038	0.039	0.039	0.039	477.6	0.117	0.193	0.237	0.246	0.248	0.249
477.4	0.118	0.045	0.045	0.045	0.045	0.046	477.4	0.118	0.039	0.039	0.039	0.039	0.039	477.4	0.118	0.195	0.239	0.248	0.25	0.251
477.2	0.119	0.046	0.045	0.046	0.046	0.046	477.2	0.119	0.039	0.039	0.04	0.039	0.04	477.2	0.119	0.196	0.241	0.25	0.252	0.253
477	0.119	0.046	0.045	0.045	0.045	0.046	477	0.119	0.039	0.039	0.039	0.039	0.039	477	0.119	0.197	0.241	0.251	0.253	0.253
476.8	0.12	0.046	0.046	0.046	0.046	0.046	476.8	0.12	0.039	0.039	0.039	0.039	0.039	476.8	0.12	0.198	0.243	0.252	0.254	0.255
476.6	0.12	0.046	0.046	0.046	0.046	0.046	476.6	0.12	0.04	0.04	0.039	0.04	0.04	476.6	0.12	0.199	0.244	0.254	0.256	0.256
476.4	0.121	0.046	0.046	0.046	0.046	0.047	476.4	0.121	0.04	0.04	0.039	0.04	0.04	476.4	0.121	0.2	0.246	0.255	0.257	0.258
476.2	0.123	0.047	0.047	0.047	0.047	0.048	476.2	0.123	0.041	0.041	0.04	0.041	0.041	476.2	0.123	0.202	0.248	0.258	0.26	0.26
476	0.124	0.047	0.047	0.047	0.048	0.048	476	0.124	0.041	0.041	0.041	0.042	0.041	476	0.124	0.203	0.25	0.26	0.262	0.262
475.8	0.124	0.048	0.048	0.048	0.048	0.048	475.8	0.124	0.042	0.042	0.041	0.042	0.042	475.8	0.124	0.205	0.251	0.261	0.263	0.263
475.6	0.124	0.047	0.047	0.047	0.047	0.047	475.6	0.124	0.041	0.041	0.041	0.041	0.041	475.6	0.124	0.205	0.252	0.262	0.264	0.264
475.4	0.125	0.047	0.047	0.047	0.048	0.048	475.4	0.125	0.041	0.041	0.041	0.041	0.042	475.4	0.125	0.206	0.253	0.263	0.265	0.265
475.2	0.126	0.048	0.048	0.048	0.048	0.048	475.2	0.126	0.042	0.042	0.042	0.042	0.042	475.2	0.126	0.207	0.255	0.265	0.267	0.267
475	0.126	0.048	0.048	0.048	0.048	0.048	475	0.126	0.042	0.042	0.042	0.042	0.042	475	0.126	0.208	0.256	0.266	0.268	0.268
474.8	0.127	0.048	0.049	0.048	0.048	0.049	474.8	0.127	0.043	0.042	0.042	0.042	0.042	474.8	0.127	0.209	0.257	0.267	0.269	0.269
474.6	0.128	0.049	0.05	0.05	0.049	0.05	474.6	0.128	0.044	0.043	0.043	0.043	0.043	474.6	0.128	0.211	0.259	0.269	0.272	0.272
474.4	0.129	0.05	0.05	0.05	0.05	0.05	474.4	0.129	0.044	0.043	0.044	0.043	0.043	474.4	0.129	0.213	0.261	0.271	0.274	0.274
474.2	0.129	0.049	0.049	0.049	0.049	0.05	474.2	0.129	0.043	0.043	0.043	0.043	0.043	474.2	0.129	0.213	0.262	0.272	0.274	0.274
474	0.13	0.05	0.05	0.05	0.05	0.05	474	0.13	0.044	0.043	0.044	0.043	0.043	474	0.13	0.214	0.263	0.273	0.276	0.276
473.8	0.131	0.051	0.05	0.05	0.051	0.051	473.8	0.131	0.044	0.044	0.044	0.044	0.044	473.8	0.131	0.215	0.264	0.275	0.277	0.277
473.6	0.132	0.051	0.05	0.051	0.051	0.051	473.6	0.132	0.045	0.044	0.044	0.044	0.044	473.6	0.132	0.217	0.266	0.276	0.278	0.279
473.4	0.132	0.051	0.051	0.051	0.051	0.051	473.4	0.132	0.045	0.044	0.044	0.044	0.045	473.4	0.132	0.218	0.267	0.277	0.28	0.28
473.2	0.133	0.052	0.051	0.051	0.051	0.052	473.2	0.133	0.045	0.045	0.045	0.045	0.045	473.2	0.133	0.219	0.268	0.279	0.281	0.281
473	0.134	0.052	0.051	0.052	0.052	0.052	473	0.134	0.045	0.045	0.045	0.045	0.045	473	0.134	0.219	0.269	0.28	0.282	0.282
472.8	0.134	0.052	0.051	0.051	0.051	0.052	472.8	0.134	0.045	0.045	0.045	0.045	0.045	472.8	0.134	0.22	0.271	0.281	0.283	0.283
472.6	0.136	0.053	0.053	0.052	0.053	0.053	472.6	0.136	0.046	0.046	0.046	0.046	0.046	472.6	0.136	0.222	0.273	0.284	0.285	0.286
472.4	0.137	0.053	0.053	0.053	0.053	0.053	472.4	0.137	0.047	0.046	0.046	0.046	0.047	472.4	0.137	0.224	0.274	0.285	0.287	0.287
472.2	0.137	0.052	0.052	0.052	0.052	0.052	472.2	0.137	0.046	0.045	0.046	0.045	0.046	472.2	0.137	0.224	0.274	0.286	0.287	0.288
472	0.138	0.052	0.053	0.052	0.053	0.053	472	0.138	0.046	0.046	0.046	0.046	0.046	472	0.138	0.225	0.276	0.287	0.288	0.289
471.8	0.139	0.053	0.053	0.053	0.053	0.053	471.8	0.139	0.047	0.046	0.046	0.046	0.047	471.8	0.139	0.226	0.277	0.288	0.29	0.29
471.6	0.139	0.053	0.053	0.053	0.054	0.053	471.6	0.139	0.047	0.046	0.046	0.046	0.047	471.6	0.139	0.227	0.278	0.289	0.291	0.292
471.4	0.14	0.054	0.054	0.054	0.054	0.054	471.4	0.14	0.047	0.047	0.047	0.047	0.048	471.4	0.14	0.228	0.28	0.291	0.293	0.293
471.2	0.141	0.054	0.054	0.054	0.054	0.054	471.2	0.141	0.048	0.047	0.048	0.047	0.048	471.2	0.141	0.229	0.281	0.292	0.294	0.294
471	0.142	0.055	0.054	0.054	0.055	0.054	471	0.142	0.048	0.048	0.048	0.048	0.048	471	0.142	0.23	0.282	0.293	0.295	0.295
470.8	0.143	0.055	0.055	0.055	0.055	0.055	470.8	0.143	0.048	0.048	0.048	0.048	0.049	470.8	0.143	0.231	0.283	0.295	0.296	0.297
470.6	0.144	0.055	0.055	0.055	0.055	0.055	470.6	0.144	0.049	0.049	0.049	0.049	0.049	470.6	0.144	0.232	0.284	0.296	0.298	0.298
470.4	0.145	0.056	0.055	0.055	0.056	0.056	470.4	0.145	0.049	0.049	0.049	0.049	0.049	470.4	0.145	0.233	0.286	0.297	0.299	0.3
470.2	0.146	0.056	0.056	0.056	0.056	0.057	470.2	0.146	0.05	0.05	0.049	0.05	0.05	470.2	0.146	0.234	0.286	0.298	0.3	0.301
470	0.147	0.056	0.056	0.056	0.057	0.057	470	0.147	0.05	0.05	0.049	0.05	0.05	470	0.147	0.235	0.287	0.299	0.301	0.302
469.8	0.147	0.057	0.057	0.057	0.057	0.057	469.8	0.147	0.05	0.05	0.05	0.05	0.05	469.8	0.147	0.236	0.289	0.3	0.302	0.303
469.6	0.148	0.057	0.057	0.057	0.057	0.057	469.6	0.148	0.051	0.05	0.05	0.05	0.05	469.6	0.148	0.237	0.29	0.301	0.303	0.304
469.4	0.148	0.057	0.057	0.057	0.058	0.058	469.4	0.148	0.051	0.05	0.051	0.051	0.051	469.4	0.148	0.237	0.291	0.302	0.305	0.305
469.2	0.149	0.057	0.057	0.057	0.058	0.058	469.2	0.149	0.051	0.051	0.051	0.051	0.051	469.2	0.149	0.238	0.292	0.303	0.306	0.306
469	0.15	0.057	0.058	0.058	0.058	0.058	469	0.15	0.051	0.051	0.051	0.051	0.051	469	0.15	0.239	0.293	0.304	0.307	0.307
468.8	0.151	0.057	0.058	0.058	0.058	0.058	468.8	0.151	0.052	0.051	0.051	0.051	0.052	468.8	0.151	0.24	0.294	0.305	0.308	0.308
468.6	0.152	0.058	0.058	0.058	0.058	0.059	468.6	0.152	0.052	0.052	0.051	0.051	0.052	468.6	0.152	0.241	0.295	0.306	0.308	0.309
468.4	0.153	0.058	0.058	0.059	0.058	0.059	468.4	0.153	0.052	0.052	0.052	0.052	0.052	468.4	0.153	0.242	0.295	0.307	0.309	0.31
468.2	0.155	0.059	0.06	0.06	0.06	0.061	468.2	0.155	0.054	0.053	0.053	0.053	0.053	468.2	0.155	0.243	0.297	0.309	0.311	0.312
468	0.155	0.059	0.059	0.059	0.059	0.06	468	0.155	0.053	0.052	0.052	0.052	0.053	468	0.155	0.243	0.297	0.309	0.311	0.312
467.8	0.156	0.059	0.06	0.06	0.06	0.06	467.8	0.156	0.053	0.053	0.053	0.053	0.053	467.8	0.156	0.244	0.298	0.31	0.312	0.313
467.6	0.157	0.06	0.06	0.06	0.061	0.061	467.6	0.157	0.054	0.053	0.053	0.053	0.054	467.6	0.157	0.245	0.299	0.311	0.313	0.314
467.4	0.158	0.06	0.06	0.061	0.061	0.061	467.4	0.158	0.054	0.054	0.054	0.054	0.054	467.4	0.158	0.246	0.3	0.312	0.314	0.314
467.2	0.159	0.061	0.061	0.061	0.061	0.062	467.2	0.159	0.055	0.054	0.054	0.054	0.054	467.2	0.159	0.246	0.301	0.313	0.315	0.315
467	0.159	0.061	0.061	0.062	0.061	0.062	467	0.159	0.055	0.055	0.054	0.054	0.055	467	0.159	0.247	0.302	0.313	0.315	0.316
466.8	0.16	0.061	0.061	0.062	0.061	0.062	466.8	0.16	0.055	0.055	0.055	0.055	0.055	466.8	0.16	0.247	0.303	0.314	0.316	0.317
466.6	0.161	0.062	0.062	0.062	0.062	0.062	466.6	0.161	0.055	0.055	0.055	0.055	0.055	466.6	0.161	0.248	0.303	0.315	0.317	0.318
466.4	0.162	0.062	0.062	0.062	0.062	0.062	466.4	0.162	0.056	0.055	0.055	0.056	0.056	466.4	0.162	0.248	0.304	0.316	0.318	0.318
466.2	0.163	0.062	0.062	0.062	0.063	0.063	466.2	0.163	0.056	0.055	0.056	0.056	0.056	466.2	0.163	0.249	0.305	0.316	0.319	0.319
466	0.164	0.063	0.063	0.063	0.063	0.063	466	0.164	0.056	0.055	0.056	0.056	0.057	466	0.164	0.25	0.305	0.317	0.319	0.32
465.8	0.164	0.063	0.063	0.063	0.063	0.064	465.8	0.164	0.057	0.056	0.056	0.056	0.057	465.8	0.164	0.251	0.306	0.318	0.32	0.32
465.6	0.165	0.064	0.063	0.064	0.064	0.064	465.6	0.165	0.057	0.056	0.057	0.057	0.057	465.6	0.165	0.252	0.307	0.319	0.321	0.321
465.4	0.166	0.064	0.064	0.064	0.064	0.065	465.4	0.166	0.058	0.057	0.057	0.057	0.058	465.4	0.166	0.252	0.307	0.319	0.321	0.322
465.2	0.167	0.064	0.064	0.064	0.064	0.065	465.2	0.167	0.058	0.057	0.057	0.057	0.058	465.2	0.167	0.253	0.308	0.32	0.322	0.322
465	0.168	0.064	0.064	0.065	0.064	0.065	465	0.168	0.058	0.058	0.058	0.058	0.058	465	0.168	0.253	0.308	0.321	0.323	0.323
464.8	0.169	0.065	0.065	0.065	0.065	0.065	464.8	0.169	0.058	0.058	0.058	0.058	0.058	464.8	0.169	0.254	0.309	0.321	0.323	0.323
464.6	0.17	0.065	0.065	0.065	0.065	0.065	464.6	0.17	0.058	0.058	0.059	0.058	0.059	464.6	0.17	0.254	0.31	0.321	0.324	0.324
464.4	0.171	0.065	0.065	0.065	0.066	0.066	464.4	0.171	0.059	0.058	0.059	0.059	0.059	464.4	0.171	0.254	0.311	0.322	0.325	0.324
464.2	0.171	0.066	0.066	0.066	0.066	0.066	464.2	0.171	0.059	0.059	0.06	0.059	0.059	464.2	0.171	0.255	0.311	0.322	0.325	0.325
464	0.172	0.066	0.066	0.066	0.066	0.066	464	0.172	0.059	0.059	0.06	0.06	0.06	464	0.172	0.255	0.311	0.322	0.326	0.325
463.8	0.173	0.066	0.066	0.066	0.066	0.067	463.8	0.173	0.059	0.06	0.06	0.06	0.06	463.8	0.173	0.256	0.312	0.323	0.326	0.326
463.6	0.174	0.066	0.066	0.067	0.067	0.067	463.6	0.174	0.06	0.06	0.06	0.06	0.06	463.6	0.174	0.256	0.312	0.324	0.326	0.327
463.4	0.174	0.066	0.067	0.067	0.067	0.067	463.4	0.174	0.06	0.06	0.06	0.061	0.061	463.4	0.174	0.257	0.313	0.324	0.326	0.327
463.2	0.175	0.067	0.067	0.067	0.068	0.068	463.2	0.175	0.061	0.061	0.061	0.061	0.061	463.2	0.175	0.257	0.313	0.325	0.327	0.328
463	0.176	0.067	0.067	0.067	0.068	0.068	463	0.176	0.061	0.061	0.061	0.061	0.061	463	0.176	0.258	0.314	0.326	0.327	0.328
462.8	0.177	0.068	0.068	0.068	0.069	0.069	462.8	0.177	0.062	0.061	0.061	0.061	0.062	462.8	0.177	0.258	0.315	0.326	0.328	0.329
462.6	0.179	0.068	0.068	0.068	0.069	0.069	462.6	0.179	0.062	0.062	0.062	0.062	0.062	462.6	0.179	0.259	0.315	0.327	0.329	0.33
462.4	0.179	0.069	0.069	0.069	0.07	0.069	462.4	0.179	0.063	0.062	0.062	0.062	0.063	462.4	0.179	0.259	0.315	0.327	0.33	0.33
462.2	0.18	0.069	0.069	0.069	0.07	0.07	462.2	0.18	0.063	0.063	0.063	0.063	0.063	462.2	0.18	0.26	0.316	0.327	0.33	0.33
462	0.181	0.069	0.07	0.07	0.07	0.07	462	0.181	0.063	0.063	0.063	0.063	0.064	462	0.181	0.26	0.316	0.328	0.331	0.331
461.8	0.182	0.07	0.07	0.07	0.07	0.07	461.8	0.182	0.064	0.063	0.063	0.063	0.064	461.8	0.182	0.26	0.317	0.328	0.332	0.331
461.6	0.183	0.07	0.07	0.07	0.07	0.071	461.6	0.183	0.064	0.063	0.064	0.064	0.064	461.6	0.183	0.261	0.317	0.328	0.332	0.331
461.4	0.183	0.071	0.071	0.071	0.071	0.071	461.4	0.183	0.064	0.064	0.064	0.064	0.064	461.4	0.183	0.261	0.317	0.329	0.332	0.331
461.2	0.184	0.071	0.071	0.071	0.071	0.071	461.2	0.184	0.064	0.064	0.064	0.064	0.064	461.2	0.184	0.262	0.318	0.329	0.332	0.332
461	0.185	0.071	0.071	0.071	0.071	0.072	461	0.185	0.065	0.064	0.064	0.065	0.065	461	0.185	0.262	0.318	0.329	0.332	0.332
460.8	0.186	0.072	0.072	0.072	0.071	0.072	460.8	0.186	0.065	0.065	0.064	0.065	0.065	460.8	0.186	0.263	0.319	0.33	0.333	0.333
460.6	0.187	0.072	0.072	0.072	0.072	0.073	460.6	0.187	0.066	0.065	0.065	0.065	0.066	460.6	0.187	0.263	0.319	0.33	0.333	0.333
460.4	0.188	0.072	0.073	0.072	0.072	0.073	460.4	0.188	0.066	0.066	0.065	0.066	0.066	460.4	0.188	0.263	0.319	0.33	0.333	0.333
460.2	0.189	0.073	0.073	0.073	0.072	0.073	460.2	0.189	0.066	0.066	0.066	0.066	0.066	460.2	0.189	0.263	0.319	0.331	0.333	0.333
460	0.19	0.073	0.073	0.073	0.073	0.073	460	0.19	0.067	0.066	0.066	0.066	0.067	460	0.19	0.264	0.32	0.331	0.334	0.334
459.8	0.191	0.073	0.073	0.073	0.074	0.074	459.8	0.191	0.067	0.067	0.067	0.066	0.067	459.8	0.191	0.264	0.32	0.332	0.334	0.334
459.6	0.192	0.074	0.074	0.073	0.074	0.074	459.6	0.192	0.067	0.067	0.067	0.067	0.067	459.6	0.192	0.264	0.32	0.332	0.335	0.334
459.4	0.193	0.074	0.074	0.074	0.075	0.075	459.4	0.193	0.068	0.067	0.068	0.068	0.068	459.4	0.193	0.265	0.321	0.333	0.335	0.335
459.2	0.194	0.075	0.075	0.074	0.075	0.075	459.2	0.194	0.068	0.068	0.068	0.068	0.068	459.2	0.194	0.265	0.321	0.333	0.335	0.335
459	0.195	0.075	0.075	0.075	0.075	0.075	459	0.195	0.069	0.068	0.068	0.068	0.069	459	0.195	0.265	0.321	0.333	0.335	0.335
458.8	0.196	0.076	0.075	0.075	0.076	0.075	458.8	0.196	0.069	0.069	0.069	0.069	0.069	458.8	0.196	0.265	0.321	0.333	0.335	0.335
458.6	0.196	0.076	0.076	0.076	0.076	0.076	458.6	0.196	0.07	0.069	0.069	0.069	0.07	458.6	0.196	0.266	0.322	0.333	0.336	0.336
458.4	0.197	0.076	0.076	0.076	0.076	0.076	458.4	0.197	0.07	0.07	0.07	0.07	0.07	458.4	0.197	0.266	0.322	0.334	0.336	0.336
458.2	0.198	0.076	0.076	0.076	0.077	0.077	458.2	0.198	0.07	0.07	0.07	0.07	0.07	458.2	0.198	0.266	0.322	0.334	0.336	0.337
458	0.198	0.076	0.076	0.076	0.076	0.076	458	0.198	0.07	0.07	0.07	0.07	0.069	458	0.198	0.266	0.322	0.333	0.336	0.336
457.8	0.199	0.076	0.076	0.076	0.077	0.077	457.8	0.199	0.07	0.07	0.07	0.07	0.07	457.8	0.199	0.266	0.322	0.333	0.336	0.336
457.6	0.2	0.078	0.077	0.078	0.078	0.078	457.6	0.2	0.071	0.071	0.071	0.071	0.071	457.6	0.2	0.267	0.323	0.335	0.337	0.337
457.4	0.201	0.078	0.078	0.078	0.078	0.078	457.4	0.201	0.072	0.072	0.071	0.072	0.071	457.4	0.201	0.267	0.323	0.335	0.337	0.337
457.2	0.202	0.079	0.079	0.078	0.079	0.078	457.2	0.202	0.072	0.072	0.072	0.072	0.072	457.2	0.202	0.267	0.323	0.335	0.338	0.337
457	0.202	0.079	0.079	0.079	0.079	0.079	457	0.202	0.072	0.072	0.072	0.072	0.072	457	0.202	0.268	0.323	0.335	0.338	0.338
456.8	0.203	0.079	0.079	0.079	0.079	0.079	456.8	0.203	0.073	0.073	0.072	0.073	0.073	456.8	0.203	0.268	0.323	0.335	0.338	0.338
456.6	0.204	0.079	0.079	0.079	0.08	0.08	456.6	0.204	0.073	0.073	0.073	0.073	0.073	456.6	0.204	0.268	0.323	0.335	0.338	0.338
456.4	0.205	0.08	0.079	0.079	0.08	0.08	456.4	0.205	0.073	0.073	0.073	0.073	0.073	456.4	0.205	0.269	0.324	0.335	0.338	0.338
456.2	0.206	0.08	0.08	0.08	0.08	0.08	456.2	0.206	0.074	0.073	0.073	0.073	0.074	456.2	0.206	0.269	0.324	0.335	0.338	0.338
456	0.206	0.08	0.08	0.08	0.081	0.08	456	0.206	0.074	0.074	0.074	0.074	0.074	456	0.206	0.269	0.324	0.335	0.338	0.338
455.8	0.207	0.081	0.08	0.08	0.081	0.08	455.8	0.207	0.074	0.074	0.074	0.074	0.074	455.8	0.207	0.269	0.324	0.335	0.338	0.338
455.6	0.207	0.081	0.08	0.08	0.081	0.08	455.6	0.207	0.075	0.074	0.074	0.074	0.075	455.6	0.207	0.269	0.324	0.335	0.338	0.338
455.4	0.208	0.081	0.081	0.081	0.081	0.081	455.4	0.208	0.075	0.074	0.075	0.075	0.075	455.4	0.208	0.269	0.324	0.335	0.338	0.338
455.2	0.208	0.081	0.08	0.08	0.08	0.081	455.2	0.208	0.074	0.074	0.074	0.074	0.074	455.2	0.208	0.269	0.324	0.334	0.337	0.337
455	0.209	0.081	0.081	0.081	0.081	0.081	455	0.209	0.075	0.074	0.075	0.074	0.075	455	0.209	0.269	0.324	0.335	0.337	0.337
454.8	0.21	0.082	0.081	0.081	0.081	0.082	454.8	0.21	0.075	0.075	0.075	0.075	0.075	454.8	0.21	0.269	0.324	0.335	0.337	0.337
454.6	0.211	0.083	0.083	0.083	0.083	0.083	454.6	0.211	0.077	0.076	0.076	0.076	0.077	454.6	0.211	0.271	0.325	0.336	0.338	0.338
454.4	0.212	0.083	0.083	0.083	0.083	0.084	454.4	0.212	0.077	0.077	0.077	0.077	0.077	454.4	0.212	0.271	0.325	0.336	0.338	0.339
454.2	0.212	0.083	0.083	0.083	0.084	0.084	454.2	0.212	0.078	0.077	0.077	0.077	0.077	454.2	0.212	0.271	0.325	0.336	0.338	0.339
454	0.213	0.084	0.084	0.084	0.084	0.084	454	0.213	0.078	0.078	0.077	0.078	0.078	454	0.213	0.271	0.325	0.336	0.338	0.339
453.8	0.213	0.084	0.084	0.084	0.084	0.084	453.8	0.213	0.078	0.078	0.078	0.078	0.078	453.8	0.213	0.271	0.325	0.336	0.338	0.339
453.6	0.214	0.084	0.084	0.084	0.084	0.084	453.6	0.214	0.078	0.078	0.078	0.079	0.078	453.6	0.214	0.271	0.325	0.336	0.338	0.338
453.4	0.215	0.084	0.085	0.085	0.085	0.085	453.4	0.215	0.079	0.078	0.078	0.079	0.079	453.4	0.215	0.271	0.325	0.336	0.339	0.339
453.2	0.216	0.085	0.085	0.085	0.085	0.085	453.2	0.216	0.079	0.079	0.079	0.079	0.079	453.2	0.216	0.271	0.325	0.336	0.339	0.339
453	0.217	0.086	0.086	0.086	0.086	0.086	453	0.217	0.079	0.079	0.079	0.079	0.08	453	0.217	0.271	0.325	0.336	0.339	0.339
452.8	0.217	0.086	0.086	0.086	0.086	0.086	452.8	0.217	0.08	0.08	0.079	0.08	0.08	452.8	0.217	0.271	0.325	0.336	0.339	0.34
452.6	0.218	0.087	0.086	0.086	0.087	0.087	452.6	0.218	0.08	0.08	0.08	0.08	0.08	452.6	0.218	0.271	0.325	0.336	0.339	0.34
452.4	0.219	0.087	0.087	0.087	0.087	0.088	452.4	0.219	0.081	0.08	0.08	0.081	0.081	452.4	0.219	0.272	0.325	0.336	0.338	0.34
452.2	0.219	0.087	0.087	0.087	0.087	0.088	452.2	0.219	0.081	0.081	0.081	0.081	0.081	452.2	0.219	0.272	0.325	0.336	0.338	0.34
452	0.219	0.087	0.088	0.087	0.087	0.088	452	0.219	0.081	0.081	0.081	0.081	0.081	452	0.219	0.272	0.325	0.336	0.338	0.34
451.8	0.22	0.088	0.088	0.088	0.088	0.089	451.8	0.22	0.082	0.081	0.082	0.082	0.081	451.8	0.22	0.272	0.325	0.337	0.339	0.339
451.6	0.221	0.088	0.089	0.088	0.089	0.089	451.6	0.221	0.082	0.081	0.082	0.082	0.082	451.6	0.221	0.272	0.325	0.337	0.339	0.339
451.4	0.221	0.088	0.089	0.089	0.089	0.089	451.4	0.221	0.083	0.082	0.083	0.082	0.082	451.4	0.221	0.272	0.325	0.336	0.339	0.339
451.2	0.222	0.089	0.089	0.089	0.089	0.089	451.2	0.222	0.083	0.082	0.083	0.083	0.083	451.2	0.222	0.272	0.325	0.336	0.338	0.339
451	0.223	0.089	0.089	0.09	0.09	0.09	451	0.223	0.083	0.083	0.083	0.083	0.083	451	0.223	0.272	0.325	0.336	0.338	0.339
450.8	0.223	0.089	0.09	0.09	0.09	0.09	450.8	0.223	0.084	0.084	0.083	0.084	0.084	450.8	0.223	0.272	0.325	0.336	0.338	0.338
450.6	0.224	0.09	0.09	0.09	0.09	0.09	450.6	0.224	0.084	0.084	0.083	0.084	0.084	450.6	0.224	0.272	0.324	0.335	0.337	0.338
450.4	0.224	0.09	0.09	0.09	0.09	0.09	450.4	0.224	0.084	0.084	0.084	0.084	0.084	450.4	0.224	0.272	0.324	0.335	0.337	0.338
450.2	0.225	0.091	0.091	0.091	0.091	0.091	450.2	0.225	0.084	0.084	0.084	0.084	0.085	450.2	0.225	0.272	0.324	0.335	0.337	0.338
450	0.225	0.091	0.091	0.091	0.091	0.091	450	0.225	0.085	0.085	0.084	0.084	0.085	450	0.225	0.273	0.325	0.335	0.338	0.338
449.8	0.226	0.092	0.092	0.092	0.092	0.091	449.8	0.226	0.085	0.085	0.085	0.085	0.086	449.8	0.226	0.274	0.325	0.335	0.338	0.338
449.6	0.226	0.092	0.092	0.092	0.092	0.092	449.6	0.226	0.086	0.086	0.086	0.086	0.086	449.6	0.226	0.275	0.325	0.335	0.338	0.338
449.4	0.227	0.093	0.093	0.092	0.093	0.093	449.4	0.227	0.087	0.086	0.086	0.087	0.086	449.4	0.227	0.275	0.325	0.335	0.338	0.338
449.2	0.227	0.092	0.092	0.092	0.092	0.092	449.2	0.227	0.087	0.086	0.086	0.086	0.086	449.2	0.227	0.274	0.324	0.334	0.337	0.337
449	0.227	0.092	0.092	0.092	0.092	0.093	449	0.227	0.087	0.086	0.086	0.087	0.086	449	0.227	0.274	0.324	0.334	0.337	0.337
448.8	0.228	0.093	0.092	0.093	0.093	0.093	448.8	0.228	0.087	0.087	0.086	0.087	0.087	448.8	0.228	0.273	0.324	0.334	0.337	0.337
448.6	0.228	0.093	0.093	0.093	0.093	0.093	448.6	0.228	0.088	0.087	0.087	0.088	0.087	448.6	0.228	0.273	0.324	0.334	0.336	0.337
448.4	0.228	0.094	0.093	0.094	0.093	0.093	448.4	0.228	0.088	0.087	0.087	0.088	0.088	448.4	0.228	0.273	0.324	0.334	0.336	0.337
448.2	0.228	0.094	0.093	0.094	0.094	0.094	448.2	0.228	0.089	0.088	0.088	0.088	0.088	448.2	0.228	0.273	0.324	0.333	0.336	0.337
448	0.229	0.095	0.094	0.094	0.094	0.094	448	0.229	0.089	0.088	0.088	0.089	0.089	448	0.229	0.273	0.324	0.333	0.336	0.337
447.8	0.229	0.095	0.095	0.095	0.095	0.095	447.8	0.229	0.089	0.088	0.089	0.089	0.089	447.8	0.229	0.274	0.324	0.332	0.336	0.336
447.6	0.23	0.095	0.095	0.095	0.095	0.095	447.6	0.23	0.09	0.089	0.089	0.09	0.09	447.6	0.23	0.274	0.324	0.332	0.335	0.336
447.4	0.231	0.096	0.096	0.096	0.096	0.096	447.4	0.231	0.09	0.089	0.09	0.09	0.09	447.4	0.231	0.274	0.323	0.332	0.335	0.336
447.2	0.231	0.096	0.096	0.096	0.096	0.096	447.2	0.231	0.09	0.09	0.091	0.09	0.091	447.2	0.231	0.274	0.323	0.332	0.335	0.336
447	0.231	0.096	0.096	0.096	0.097	0.097	447	0.231	0.091	0.09	0.091	0.09	0.091	447	0.231	0.273	0.322	0.332	0.334	0.335
446.8	0.232	0.097	0.096	0.097	0.097	0.097	446.8	0.232	0.091	0.09	0.091	0.09	0.091	446.8	0.232	0.273	0.322	0.332	0.334	0.335
446.6	0.233	0.098	0.097	0.098	0.098	0.098	446.6	0.233	0.092	0.092	0.092	0.092	0.092	446.6	0.233	0.274	0.322	0.333	0.335	0.336
446.4	0.233	0.098	0.097	0.098	0.098	0.099	446.4	0.233	0.093	0.092	0.093	0.092	0.093	446.4	0.233	0.274	0.322	0.332	0.335	0.335
446.2	0.233	0.099	0.098	0.099	0.098	0.099	446.2	0.233	0.093	0.092	0.093	0.093	0.093	446.2	0.233	0.274	0.322	0.332	0.334	0.335
446	0.234	0.099	0.098	0.099	0.099	0.1	446	0.234	0.093	0.093	0.094	0.093	0.094	446	0.234	0.274	0.322	0.331	0.334	0.335
445.8	0.235	0.1	0.099	0.099	0.099	0.1	445.8	0.235	0.094	0.093	0.094	0.094	0.094	445.8	0.235	0.274	0.321	0.331	0.333	0.334
445.6	0.234	0.099	0.099	0.099	0.098	0.099	445.6	0.234	0.093	0.093	0.093	0.093	0.094	445.6	0.234	0.273	0.32	0.33	0.332	0.333
445.4	0.234	0.099	0.099	0.099	0.099	0.1	445.4	0.234	0.094	0.093	0.093	0.094	0.094	445.4	0.234	0.273	0.32	0.33	0.331	0.332
445.2	0.235	0.1	0.1	0.099	0.1	0.1	445.2	0.235	0.094	0.094	0.094	0.094	0.095	445.2	0.235	0.272	0.319	0.329	0.331	0.332
445	0.235	0.1	0.1	0.099	0.1	0.1	445	0.235	0.094	0.094	0.094	0.094	0.095	445	0.235	0.272	0.319	0.328	0.331	0.332
444.8	0.236	0.101	0.101	0.1	0.102	0.102	444.8	0.236	0.096	0.095	0.096	0.095	0.096	444.8	0.236	0.273	0.32	0.33	0.332	0.333
444.6	0.236	0.101	0.101	0.101	0.102	0.102	444.6	0.236	0.096	0.095	0.096	0.096	0.096	444.6	0.236	0.273	0.32	0.33	0.332	0.332
444.4	0.236	0.101	0.101	0.1	0.102	0.102	444.4	0.236	0.096	0.095	0.096	0.095	0.096	444.4	0.236	0.272	0.318	0.328	0.331	0.331
444.2	0.236	0.102	0.101	0.101	0.102	0.102	444.2	0.236	0.096	0.095	0.096	0.096	0.096	444.2	0.236	0.272	0.318	0.328	0.331	0.33
444	0.237	0.102	0.102	0.102	0.103	0.102	444	0.237	0.096	0.096	0.096	0.096	0.097	444	0.237	0.272	0.317	0.327	0.33	0.33
443.8	0.237	0.102	0.102	0.102	0.102	0.102	443.8	0.237	0.097	0.096	0.096	0.097	0.097	443.8	0.237	0.271	0.317	0.327	0.33	0.329
443.6	0.237	0.102	0.102	0.102	0.103	0.103	443.6	0.237	0.097	0.097	0.096	0.097	0.097	443.6	0.237	0.271	0.316	0.326	0.328	0.329
443.4	0.237	0.102	0.102	0.103	0.102	0.103	443.4	0.237	0.096	0.097	0.096	0.097	0.097	443.4	0.237	0.271	0.316	0.326	0.328	0.328
443.2	0.239	0.103	0.103	0.104	0.104	0.104	443.2	0.239	0.098	0.099	0.098	0.098	0.099	443.2	0.239	0.271	0.317	0.326	0.328	0.328
443	0.239	0.104	0.103	0.104	0.104	0.104	443	0.239	0.097	0.099	0.098	0.098	0.099	443	0.239	0.27	0.316	0.326	0.328	0.328
442.8	0.239	0.104	0.104	0.105	0.104	0.104	442.8	0.239	0.098	0.099	0.099	0.099	0.099	442.8	0.239	0.27	0.316	0.325	0.328	0.327
442.6	0.24	0.105	0.104	0.105	0.105	0.105	442.6	0.24	0.099	0.099	0.099	0.099	0.1	442.6	0.24	0.27	0.316	0.325	0.328	0.327
442.4	0.24	0.106	0.105	0.106	0.106	0.105	442.4	0.24	0.1	0.1	0.1	0.1	0.101	442.4	0.24	0.27	0.315	0.325	0.327	0.327
442.2	0.239	0.105	0.105	0.105	0.105	0.105	442.2	0.239	0.1	0.099	0.1	0.099	0.1	442.2	0.239	0.269	0.314	0.323	0.326	0.326
442	0.24	0.106	0.105	0.106	0.106	0.105	442	0.24	0.1	0.1	0.1	0.1	0.1	442	0.24	0.269	0.313	0.322	0.325	0.325
441.8	0.24	0.106	0.105	0.106	0.106	0.105	441.8	0.24	0.1	0.1	0.1	0.1	0.101	441.8	0.24	0.268	0.312	0.322	0.325	0.325
441.6	0.241	0.106	0.106	0.106	0.106	0.105	441.6	0.241	0.101	0.101	0.1	0.1	0.101	441.6	0.241	0.268	0.312	0.321	0.324	0.324
441.4	0.241	0.107	0.106	0.107	0.106	0.106	441.4	0.241	0.101	0.101	0.101	0.101	0.101	441.4	0.241	0.267	0.311	0.32	0.323	0.323
441.2	0.241	0.107	0.107	0.106	0.106	0.106	441.2	0.241	0.101	0.101	0.101	0.101	0.101	441.2	0.241	0.267	0.31	0.319	0.322	0.322
441	0.241	0.107	0.107	0.107	0.106	0.106	441	0.241	0.101	0.102	0.102	0.102	0.102	441	0.241	0.266	0.309	0.318	0.321	0.321
440.8	0.241	0.107	0.107	0.107	0.107	0.107	440.8	0.241	0.102	0.102	0.102	0.102	0.102	440.8	0.241	0.266	0.308	0.317	0.32	0.32
440.6	0.241	0.107	0.108	0.107	0.107	0.107	440.6	0.241	0.102	0.102	0.102	0.102	0.102	440.6	0.241	0.266	0.308	0.317	0.32	0.32
440.4	0.241	0.107	0.108	0.108	0.107	0.108	440.4	0.241	0.103	0.102	0.103	0.103	0.102	440.4	0.241	0.265	0.308	0.317	0.319	0.319
440.2	0.241	0.108	0.108	0.108	0.108	0.109	440.2	0.241	0.104	0.102	0.103	0.103	0.103	440.2	0.241	0.265	0.308	0.317	0.319	0.319
440	0.242	0.109	0.109	0.109	0.109	0.109	440	0.242	0.104	0.103	0.103	0.104	0.103	440	0.242	0.265	0.308	0.316	0.318	0.318
439.8	0.242	0.11	0.109	0.109	0.109	0.11	439.8	0.242	0.104	0.103	0.104	0.104	0.104	439.8	0.242	0.265	0.307	0.316	0.318	0.318
439.6	0.243	0.11	0.109	0.11	0.11	0.11	439.6	0.243	0.105	0.104	0.104	0.105	0.105	439.6	0.243	0.265	0.306	0.315	0.317	0.318
439.4	0.243	0.11	0.11	0.11	0.11	0.11	439.4	0.243	0.105	0.105	0.105	0.105	0.105	439.4	0.243	0.264	0.305	0.314	0.317	0.317
439.2	0.243	0.111	0.111	0.111	0.111	0.111	439.2	0.243	0.106	0.106	0.106	0.106	0.106	439.2	0.243	0.264	0.304	0.313	0.316	0.316
439	0.243	0.111	0.111	0.111	0.111	0.111	439	0.243	0.106	0.106	0.106	0.106	0.106	439	0.243	0.263	0.303	0.312	0.315	0.315
438.8	0.243	0.111	0.112	0.111	0.111	0.111	438.8	0.243	0.107	0.106	0.106	0.106	0.106	438.8	0.243	0.262	0.302	0.311	0.314	0.315
438.6	0.243	0.112	0.112	0.112	0.111	0.112	438.6	0.243	0.107	0.107	0.106	0.106	0.107	438.6	0.243	0.262	0.302	0.311	0.313	0.314
438.4	0.244	0.113	0.113	0.113	0.112	0.113	438.4	0.244	0.108	0.108	0.108	0.108	0.108	438.4	0.244	0.262	0.302	0.311	0.313	0.313
438.2	0.244	0.114	0.113	0.113	0.113	0.113	438.2	0.244	0.108	0.108	0.108	0.108	0.108	438.2	0.244	0.261	0.302	0.31	0.312	0.313
438	0.245	0.114	0.113	0.113	0.113	0.114	438	0.245	0.109	0.108	0.108	0.108	0.109	438	0.245	0.261	0.301	0.309	0.311	0.312
437.8	0.245	0.114	0.113	0.113	0.114	0.114	437.8	0.245	0.109	0.108	0.109	0.108	0.109	437.8	0.245	0.26	0.3	0.308	0.31	0.311
437.6	0.245	0.113	0.113	0.113	0.114	0.114	437.6	0.245	0.108	0.108	0.108	0.108	0.109	437.6	0.245	0.259	0.298	0.307	0.308	0.309
437.4	0.245	0.114	0.114	0.114	0.114	0.114	437.4	0.245	0.109	0.109	0.109	0.108	0.109	437.4	0.245	0.259	0.298	0.306	0.308	0.308
437.2	0.246	0.114	0.114	0.115	0.115	0.115	437.2	0.246	0.11	0.109	0.109	0.109	0.11	437.2	0.246	0.259	0.297	0.305	0.307	0.308
437	0.246	0.115	0.115	0.115	0.115	0.115	437	0.246	0.11	0.11	0.11	0.11	0.11	437	0.246	0.258	0.297	0.304	0.307	0.307
436.8	0.246	0.116	0.116	0.116	0.116	0.116	436.8	0.246	0.111	0.11	0.11	0.111	0.111	436.8	0.246	0.258	0.296	0.304	0.305	0.306
436.6	0.245	0.115	0.115	0.115	0.115	0.115	436.6	0.245	0.11	0.109	0.11	0.11	0.11	436.6	0.245	0.256	0.294	0.302	0.304	0.304
436.4	0.246	0.116	0.116	0.116	0.116	0.116	436.4	0.246	0.111	0.111	0.111	0.111	0.111	436.4	0.246	0.257	0.294	0.302	0.304	0.304
436.2	0.246	0.116	0.116	0.117	0.116	0.116	436.2	0.246	0.111	0.111	0.111	0.111	0.111	436.2	0.246	0.256	0.293	0.301	0.302	0.304
436	0.246	0.116	0.116	0.116	0.116	0.116	436	0.246	0.111	0.111	0.111	0.111	0.111	436	0.246	0.255	0.292	0.3	0.301	0.303
435.8	0.246	0.116	0.116	0.117	0.116	0.116	435.8	0.246	0.112	0.111	0.112	0.111	0.111	435.8	0.246	0.255	0.292	0.299	0.3	0.302
435.6	0.246	0.116	0.117	0.117	0.117	0.117	435.6	0.246	0.112	0.112	0.112	0.111	0.112	435.6	0.246	0.255	0.291	0.298	0.3	0.301
435.4	0.246	0.117	0.117	0.118	0.117	0.117	435.4	0.246	0.113	0.112	0.113	0.112	0.113	435.4	0.246	0.254	0.29	0.297	0.299	0.3
435.2	0.246	0.117	0.118	0.118	0.118	0.117	435.2	0.246	0.113	0.113	0.113	0.112	0.113	435.2	0.246	0.254	0.29	0.296	0.299	0.299
435	0.247	0.118	0.118	0.118	0.118	0.118	435	0.247	0.114	0.113	0.113	0.113	0.114	435	0.247	0.253	0.289	0.296	0.298	0.299
434.8	0.247	0.119	0.118	0.119	0.119	0.119	434.8	0.247	0.115	0.113	0.114	0.114	0.114	434.8	0.247	0.253	0.289	0.296	0.298	0.298
434.6	0.247	0.119	0.119	0.119	0.119	0.119	434.6	0.247	0.115	0.114	0.114	0.114	0.115	434.6	0.247	0.252	0.288	0.295	0.296	0.296
434.4	0.248	0.12	0.119	0.12	0.119	0.12	434.4	0.248	0.115	0.114	0.115	0.115	0.115	434.4	0.248	0.251	0.286	0.294	0.296	0.296
434.2	0.247	0.119	0.119	0.119	0.118	0.119	434.2	0.247	0.114	0.114	0.114	0.114	0.114	434.2	0.247	0.249	0.284	0.292	0.293	0.294
434	0.248	0.12	0.12	0.12	0.119	0.12	434	0.248	0.115	0.115	0.115	0.115	0.115	434	0.248	0.249	0.283	0.292	0.293	0.294
433.8	0.248	0.12	0.12	0.12	0.119	0.12	433.8	0.248	0.115	0.115	0.115	0.115	0.115	433.8	0.248	0.249	0.282	0.291	0.292	0.293
433.6	0.248	0.121	0.121	0.12	0.12	0.121	433.6	0.248	0.116	0.116	0.115	0.116	0.116	433.6	0.248	0.248	0.282	0.29	0.291	0.292
433.4	0.247	0.121	0.121	0.121	0.121	0.121	433.4	0.247	0.116	0.116	0.116	0.116	0.116	433.4	0.247	0.248	0.281	0.288	0.291	0.291
433.2	0.247	0.121	0.121	0.121	0.121	0.121	433.2	0.247	0.117	0.116	0.116	0.117	0.116	433.2	0.247	0.248	0.281	0.287	0.29	0.29
433	0.248	0.122	0.121	0.121	0.122	0.122	433	0.248	0.118	0.117	0.117	0.117	0.117	433	0.248	0.247	0.281	0.286	0.289	0.289
432.8	0.248	0.123	0.122	0.122	0.122	0.122	432.8	0.248	0.118	0.117	0.118	0.118	0.118	432.8	0.248	0.247	0.28	0.286	0.288	0.288
432.6	0.249	0.123	0.122	0.122	0.123	0.123	432.6	0.249	0.118	0.118	0.119	0.119	0.119	432.6	0.249	0.247	0.279	0.285	0.287	0.287
432.4	0.249	0.124	0.123	0.123	0.124	0.123	432.4	0.249	0.119	0.119	0.119	0.119	0.12	432.4	0.249	0.246	0.278	0.285	0.286	0.286
432.2	0.249	0.124	0.123	0.123	0.124	0.123	432.2	0.249	0.119	0.119	0.119	0.119	0.12	432.2	0.249	0.245	0.277	0.283	0.285	0.286
432	0.248	0.123	0.123	0.123	0.123	0.122	432	0.248	0.118	0.118	0.118	0.118	0.119	432	0.248	0.242	0.274	0.281	0.283	0.284
431.8	0.248	0.124	0.124	0.124	0.124	0.124	431.8	0.248	0.119	0.12	0.12	0.119	0.12	431.8	0.248	0.243	0.274	0.281	0.283	0.284
431.6	0.247	0.123	0.123	0.123	0.123	0.123	431.6	0.247	0.119	0.119	0.119	0.118	0.119	431.6	0.247	0.241	0.271	0.279	0.28	0.281
431.4	0.248	0.125	0.125	0.124	0.124	0.124	431.4	0.248	0.12	0.12	0.12	0.119	0.12	431.4	0.248	0.242	0.271	0.278	0.28	0.281
431.2	0.248	0.125	0.125	0.125	0.124	0.125	431.2	0.248	0.121	0.121	0.121	0.12	0.12	431.2	0.248	0.241	0.27	0.277	0.279	0.28
431	0.248	0.126	0.125	0.125	0.125	0.125	431	0.248	0.121	0.121	0.121	0.121	0.121	431	0.248	0.24	0.27	0.276	0.278	0.279
430.8	0.249	0.126	0.125	0.125	0.125	0.126	430.8	0.249	0.122	0.121	0.121	0.121	0.122	430.8	0.249	0.24	0.269	0.275	0.277	0.278
430.6	0.249	0.127	0.126	0.126	0.126	0.126	430.6	0.249	0.122	0.122	0.122	0.122	0.122	430.6	0.249	0.239	0.269	0.274	0.277	0.277
430.4	0.249	0.127	0.126	0.126	0.127	0.126	430.4	0.249	0.123	0.122	0.122	0.122	0.123	430.4	0.249	0.239	0.268	0.274	0.276	0.276
430.2	0.249	0.128	0.127	0.127	0.127	0.127	430.2	0.249	0.123	0.123	0.123	0.123	0.124	430.2	0.249	0.238	0.267	0.273	0.275	0.275
430	0.249	0.127	0.127	0.126	0.126	0.126	430	0.249	0.123	0.122	0.123	0.122	0.123	430	0.249	0.236	0.265	0.271	0.273	0.272
429.8	0.249	0.128	0.128	0.128	0.128	0.127	429.8	0.249	0.124	0.123	0.124	0.123	0.124	429.8	0.249	0.236	0.265	0.271	0.273	0.272
429.6	0.249	0.129	0.128	0.128	0.128	0.128	429.6	0.249	0.124	0.123	0.124	0.124	0.124	429.6	0.249	0.236	0.263	0.269	0.271	0.27
429.4	0.249	0.129	0.128	0.128	0.128	0.128	429.4	0.249	0.124	0.124	0.124	0.124	0.124	429.4	0.249	0.235	0.262	0.267	0.27	0.269
429.2	0.249	0.129	0.128	0.128	0.128	0.128	429.2	0.249	0.124	0.124	0.124	0.124	0.125	429.2	0.249	0.234	0.261	0.266	0.269	0.268
429	0.249	0.129	0.128	0.129	0.128	0.129	429	0.249	0.125	0.125	0.124	0.125	0.125	429	0.249	0.234	0.26	0.266	0.268	0.268
428.8	0.249	0.129	0.128	0.129	0.129	0.129	428.8	0.249	0.125	0.125	0.125	0.125	0.125	428.8	0.249	0.233	0.259	0.265	0.266	0.267
428.6	0.248	0.13	0.128	0.13	0.129	0.13	428.6	0.248	0.125	0.126	0.125	0.125	0.125	428.6	0.248	0.232	0.259	0.264	0.265	0.266
428.4	0.249	0.13	0.129	0.13	0.129	0.13	428.4	0.249	0.126	0.126	0.126	0.126	0.126	428.4	0.249	0.232	0.258	0.263	0.265	0.265
428.2	0.249	0.131	0.13	0.131	0.13	0.13	428.2	0.249	0.127	0.127	0.127	0.127	0.126	428.2	0.249	0.231	0.257	0.262	0.264	0.264
428	0.249	0.131	0.131	0.131	0.13	0.131	428	0.249	0.127	0.127	0.128	0.127	0.127	428	0.249	0.23	0.256	0.261	0.263	0.263
427.8	0.249	0.132	0.132	0.131	0.131	0.132	427.8	0.249	0.128	0.128	0.128	0.127	0.128	427.8	0.249	0.23	0.255	0.26	0.262	0.263
427.6	0.249	0.132	0.132	0.131	0.131	0.132	427.6	0.249	0.128	0.128	0.128	0.127	0.128	427.6	0.249	0.229	0.254	0.259	0.261	0.262
427.4	0.249	0.132	0.132	0.132	0.132	0.132	427.4	0.249	0.129	0.128	0.128	0.128	0.129	427.4	0.249	0.229	0.253	0.258	0.26	0.26
427.2	0.249	0.133	0.132	0.132	0.132	0.133	427.2	0.249	0.129	0.128	0.128	0.128	0.129	427.2	0.249	0.228	0.252	0.258	0.259	0.259
427	0.249	0.133	0.132	0.132	0.132	0.133	427	0.249	0.129	0.129	0.128	0.129	0.129	427	0.249	0.228	0.251	0.257	0.258	0.258
426.8	0.248	0.134	0.133	0.133	0.133	0.134	426.8	0.248	0.129	0.129	0.129	0.129	0.129	426.8	0.248	0.227	0.25	0.256	0.256	0.257
426.6	0.248	0.134	0.133	0.133	0.133	0.134	426.6	0.248	0.129	0.129	0.13	0.13	0.129	426.6	0.248	0.226	0.25	0.255	0.255	0.256
426.4	0.248	0.135	0.134	0.134	0.134	0.134	426.4	0.248	0.13	0.13	0.13	0.13	0.13	426.4	0.248	0.225	0.249	0.254	0.255	0.255
426.2	0.248	0.135	0.134	0.134	0.134	0.134	426.2	0.248	0.13	0.13	0.13	0.131	0.13	426.2	0.248	0.225	0.248	0.253	0.254	0.254
426	0.248	0.135	0.135	0.134	0.134	0.135	426	0.248	0.131	0.13	0.131	0.131	0.131	426	0.248	0.224	0.247	0.252	0.253	0.254
425.8	0.248	0.135	0.135	0.135	0.135	0.135	425.8	0.248	0.132	0.131	0.131	0.131	0.132	425.8	0.248	0.224	0.247	0.251	0.252	0.253
425.6	0.248	0.136	0.135	0.135	0.135	0.135	425.6	0.248	0.132	0.131	0.132	0.132	0.132	425.6	0.248	0.223	0.245	0.25	0.251	0.252
425.4	0.247	0.136	0.136	0.135	0.135	0.135	425.4	0.247	0.133	0.132	0.132	0.132	0.132	425.4	0.247	0.222	0.244	0.249	0.25	0.25
425.2	0.248	0.137	0.137	0.136	0.136	0.136	425.2	0.248	0.133	0.133	0.133	0.133	0.133	425.2	0.248	0.222	0.244	0.249	0.25	0.25
425	0.249	0.137	0.138	0.136	0.137	0.136	425	0.249	0.133	0.133	0.133	0.133	0.133	425	0.249	0.221	0.243	0.248	0.249	0.249
424.8	0.249	0.137	0.138	0.137	0.137	0.136	424.8	0.249	0.133	0.134	0.133	0.133	0.133	424.8	0.249	0.221	0.242	0.247	0.248	0.248
424.6	0.249	0.138	0.138	0.137	0.137	0.137	424.6	0.249	0.134	0.134	0.134	0.134	0.134	424.6	0.249	0.22	0.241	0.246	0.247	0.247
424.4	0.247	0.137	0.138	0.136	0.137	0.137	424.4	0.247	0.133	0.133	0.133	0.133	0.133	424.4	0.247	0.219	0.239	0.244	0.245	0.246
424.2	0.247	0.138	0.138	0.137	0.137	0.138	424.2	0.247	0.134	0.134	0.134	0.134	0.134	424.2	0.247	0.219	0.239	0.243	0.245	0.245
424	0.247	0.139	0.138	0.138	0.138	0.139	424	0.247	0.135	0.135	0.135	0.135	0.135	424	0.247	0.218	0.238	0.243	0.243	0.244
423.8	0.246	0.138	0.138	0.138	0.138	0.138	423.8	0.246	0.134	0.135	0.134	0.134	0.135	423.8	0.246	0.217	0.237	0.241	0.241	0.243
423.6	0.246	0.139	0.138	0.139	0.138	0.138	423.6	0.246	0.135	0.135	0.135	0.135	0.135	423.6	0.246	0.216	0.236	0.24	0.241	0.242
423.4	0.246	0.139	0.138	0.139	0.139	0.139	423.4	0.246	0.135	0.135	0.135	0.135	0.136	423.4	0.246	0.215	0.235	0.239	0.24	0.241
423.2	0.245	0.139	0.139	0.139	0.139	0.139	423.2	0.245	0.135	0.135	0.136	0.135	0.136	423.2	0.245	0.215	0.234	0.238	0.239	0.239
423	0.246	0.139	0.139	0.139	0.139	0.139	423	0.246	0.136	0.136	0.135	0.136	0.136	423	0.246	0.214	0.233	0.236	0.238	0.238
422.8	0.245	0.139	0.14	0.139	0.14	0.139	422.8	0.245	0.136	0.136	0.136	0.136	0.136	422.8	0.245	0.213	0.232	0.235	0.237	0.237
422.6	0.246	0.141	0.141	0.14	0.141	0.14	422.6	0.246	0.137	0.137	0.137	0.137	0.137	422.6	0.246	0.214	0.232	0.235	0.236	0.237
422.4	0.245	0.14	0.14	0.14	0.14	0.14	422.4	0.245	0.137	0.137	0.136	0.137	0.137	422.4	0.245	0.213	0.23	0.233	0.234	0.235
422.2	0.245	0.141	0.141	0.14	0.14	0.14	422.2	0.245	0.137	0.137	0.137	0.137	0.137	422.2	0.245	0.212	0.23	0.232	0.233	0.234
422	0.246	0.142	0.142	0.142	0.141	0.142	422	0.246	0.138	0.138	0.138	0.138	0.138	422	0.246	0.213	0.23	0.232	0.233	0.234
421.8	0.246	0.143	0.142	0.142	0.142	0.142	421.8	0.246	0.139	0.139	0.139	0.139	0.139	421.8	0.246	0.212	0.229	0.232	0.232	0.233
421.6	0.245	0.143	0.142	0.142	0.142	0.143	421.6	0.245	0.139	0.139	0.139	0.139	0.139	421.6	0.245	0.211	0.228	0.231	0.232	0.233
421.4	0.245	0.144	0.142	0.143	0.143	0.143	421.4	0.245	0.14	0.14	0.14	0.139	0.14	421.4	0.245	0.211	0.227	0.23	0.232	0.232
421.2	0.245	0.144	0.143	0.143	0.143	0.143	421.2	0.245	0.14	0.141	0.14	0.14	0.141	421.2	0.245	0.21	0.225	0.229	0.23	0.231
421	0.244	0.144	0.144	0.143	0.144	0.143	421	0.244	0.141	0.141	0.14	0.14	0.141	421	0.244	0.209	0.224	0.228	0.229	0.23
420.8	0.243	0.144	0.144	0.143	0.143	0.143	420.8	0.243	0.141	0.141	0.14	0.141	0.141	420.8	0.243	0.208	0.223	0.227	0.228	0.228
420.6	0.243	0.144	0.144	0.144	0.144	0.144	420.6	0.243	0.141	0.141	0.141	0.141	0.141	420.6	0.243	0.207	0.223	0.226	0.227	0.227
420.4	0.243	0.144	0.145	0.144	0.144	0.145	420.4	0.243	0.142	0.141	0.141	0.142	0.142	420.4	0.243	0.207	0.222	0.226	0.226	0.226
420.2	0.242	0.144	0.145	0.144	0.143	0.144	420.2	0.242	0.141	0.141	0.14	0.141	0.141	420.2	0.242	0.205	0.22	0.224	0.224	0.224
420	0.242	0.144	0.145	0.144	0.144	0.145	420	0.242	0.142	0.141	0.141	0.141	0.142	420	0.242	0.205	0.219	0.223	0.224	0.223
419.8	0.243	0.146	0.146	0.146	0.146	0.146	419.8	0.243	0.143	0.143	0.142	0.143	0.143	419.8	0.243	0.205	0.22	0.223	0.224	0.223
419.6	0.243	0.147	0.147	0.147	0.146	0.147	419.6	0.243	0.144	0.144	0.143	0.143	0.144	419.6	0.243	0.205	0.219	0.222	0.223	0.222
419.4	0.243	0.148	0.147	0.147	0.147	0.147	419.4	0.243	0.145	0.144	0.144	0.144	0.144	419.4	0.243	0.204	0.218	0.221	0.222	0.222
419.2	0.243	0.149	0.147	0.148	0.148	0.147	419.2	0.243	0.146	0.145	0.145	0.145	0.145	419.2	0.243	0.203	0.217	0.22	0.221	0.221
419	0.242	0.149	0.148	0.148	0.148	0.148	419	0.242	0.146	0.145	0.145	0.146	0.145	419	0.242	0.203	0.217	0.219	0.219	0.22
418.8	0.241	0.149	0.148	0.148	0.149	0.148	418.8	0.241	0.146	0.145	0.145	0.146	0.146	418.8	0.241	0.202	0.216	0.218	0.219	0.219
418.6	0.241	0.15	0.149	0.148	0.149	0.149	418.6	0.241	0.147	0.145	0.146	0.147	0.146	418.6	0.241	0.202	0.215	0.217	0.218	0.218
418.4	0.242	0.15	0.149	0.149	0.149	0.149	418.4	0.242	0.147	0.146	0.147	0.147	0.147	418.4	0.242	0.202	0.214	0.216	0.217	0.217
418.2	0.241	0.151	0.15	0.15	0.149	0.15	418.2	0.241	0.147	0.146	0.147	0.147	0.147	418.2	0.241	0.202	0.213	0.215	0.216	0.217
418	0.241	0.151	0.15	0.15	0.15	0.15	418	0.241	0.147	0.147	0.147	0.148	0.148	418	0.241	0.201	0.212	0.214	0.215	0.216
417.8	0.241	0.152	0.151	0.151	0.15	0.151	417.8	0.241	0.148	0.148	0.148	0.148	0.148	417.8	0.241	0.2	0.212	0.214	0.214	0.215
417.6	0.241	0.152	0.152	0.151	0.151	0.151	417.6	0.241	0.148	0.148	0.149	0.148	0.148	417.6	0.241	0.199	0.211	0.213	0.214	0.214
417.4	0.24	0.152	0.152	0.151	0.151	0.151	417.4	0.24	0.149	0.148	0.15	0.149	0.149	417.4	0.24	0.199	0.21	0.213	0.213	0.213
417.2	0.239	0.152	0.151	0.151	0.151	0.15	417.2	0.239	0.149	0.148	0.149	0.148	0.149	417.2	0.239	0.197	0.208	0.211	0.211	0.211
417	0.238	0.152	0.152	0.151	0.151	0.151	417	0.238	0.149	0.149	0.15	0.149	0.149	417	0.238	0.196	0.207	0.21	0.21	0.21
416.8	0.238	0.152	0.152	0.152	0.152	0.151	416.8	0.238	0.149	0.149	0.15	0.149	0.149	416.8	0.238	0.196	0.206	0.209	0.209	0.21
416.6	0.238	0.152	0.153	0.152	0.152	0.151	416.6	0.238	0.149	0.15	0.15	0.149	0.15	416.6	0.238	0.196	0.205	0.208	0.208	0.209
416.4	0.237	0.152	0.153	0.152	0.152	0.152	416.4	0.237	0.149	0.15	0.15	0.149	0.15	416.4	0.237	0.195	0.204	0.207	0.207	0.208
416.2	0.238	0.154	0.154	0.153	0.153	0.153	416.2	0.238	0.151	0.151	0.151	0.151	0.151	416.2	0.238	0.196	0.205	0.207	0.207	0.208
416	0.238	0.154	0.154	0.154	0.154	0.154	416	0.238	0.151	0.152	0.152	0.151	0.152	416	0.238	0.195	0.204	0.206	0.206	0.207
415.8	0.237	0.155	0.154	0.155	0.154	0.155	415.8	0.237	0.151	0.152	0.152	0.152	0.152	415.8	0.237	0.194	0.204	0.205	0.205	0.206
415.6	0.237	0.155	0.155	0.155	0.155	0.155	415.6	0.237	0.152	0.152	0.153	0.153	0.152	415.6	0.237	0.194	0.203	0.204	0.204	0.205
415.4	0.237	0.155	0.156	0.156	0.155	0.156	415.4	0.237	0.153	0.153	0.153	0.154	0.153	415.4	0.237	0.193	0.203	0.203	0.204	0.204
415.2	0.235	0.155	0.155	0.156	0.155	0.155	415.2	0.235	0.153	0.153	0.153	0.153	0.152	415.2	0.235	0.192	0.201	0.202	0.203	0.203
415	0.235	0.156	0.156	0.156	0.156	0.155	415	0.235	0.153	0.153	0.154	0.154	0.153	415	0.235	0.192	0.2	0.201	0.202	0.202
414.8	0.235	0.156	0.156	0.156	0.157	0.156	414.8	0.235	0.154	0.154	0.154	0.154	0.154	414.8	0.235	0.191	0.2	0.201	0.201	0.202
414.6	0.234	0.157	0.157	0.157	0.157	0.156	414.6	0.234	0.155	0.154	0.155	0.155	0.154	414.6	0.234	0.191	0.199	0.2	0.201	0.201
414.4	0.234	0.158	0.157	0.157	0.157	0.157	414.4	0.234	0.155	0.155	0.155	0.155	0.154	414.4	0.234	0.19	0.198	0.199	0.2	0.2
414.2	0.234	0.158	0.158	0.157	0.158	0.157	414.2	0.234	0.156	0.155	0.155	0.155	0.155	414.2	0.234	0.19	0.197	0.198	0.198	0.199
414	0.234	0.159	0.159	0.159	0.159	0.159	414	0.234	0.157	0.156	0.156	0.156	0.156	414	0.234	0.19	0.197	0.198	0.198	0.199
413.8	0.234	0.16	0.159	0.159	0.159	0.158	413.8	0.234	0.157	0.157	0.157	0.156	0.156	413.8	0.234	0.189	0.196	0.197	0.198	0.198
413.6	0.233	0.16	0.159	0.159	0.159	0.159	413.6	0.233	0.158	0.157	0.157	0.156	0.157	413.6	0.233	0.189	0.196	0.196	0.197	0.197
413.4	0.233	0.16	0.16	0.16	0.16	0.159	413.4	0.233	0.158	0.157	0.158	0.157	0.158	413.4	0.233	0.188	0.195	0.196	0.196	0.196
413.2	0.233	0.161	0.161	0.161	0.161	0.16	413.2	0.233	0.159	0.158	0.158	0.158	0.158	413.2	0.233	0.188	0.194	0.195	0.195	0.195
413	0.233	0.162	0.161	0.162	0.161	0.16	413	0.233	0.16	0.159	0.159	0.158	0.159	413	0.233	0.187	0.194	0.194	0.195	0.194
412.8	0.233	0.162	0.162	0.162	0.162	0.161	412.8	0.233	0.16	0.159	0.159	0.159	0.159	412.8	0.233	0.187	0.193	0.194	0.194	0.194
412.6	0.231	0.162	0.162	0.162	0.161	0.161	412.6	0.231	0.16	0.159	0.159	0.159	0.159	412.6	0.231	0.186	0.192	0.192	0.192	0.192
412.4	0.231	0.163	0.163	0.162	0.162	0.162	412.4	0.231	0.161	0.16	0.16	0.16	0.16	412.4	0.231	0.185	0.19	0.191	0.192	0.192
412.2	0.231	0.164	0.163	0.162	0.162	0.162	412.2	0.231	0.161	0.16	0.16	0.16	0.161	412.2	0.231	0.185	0.19	0.191	0.191	0.191
412	0.23	0.164	0.164	0.163	0.163	0.163	412	0.23	0.161	0.161	0.161	0.161	0.162	412	0.23	0.185	0.189	0.19	0.19	0.19
411.8	0.23	0.165	0.165	0.164	0.164	0.164	411.8	0.23	0.162	0.162	0.162	0.161	0.162	411.8	0.23	0.185	0.189	0.189	0.19	0.189
411.6	0.23	0.165	0.165	0.165	0.164	0.164	411.6	0.23	0.162	0.163	0.163	0.162	0.163	411.6	0.23	0.184	0.188	0.189	0.189	0.189
411.4	0.23	0.166	0.166	0.165	0.165	0.165	411.4	0.23	0.163	0.163	0.163	0.163	0.163	411.4	0.23	0.184	0.187	0.188	0.188	0.188
411.2	0.23	0.166	0.166	0.166	0.165	0.165	411.2	0.23	0.163	0.164	0.164	0.164	0.164	411.2	0.23	0.183	0.186	0.187	0.187	0.187
411	0.229	0.167	0.167	0.167	0.165	0.166	411	0.229	0.164	0.165	0.164	0.164	0.164	411	0.229	0.182	0.185	0.186	0.186	0.186
410.8	0.23	0.168	0.168	0.168	0.167	0.167	410.8	0.23	0.165	0.166	0.165	0.166	0.166	410.8	0.23	0.183	0.186	0.186	0.186	0.187
410.6	0.229	0.168	0.168	0.168	0.167	0.168	410.6	0.229	0.166	0.166	0.166	0.166	0.167	410.6	0.229	0.183	0.185	0.186	0.185	0.186
410.4	0.228	0.168	0.169	0.168	0.168	0.169	410.4	0.228	0.167	0.167	0.166	0.167	0.167	410.4	0.228	0.182	0.185	0.185	0.185	0.185
410.2	0.228	0.169	0.17	0.169	0.169	0.169	410.2	0.228	0.167	0.167	0.167	0.168	0.168	410.2	0.228	0.182	0.184	0.184	0.184	0.185
410	0.228	0.17	0.17	0.169	0.17	0.17	410	0.228	0.168	0.168	0.168	0.168	0.168	410	0.228	0.182	0.184	0.183	0.184	0.184
409.8	0.227	0.17	0.17	0.169	0.17	0.17	409.8	0.227	0.168	0.168	0.168	0.168	0.168	409.8	0.227	0.181	0.182	0.182	0.182	0.182
409.6	0.227	0.171	0.171	0.17	0.17	0.17	409.6	0.227	0.169	0.169	0.169	0.168	0.169	409.6	0.227	0.18	0.181	0.181	0.181	0.181
409.4	0.227	0.173	0.172	0.172	0.172	0.171	409.4	0.227	0.171	0.17	0.17	0.17	0.171	409.4	0.227	0.181	0.181	0.182	0.181	0.181
409.2	0.226	0.172	0.172	0.172	0.171	0.171	409.2	0.226	0.17	0.17	0.17	0.169	0.17	409.2	0.226	0.179	0.18	0.18	0.179	0.18
409	0.227	0.174	0.174	0.173	0.173	0.173	409	0.227	0.171	0.171	0.172	0.171	0.171	409	0.227	0.18	0.181	0.18	0.179	0.18
408.8	0.225	0.174	0.174	0.173	0.173	0.173	408.8	0.225	0.171	0.171	0.171	0.171	0.171	408.8	0.225	0.178	0.179	0.179	0.178	0.178
408.6	0.225	0.174	0.174	0.173	0.174	0.173	408.6	0.225	0.172	0.172	0.172	0.172	0.172	408.6	0.225	0.178	0.178	0.178	0.177	0.178
408.4	0.225	0.175	0.175	0.173	0.174	0.174	408.4	0.225	0.173	0.173	0.173	0.173	0.173	408.4	0.225	0.178	0.178	0.177	0.177	0.177
408.2	0.225	0.175	0.176	0.174	0.174	0.175	408.2	0.225	0.174	0.174	0.174	0.174	0.173	408.2	0.225	0.178	0.177	0.176	0.176	0.177
408	0.225	0.176	0.176	0.175	0.175	0.175	408	0.225	0.175	0.174	0.174	0.174	0.174	408	0.225	0.177	0.176	0.175	0.176	0.176
407.8	0.224	0.176	0.176	0.176	0.175	0.176	407.8	0.224	0.175	0.175	0.175	0.174	0.174	407.8	0.224	0.177	0.175	0.174	0.176	0.175
407.6	0.224	0.177	0.176	0.176	0.175	0.176	407.6	0.224	0.176	0.175	0.175	0.174	0.175	407.6	0.224	0.177	0.175	0.173	0.174	0.174
407.4	0.224	0.178	0.177	0.178	0.177	0.178	407.4	0.224	0.177	0.176	0.176	0.176	0.176	407.4	0.224	0.178	0.175	0.174	0.175	0.174
407.2	0.224	0.178	0.178	0.179	0.178	0.179	407.2	0.224	0.178	0.177	0.177	0.176	0.177	407.2	0.224	0.178	0.175	0.173	0.174	0.174
407	0.223	0.178	0.178	0.179	0.178	0.178	407	0.223	0.177	0.177	0.177	0.177	0.177	407	0.223	0.176	0.174	0.172	0.172	0.172
406.8	0.222	0.179	0.179	0.179	0.179	0.179	406.8	0.222	0.178	0.178	0.178	0.177	0.178	406.8	0.222	0.176	0.174	0.172	0.171	0.171
406.6	0.222	0.18	0.18	0.18	0.18	0.18	406.6	0.222	0.179	0.179	0.178	0.179	0.179	406.6	0.222	0.175	0.173	0.172	0.17	0.17
406.4	0.222	0.18	0.18	0.18	0.18	0.18	406.4	0.222	0.18	0.179	0.179	0.179	0.18	406.4	0.222	0.175	0.172	0.171	0.17	0.17
406.2	0.222	0.181	0.181	0.181	0.181	0.181	406.2	0.222	0.181	0.18	0.18	0.18	0.18	406.2	0.222	0.175	0.172	0.17	0.169	0.169
406	0.221	0.182	0.182	0.181	0.182	0.181	406	0.221	0.181	0.18	0.181	0.18	0.18	406	0.221	0.174	0.171	0.169	0.169	0.168
405.8	0.221	0.183	0.183	0.182	0.182	0.182	405.8	0.221	0.182	0.181	0.181	0.181	0.181	405.8	0.221	0.174	0.17	0.169	0.169	0.168
405.6	0.221	0.184	0.183	0.183	0.183	0.182	405.6	0.221	0.182	0.182	0.182	0.181	0.182	405.6	0.221	0.174	0.17	0.169	0.168	0.168
405.4	0.221	0.185	0.184	0.185	0.184	0.183	405.4	0.221	0.183	0.183	0.183	0.182	0.183	405.4	0.221	0.174	0.17	0.168	0.168	0.167
405.2	0.222	0.186	0.186	0.186	0.185	0.184	405.2	0.222	0.185	0.184	0.184	0.184	0.185	405.2	0.222	0.175	0.171	0.169	0.169	0.168
405	0.221	0.186	0.186	0.186	0.185	0.184	405	0.221	0.185	0.184	0.184	0.184	0.185	405	0.221	0.174	0.169	0.168	0.167	0.167
404.8	0.22	0.187	0.187	0.187	0.186	0.185	404.8	0.22	0.186	0.186	0.186	0.186	0.186	404.8	0.22	0.174	0.169	0.168	0.167	0.167
404.6	0.22	0.188	0.187	0.187	0.187	0.186	404.6	0.22	0.186	0.187	0.187	0.186	0.187	404.6	0.22	0.173	0.169	0.167	0.166	0.167
404.4	0.22	0.189	0.188	0.188	0.188	0.187	404.4	0.22	0.188	0.188	0.187	0.187	0.187	404.4	0.22	0.173	0.168	0.167	0.166	0.166
404.2	0.22	0.19	0.189	0.188	0.189	0.188	404.2	0.22	0.188	0.188	0.188	0.188	0.188	404.2	0.22	0.173	0.168	0.166	0.165	0.166
404	0.219	0.191	0.19	0.189	0.189	0.189	404	0.219	0.189	0.189	0.189	0.188	0.189	404	0.219	0.172	0.168	0.166	0.165	0.165
403.8	0.219	0.191	0.19	0.19	0.19	0.19	403.8	0.219	0.19	0.19	0.189	0.189	0.189	403.8	0.219	0.172	0.167	0.165	0.164	0.164
403.6	0.218	0.192	0.191	0.191	0.191	0.191	403.6	0.218	0.19	0.19	0.19	0.19	0.19	403.6	0.218	0.172	0.166	0.164	0.163	0.164
403.4	0.219	0.193	0.193	0.193	0.193	0.192	403.4	0.219	0.192	0.192	0.192	0.192	0.192	403.4	0.219	0.173	0.167	0.164	0.164	0.164
403.2	0.219	0.194	0.194	0.193	0.193	0.193	403.2	0.219	0.192	0.193	0.193	0.193	0.193	403.2	0.219	0.173	0.166	0.164	0.163	0.164
403	0.218	0.194	0.195	0.194	0.194	0.194	403	0.218	0.193	0.194	0.194	0.193	0.194	403	0.218	0.173	0.166	0.163	0.163	0.163
402.8	0.218	0.195	0.195	0.195	0.194	0.194	402.8	0.218	0.194	0.195	0.194	0.194	0.194	402.8	0.218	0.173	0.165	0.163	0.162	0.163
402.6	0.218	0.196	0.196	0.196	0.196	0.195	402.6	0.218	0.195	0.195	0.195	0.195	0.195	402.6	0.218	0.173	0.165	0.163	0.162	0.162
402.4	0.218	0.197	0.197	0.196	0.196	0.196	402.4	0.218	0.196	0.196	0.196	0.196	0.196	402.4	0.218	0.173	0.165	0.163	0.162	0.162
402.2	0.216	0.198	0.196	0.197	0.197	0.197	402.2	0.216	0.197	0.196	0.196	0.195	0.196	402.2	0.216	0.172	0.164	0.162	0.161	0.161
402	0.216	0.199	0.198	0.198	0.198	0.198	402	0.216	0.198	0.198	0.197	0.197	0.197	402	0.216	0.172	0.164	0.162	0.161	0.161
401.8	0.215	0.199	0.198	0.198	0.198	0.198	401.8	0.215	0.198	0.198	0.197	0.197	0.197	401.8	0.215	0.172	0.163	0.161	0.16	0.16
401.6	0.215	0.201	0.199	0.2	0.199	0.199	401.6	0.215	0.199	0.199	0.198	0.198	0.198	401.6	0.215	0.172	0.163	0.16	0.16	0.159
401.4	0.216	0.201	0.2	0.201	0.2	0.2	401.4	0.216	0.2	0.2	0.199	0.2	0.199	401.4	0.216	0.172	0.163	0.16	0.159	0.159
401.2	0.215	0.202	0.201	0.201	0.201	0.201	401.2	0.215	0.201	0.201	0.2	0.201	0.2	401.2	0.215	0.172	0.163	0.16	0.159	0.158
401	0.216	0.204	0.203	0.203	0.203	0.203	401	0.216	0.203	0.203	0.202	0.202	0.202	401	0.216	0.173	0.163	0.16	0.16	0.159
400.8	0.215	0.205	0.204	0.204	0.203	0.203	400.8	0.215	0.203	0.203	0.203	0.203	0.203	400.8	0.215	0.173	0.163	0.16	0.159	0.158
400.6	0.215	0.206	0.205	0.204	0.204	0.204	400.6	0.215	0.204	0.204	0.204	0.204	0.203	400.6	0.215	0.173	0.163	0.159	0.159	0.158
400.4	0.215	0.207	0.207	0.206	0.206	0.206	400.4	0.215	0.206	0.206	0.206	0.206	0.205	400.4	0.215	0.173	0.164	0.159	0.159	0.159
400.2	0.215	0.208	0.207	0.207	0.207	0.207	400.2	0.215	0.207	0.207	0.207	0.206	0.206	400.2	0.215	0.173	0.163	0.159	0.158	0.159
[truncated: 1,001 more rows]
