# Supplementary material for: Characterization of nanoparticles combining polyamine detection with photodynamic therapy
Source: Commun Biol. 2021 Jul 1;4:803. doi: 10.1038/s42003-021-02317-5 (PMC8249666; doi:10.1038/s42003-021-02317-5)
Supplement: Supplementary file 4 — Supplementary Data 1 [file 42003_2021_2317_MOESM4_ESM.zip › Supplementary Data 1/Fig.2b.xlsx]

## Sheet: Sheet1
350	0.028	0.029	0.017	0.031	0.013	0.022	0.014	0.025	0.029	0.019	0.026	350	0.024	0.025	0.022	0.023	0.02	0.035	0.021	0.016	0.024	0.029	0.021	350.8	0.026	0.025	0.031	0.026	0.024	0.027	0.032	0.032	0.028	0.031	0.027
350.2	0.032	0.031	0.022	0.027	0.017	0.021	0.018	0.024	0.028	0.022	0.022	350.2	0.026	0.026	0.022	0.021	0.02	0.029	0.019	0.02	0.024	0.026	0.022	351	0.026	0.025	0.027	0.024	0.023	0.026	0.028	0.032	0.029	0.031	0.03
350.4	0.029	0.03	0.023	0.03	0.016	0.023	0.019	0.023	0.027	0.02	0.025	350.4	0.022	0.028	0.021	0.016	0.018	0.031	0.019	0.022	0.026	0.024	0.024	351.2	0.028	0.024	0.029	0.023	0.022	0.026	0.028	0.031	0.029	0.029	0.031
350.6	0.027	0.03	0.02	0.028	0.016	0.022	0.023	0.023	0.027	0.023	0.023	350.6	0.021	0.028	0.025	0.017	0.017	0.029	0.023	0.026	0.028	0.025	0.025	351.4	0.033	0.026	0.031	0.024	0.022	0.026	0.027	0.029	0.03	0.029	0.034
350.8	0.024	0.027	0.019	0.028	0.02	0.024	0.022	0.023	0.024	0.023	0.023	350.8	0.018	0.029	0.026	0.019	0.016	0.027	0.022	0.028	0.022	0.024	0.028	351.6	0.03	0.024	0.029	0.026	0.024	0.033	0.026	0.03	0.032	0.032	0.032
351	0.027	0.026	0.024	0.026	0.023	0.025	0.022	0.026	0.026	0.024	0.025	351	0.019	0.031	0.024	0.02	0.02	0.026	0.026	0.028	0.019	0.023	0.028	351.8	0.029	0.028	0.027	0.028	0.025	0.033	0.03	0.028	0.032	0.029	0.033
351.2	0.029	0.026	0.027	0.027	0.025	0.024	0.024	0.024	0.023	0.024	0.028	351.2	0.021	0.028	0.02	0.021	0.023	0.027	0.023	0.027	0.024	0.023	0.027	352	0.029	0.031	0.027	0.026	0.028	0.034	0.028	0.03	0.031	0.031	0.03
351.4	0.025	0.026	0.026	0.026	0.024	0.025	0.021	0.023	0.024	0.025	0.025	351.4	0.021	0.027	0.02	0.023	0.024	0.027	0.022	0.022	0.022	0.024	0.025	352.2	0.029	0.029	0.027	0.029	0.027	0.038	0.03	0.03	0.037	0.031	0.038
351.6	0.028	0.026	0.024	0.024	0.027	0.03	0.025	0.026	0.024	0.022	0.027	351.6	0.023	0.026	0.017	0.022	0.023	0.032	0.019	0.023	0.018	0.024	0.024	352.4	0.03	0.027	0.029	0.029	0.032	0.036	0.031	0.032	0.035	0.029	0.035
351.8	0.032	0.027	0.025	0.025	0.028	0.027	0.026	0.025	0.026	0.023	0.027	351.8	0.026	0.025	0.019	0.022	0.022	0.033	0.017	0.024	0.025	0.021	0.023	352.6	0.031	0.028	0.025	0.03	0.032	0.033	0.032	0.032	0.036	0.033	0.038
352	0.025	0.028	0.023	0.024	0.027	0.024	0.028	0.025	0.024	0.025	0.027	352	0.028	0.027	0.022	0.026	0.019	0.028	0.021	0.021	0.025	0.024	0.028	352.8	0.03	0.027	0.028	0.031	0.027	0.029	0.03	0.032	0.035	0.033	0.04
352.2	0.024	0.026	0.022	0.024	0.026	0.028	0.027	0.028	0.02	0.024	0.024	352.2	0.025	0.024	0.019	0.027	0.021	0.027	0.023	0.024	0.022	0.023	0.033	353	0.028	0.024	0.027	0.03	0.026	0.028	0.032	0.03	0.034	0.033	0.039
352.4	0.023	0.028	0.02	0.027	0.03	0.026	0.023	0.027	0.023	0.023	0.025	352.4	0.023	0.026	0.021	0.022	0.023	0.029	0.024	0.02	0.022	0.028	0.029	353.2	0.029	0.021	0.029	0.03	0.026	0.029	0.03	0.031	0.035	0.031	0.038
352.6	0.023	0.025	0.024	0.025	0.033	0.021	0.024	0.027	0.025	0.024	0.023	352.6	0.021	0.026	0.018	0.025	0.024	0.03	0.025	0.024	0.022	0.027	0.028	353.4	0.028	0.021	0.032	0.028	0.026	0.03	0.032	0.029	0.035	0.03	0.035
352.8	0.023	0.027	0.027	0.028	0.033	0.021	0.023	0.027	0.025	0.023	0.022	352.8	0.021	0.026	0.02	0.021	0.025	0.028	0.024	0.024	0.022	0.028	0.028	353.6	0.029	0.022	0.029	0.028	0.03	0.031	0.034	0.029	0.032	0.032	0.038
353	0.022	0.021	0.028	0.027	0.032	0.024	0.025	0.027	0.024	0.023	0.028	353	0.021	0.03	0.021	0.024	0.027	0.031	0.026	0.022	0.021	0.03	0.027	353.8	0.034	0.024	0.031	0.034	0.03	0.035	0.032	0.031	0.034	0.036	0.035
353.2	0.018	0.02	0.029	0.026	0.032	0.026	0.026	0.026	0.027	0.025	0.025	353.2	0.023	0.025	0.024	0.022	0.026	0.033	0.025	0.025	0.02	0.03	0.027	354	0.034	0.027	0.033	0.033	0.032	0.03	0.032	0.032	0.036	0.036	0.035
353.4	0.021	0.025	0.028	0.029	0.032	0.027	0.021	0.026	0.024	0.029	0.024	353.4	0.024	0.025	0.025	0.022	0.024	0.029	0.026	0.027	0.02	0.03	0.025	354.2	0.031	0.025	0.031	0.031	0.032	0.03	0.034	0.029	0.033	0.038	0.038
353.6	0.025	0.026	0.029	0.025	0.031	0.028	0.022	0.028	0.023	0.025	0.025	353.6	0.025	0.026	0.025	0.023	0.028	0.026	0.026	0.025	0.024	0.028	0.022	354.4	0.036	0.027	0.031	0.03	0.035	0.028	0.033	0.028	0.034	0.041	0.037
353.8	0.024	0.025	0.03	0.025	0.033	0.028	0.025	0.029	0.026	0.022	0.025	353.8	0.025	0.025	0.02	0.031	0.03	0.029	0.024	0.026	0.02	0.03	0.023	354.6	0.035	0.028	0.031	0.03	0.031	0.032	0.037	0.026	0.036	0.04	0.037
354	0.023	0.026	0.031	0.027	0.031	0.03	0.023	0.03	0.026	0.018	0.023	354	0.027	0.025	0.019	0.031	0.032	0.027	0.03	0.023	0.019	0.03	0.022	354.8	0.041	0.028	0.031	0.031	0.036	0.033	0.037	0.035	0.04	0.04	0.036
354.2	0.029	0.025	0.029	0.028	0.03	0.028	0.025	0.031	0.026	0.021	0.023	354.2	0.027	0.025	0.021	0.033	0.028	0.03	0.03	0.03	0.021	0.028	0.023	355	0.038	0.027	0.032	0.031	0.036	0.034	0.04	0.04	0.038	0.04	0.044
354.4	0.03	0.027	0.028	0.027	0.03	0.029	0.027	0.033	0.025	0.024	0.025	354.4	0.031	0.024	0.024	0.034	0.025	0.032	0.028	0.028	0.02	0.031	0.027	355.2	0.04	0.029	0.031	0.031	0.034	0.034	0.039	0.038	0.035	0.043	0.044
354.6	0.031	0.032	0.027	0.025	0.029	0.028	0.034	0.029	0.025	0.022	0.031	354.6	0.034	0.026	0.025	0.032	0.035	0.033	0.032	0.033	0.021	0.03	0.028	355.4	0.039	0.03	0.029	0.028	0.037	0.033	0.041	0.037	0.036	0.045	0.041
354.8	0.03	0.033	0.026	0.029	0.033	0.029	0.032	0.035	0.03	0.026	0.029	354.8	0.033	0.029	0.026	0.032	0.032	0.032	0.033	0.03	0.025	0.03	0.033	355.6	0.041	0.033	0.031	0.035	0.037	0.032	0.042	0.038	0.04	0.042	0.042
355	0.032	0.035	0.024	0.038	0.032	0.029	0.033	0.03	0.028	0.025	0.027	355	0.032	0.028	0.024	0.03	0.03	0.03	0.032	0.026	0.028	0.028	0.031	355.8	0.044	0.036	0.033	0.036	0.035	0.034	0.04	0.04	0.038	0.041	0.042
355.2	0.039	0.034	0.028	0.033	0.031	0.03	0.03	0.032	0.025	0.027	0.029	355.2	0.035	0.029	0.024	0.035	0.033	0.03	0.03	0.033	0.029	0.029	0.028	356	0.049	0.038	0.035	0.037	0.038	0.033	0.043	0.04	0.045	0.043	0.044
355.4	0.04	0.031	0.031	0.033	0.034	0.032	0.028	0.03	0.026	0.028	0.032	355.4	0.031	0.03	0.03	0.036	0.031	0.033	0.03	0.028	0.032	0.028	0.033	356.2	0.053	0.039	0.035	0.042	0.037	0.033	0.046	0.037	0.045	0.044	0.045
355.6	0.04	0.036	0.028	0.03	0.03	0.033	0.029	0.03	0.026	0.031	0.033	355.6	0.037	0.033	0.027	0.039	0.025	0.034	0.033	0.033	0.031	0.031	0.039	356.4	0.055	0.039	0.038	0.041	0.035	0.035	0.047	0.043	0.045	0.046	0.047
355.8	0.041	0.036	0.027	0.032	0.032	0.038	0.03	0.032	0.03	0.03	0.032	355.8	0.036	0.034	0.025	0.041	0.026	0.038	0.032	0.031	0.032	0.036	0.037	356.6	0.054	0.04	0.034	0.042	0.039	0.035	0.049	0.043	0.045	0.048	0.049
356	0.04	0.035	0.03	0.031	0.037	0.033	0.032	0.034	0.032	0.031	0.033	356	0.037	0.04	0.029	0.038	0.031	0.041	0.036	0.035	0.032	0.03	0.036	356.8	0.058	0.039	0.038	0.042	0.041	0.039	0.049	0.043	0.046	0.048	0.05
356.2	0.043	0.035	0.028	0.031	0.036	0.032	0.034	0.034	0.033	0.036	0.035	356.2	0.04	0.038	0.029	0.042	0.032	0.041	0.038	0.035	0.035	0.035	0.043	357	0.063	0.042	0.04	0.042	0.042	0.04	0.054	0.041	0.049	0.051	0.053
356.4	0.046	0.035	0.034	0.035	0.044	0.034	0.033	0.037	0.033	0.036	0.036	356.4	0.043	0.037	0.036	0.045	0.036	0.042	0.037	0.041	0.031	0.043	0.04	357.2	0.064	0.041	0.042	0.044	0.048	0.042	0.055	0.045	0.054	0.052	0.05
356.6	0.045	0.035	0.035	0.038	0.044	0.032	0.04	0.039	0.04	0.039	0.035	356.6	0.046	0.039	0.036	0.045	0.039	0.045	0.035	0.038	0.045	0.052	0.044	357.4	0.064	0.045	0.038	0.047	0.046	0.043	0.054	0.048	0.052	0.054	0.05
356.8	0.048	0.037	0.039	0.041	0.048	0.035	0.04	0.04	0.041	0.044	0.038	356.8	0.049	0.039	0.042	0.044	0.045	0.048	0.034	0.037	0.048	0.047	0.043	357.6	0.069	0.046	0.04	0.048	0.052	0.05	0.054	0.052	0.054	0.059	0.057
357	0.055	0.039	0.044	0.046	0.051	0.039	0.043	0.045	0.042	0.047	0.046	357	0.051	0.043	0.043	0.047	0.047	0.052	0.038	0.041	0.051	0.049	0.047	357.8	0.075	0.043	0.044	0.05	0.052	0.056	0.054	0.06	0.054	0.063	0.067
357.2	0.06	0.041	0.042	0.047	0.047	0.043	0.043	0.042	0.043	0.05	0.047	357.2	0.055	0.044	0.049	0.052	0.053	0.052	0.045	0.049	0.053	0.053	0.049	358	0.086	0.048	0.05	0.047	0.057	0.058	0.057	0.062	0.055	0.058	0.068
357.4	0.063	0.044	0.042	0.047	0.053	0.046	0.049	0.046	0.043	0.049	0.051	357.4	0.062	0.05	0.052	0.053	0.051	0.051	0.051	0.049	0.056	0.058	0.058	358.2	0.093	0.048	0.052	0.049	0.062	0.059	0.057	0.062	0.063	0.068	0.071
357.6	0.066	0.046	0.048	0.052	0.055	0.056	0.053	0.051	0.047	0.054	0.053	357.6	0.066	0.053	0.054	0.051	0.055	0.059	0.056	0.05	0.058	0.057	0.057	358.4	0.102	0.062	0.055	0.057	0.064	0.063	0.065	0.063	0.067	0.069	0.072
357.8	0.069	0.048	0.05	0.052	0.062	0.055	0.058	0.053	0.049	0.054	0.057	357.8	0.076	0.056	0.056	0.05	0.056	0.061	0.061	0.054	0.058	0.063	0.06	358.6	0.106	0.065	0.061	0.061	0.066	0.071	0.072	0.071	0.071	0.071	0.075
358	0.071	0.051	0.053	0.056	0.063	0.056	0.056	0.057	0.055	0.056	0.057	358	0.076	0.056	0.064	0.061	0.063	0.056	0.061	0.058	0.06	0.067	0.066	358.8	0.104	0.06	0.066	0.065	0.07	0.074	0.075	0.076	0.075	0.078	0.082
358.2	0.076	0.057	0.06	0.059	0.069	0.065	0.055	0.063	0.06	0.058	0.062	358.2	0.086	0.058	0.064	0.065	0.066	0.068	0.069	0.061	0.069	0.068	0.067	359	0.115	0.068	0.072	0.071	0.071	0.075	0.078	0.081	0.081	0.078	0.084
358.4	0.084	0.063	0.068	0.065	0.072	0.071	0.064	0.068	0.062	0.065	0.067	358.4	0.096	0.061	0.068	0.07	0.073	0.072	0.072	0.062	0.078	0.075	0.078	359.2	0.127	0.073	0.079	0.075	0.073	0.076	0.086	0.087	0.09	0.088	0.087
358.6	0.088	0.069	0.072	0.072	0.082	0.075	0.066	0.075	0.07	0.074	0.072	358.6	0.108	0.064	0.067	0.071	0.077	0.078	0.073	0.071	0.082	0.08	0.083	359.4	0.141	0.08	0.079	0.075	0.076	0.083	0.092	0.087	0.097	0.096	0.095
358.8	0.099	0.073	0.07	0.082	0.082	0.074	0.073	0.084	0.075	0.078	0.077	358.8	0.112	0.07	0.076	0.073	0.08	0.082	0.081	0.078	0.087	0.086	0.094	359.6	0.152	0.086	0.088	0.087	0.089	0.085	0.099	0.095	0.098	0.108	0.102
359	0.11	0.079	0.075	0.086	0.087	0.078	0.08	0.088	0.076	0.081	0.087	359	0.116	0.076	0.08	0.079	0.081	0.086	0.086	0.09	0.094	0.09	0.096	359.8	0.156	0.093	0.091	0.094	0.097	0.092	0.1	0.099	0.103	0.117	0.111
359.2	0.12	0.084	0.082	0.089	0.091	0.084	0.086	0.094	0.082	0.094	0.097	359.2	0.125	0.086	0.088	0.089	0.089	0.089	0.092	0.094	0.1	0.096	0.1	360	0.17	0.103	0.1	0.099	0.099	0.107	0.104	0.109	0.112	0.124	0.12
359.4	0.138	0.091	0.089	0.097	0.1	0.089	0.089	0.099	0.09	0.102	0.101	359.4	0.134	0.096	0.094	0.098	0.098	0.099	0.098	0.099	0.103	0.099	0.107	360.2	0.183	0.104	0.103	0.107	0.108	0.114	0.113	0.112	0.117	0.129	0.124
359.6	0.14	0.103	0.103	0.1	0.115	0.099	0.104	0.1	0.097	0.113	0.11	359.6	0.147	0.103	0.101	0.101	0.101	0.098	0.1	0.108	0.111	0.103	0.111	360.4	0.193	0.104	0.113	0.117	0.118	0.126	0.12	0.124	0.13	0.133	0.14
359.8	0.144	0.114	0.111	0.111	0.126	0.109	0.113	0.112	0.106	0.106	0.108	359.8	0.157	0.105	0.102	0.114	0.11	0.106	0.105	0.114	0.114	0.107	0.113	360.6	0.213	0.114	0.122	0.125	0.125	0.133	0.13	0.138	0.137	0.142	0.158
360	0.161	0.121	0.118	0.121	0.126	0.107	0.122	0.119	0.116	0.118	0.116	360	0.165	0.111	0.12	0.122	0.12	0.109	0.11	0.126	0.121	0.119	0.124	360.8	0.229	0.123	0.13	0.136	0.131	0.143	0.14	0.146	0.148	0.155	0.161
360.2	0.173	0.132	0.129	0.13	0.134	0.118	0.127	0.133	0.13	0.122	0.125	360.2	0.176	0.121	0.129	0.125	0.129	0.124	0.121	0.138	0.135	0.129	0.132	361	0.25	0.138	0.144	0.145	0.143	0.145	0.15	0.158	0.162	0.162	0.177
360.4	0.187	0.136	0.133	0.139	0.143	0.127	0.137	0.136	0.146	0.136	0.135	360.4	0.191	0.138	0.148	0.138	0.138	0.135	0.143	0.142	0.146	0.137	0.153	361.2	0.27	0.148	0.153	0.153	0.158	0.15	0.16	0.173	0.179	0.17	0.187
360.6	0.201	0.16	0.143	0.141	0.161	0.141	0.15	0.149	0.158	0.15	0.145	360.6	0.209	0.145	0.147	0.151	0.149	0.144	0.154	0.164	0.15	0.151	0.16	361.4	0.291	0.157	0.168	0.168	0.173	0.167	0.174	0.189	0.19	0.189	0.208
360.8	0.215	0.168	0.146	0.157	0.163	0.155	0.161	0.163	0.171	0.162	0.168	360.8	0.223	0.16	0.158	0.166	0.165	0.152	0.16	0.172	0.165	0.17	0.171	361.6	0.326	0.172	0.177	0.178	0.183	0.178	0.194	0.205	0.2	0.202	0.216
361	0.231	0.181	0.153	0.17	0.171	0.169	0.171	0.169	0.191	0.174	0.181	361	0.242	0.167	0.171	0.183	0.174	0.169	0.169	0.182	0.196	0.182	0.184	361.8	0.345	0.178	0.189	0.195	0.188	0.197	0.209	0.215	0.214	0.212	0.232
361.2	0.248	0.197	0.165	0.182	0.187	0.187	0.183	0.182	0.191	0.187	0.194	361.2	0.26	0.185	0.182	0.2	0.194	0.186	0.184	0.181	0.203	0.192	0.204	362	0.372	0.188	0.2	0.21	0.197	0.209	0.231	0.23	0.232	0.237	0.252
361.4	0.268	0.211	0.178	0.187	0.192	0.206	0.202	0.208	0.202	0.204	0.201	361.4	0.28	0.198	0.192	0.208	0.202	0.193	0.204	0.199	0.215	0.213	0.225	362.2	0.398	0.201	0.21	0.225	0.214	0.225	0.243	0.245	0.255	0.256	0.266
361.6	0.291	0.221	0.203	0.194	0.208	0.221	0.208	0.22	0.217	0.215	0.223	361.6	0.308	0.216	0.213	0.224	0.224	0.203	0.226	0.219	0.224	0.23	0.236	362.4	0.434	0.235	0.224	0.24	0.227	0.244	0.26	0.263	0.272	0.28	0.281
361.8	0.322	0.24	0.228	0.216	0.225	0.246	0.236	0.232	0.236	0.224	0.242	361.8	0.33	0.232	0.233	0.236	0.235	0.228	0.248	0.251	0.243	0.255	0.251	362.6	0.448	0.248	0.255	0.261	0.257	0.264	0.281	0.285	0.295	0.312	0.301
362	0.345	0.254	0.253	0.24	0.251	0.269	0.256	0.245	0.257	0.256	0.266	362	0.352	0.254	0.258	0.252	0.263	0.259	0.269	0.274	0.265	0.277	0.266	362.8	0.483	0.275	0.282	0.272	0.275	0.287	0.302	0.312	0.318	0.334	0.323
362.2	0.368	0.274	0.271	0.262	0.266	0.277	0.282	0.267	0.286	0.271	0.282	362.2	0.388	0.273	0.278	0.274	0.286	0.273	0.284	0.291	0.289	0.299	0.299	363	0.51	0.303	0.293	0.294	0.297	0.313	0.314	0.335	0.345	0.355	0.345
362.4	0.389	0.29	0.297	0.29	0.283	0.289	0.298	0.286	0.297	0.29	0.302	362.4	0.415	0.287	0.294	0.303	0.305	0.305	0.312	0.311	0.313	0.324	0.328	363.2	0.543	0.325	0.324	0.318	0.323	0.343	0.347	0.363	0.367	0.38	0.376
362.6	0.407	0.316	0.317	0.318	0.313	0.306	0.319	0.305	0.325	0.319	0.326	362.6	0.436	0.304	0.326	0.319	0.324	0.324	0.335	0.346	0.338	0.345	0.345	363.4	0.583	0.342	0.346	0.343	0.352	0.358	0.378	0.386	0.391	0.406	0.41
362.8	0.451	0.336	0.341	0.346	0.344	0.339	0.351	0.335	0.334	0.352	0.345	362.8	0.481	0.34	0.344	0.342	0.35	0.346	0.355	0.365	0.365	0.368	0.365	363.6	0.636	0.368	0.37	0.37	0.372	0.381	0.415	0.411	0.429	0.431	0.44
363	0.492	0.35	0.371	0.375	0.369	0.359	0.375	0.364	0.37	0.372	0.376	363	0.505	0.366	0.364	0.369	0.374	0.371	0.382	0.389	0.378	0.386	0.404	363.8	0.672	0.394	0.396	0.41	0.401	0.41	0.439	0.441	0.457	0.454	0.474
363.2	0.532	0.393	0.394	0.407	0.394	0.394	0.39	0.398	0.407	0.405	0.409	363.2	0.549	0.384	0.391	0.389	0.402	0.386	0.405	0.42	0.411	0.422	0.438	364	0.71	0.425	0.418	0.441	0.438	0.439	0.477	0.473	0.493	0.499	0.507
363.4	0.568	0.419	0.411	0.427	0.433	0.423	0.429	0.429	0.438	0.421	0.435	363.4	0.589	0.419	0.426	0.421	0.426	0.421	0.442	0.449	0.441	0.455	0.481	364.2	0.758	0.449	0.446	0.464	0.471	0.48	0.498	0.508	0.517	0.542	0.548
363.6	0.61	0.453	0.443	0.45	0.464	0.454	0.445	0.455	0.463	0.447	0.453	363.6	0.642	0.445	0.451	0.443	0.458	0.459	0.471	0.482	0.476	0.491	0.508	364.4	0.798	0.468	0.492	0.492	0.497	0.515	0.526	0.556	0.546	0.573	0.6
363.8	0.65	0.483	0.478	0.485	0.493	0.479	0.483	0.481	0.487	0.48	0.491	363.8	0.675	0.469	0.484	0.469	0.49	0.498	0.512	0.508	0.513	0.524	0.536	364.6	0.845	0.515	0.531	0.526	0.522	0.546	0.566	0.594	0.585	0.609	0.619
364	0.697	0.508	0.5	0.523	0.515	0.508	0.506	0.511	0.512	0.531	0.522	364	0.728	0.497	0.513	0.509	0.52	0.512	0.543	0.539	0.539	0.544	0.556	364.8	0.896	0.541	0.562	0.559	0.554	0.58	0.608	0.631	0.631	0.647	0.66
364.2	0.734	0.529	0.537	0.555	0.548	0.544	0.526	0.528	0.542	0.559	0.556	364.2	0.761	0.531	0.557	0.554	0.553	0.533	0.567	0.571	0.578	0.577	0.581	365	0.939	0.578	0.587	0.582	0.598	0.624	0.639	0.668	0.67	0.668	0.708
364.4	0.791	0.564	0.558	0.578	0.571	0.578	0.562	0.566	0.593	0.597	0.587	364.4	0.809	0.562	0.578	0.589	0.587	0.582	0.6	0.606	0.616	0.609	0.617	365.2	0.997	0.631	0.624	0.622	0.632	0.664	0.701	0.703	0.719	0.718	0.742
364.6	0.832	0.597	0.6	0.612	0.605	0.618	0.597	0.607	0.632	0.625	0.629	364.6	0.848	0.59	0.596	0.621	0.617	0.624	0.637	0.638	0.651	0.651	0.671	365.4	1.055	0.665	0.663	0.66	0.667	0.701	0.752	0.754	0.768	0.761	0.785
364.8	0.874	0.637	0.642	0.635	0.653	0.648	0.639	0.65	0.667	0.657	0.655	364.8	0.904	0.64	0.637	0.665	0.659	0.666	0.664	0.676	0.698	0.705	0.692	365.6	1.102	0.682	0.694	0.72	0.713	0.726	0.788	0.797	0.822	0.808	0.835
365	0.933	0.677	0.678	0.663	0.705	0.689	0.662	0.683	0.694	0.69	0.69	365	0.937	0.669	0.677	0.69	0.69	0.696	0.724	0.704	0.732	0.746	0.745	365.8	1.16	0.718	0.732	0.761	0.757	0.769	0.833	0.848	0.873	0.871	0.876
365.2	0.969	0.708	0.705	0.723	0.755	0.724	0.72	0.719	0.732	0.737	0.737	365.2	0.982	0.721	0.722	0.736	0.724	0.725	0.774	0.763	0.774	0.777	0.801	366	1.238	0.758	0.768	0.808	0.808	0.826	0.874	0.91	0.908	0.912	0.918
365.4	1.029	0.746	0.743	0.777	0.794	0.748	0.758	0.768	0.783	0.782	0.794	365.4	1.038	0.753	0.759	0.775	0.77	0.761	0.807	0.822	0.806	0.828	0.824	366.2	1.309	0.812	0.824	0.847	0.844	0.881	0.91	0.955	0.952	0.945	0.973
365.6	1.091	0.782	0.786	0.824	0.808	0.783	0.809	0.805	0.813	0.827	0.825	365.6	1.099	0.78	0.796	0.815	0.815	0.798	0.843	0.851	0.86	0.871	0.869	366.4	1.382	0.842	0.862	0.889	0.893	0.932	0.949	0.981	1.011	0.999	1.024
365.8	1.141	0.818	0.836	0.854	0.839	0.816	0.861	0.857	0.859	0.86	0.874	365.8	1.162	0.832	0.831	0.873	0.862	0.863	0.896	0.882	0.89	0.902	0.897	366.6	1.447	0.894	0.932	0.918	0.941	0.976	1.003	1.027	1.046	1.049	1.087
366	1.209	0.862	0.871	0.898	0.877	0.867	0.926	0.91	0.904	0.896	0.922	366	1.232	0.884	0.885	0.901	0.897	0.899	0.938	0.933	0.962	0.977	0.931	366.8	1.524	0.955	0.97	0.953	0.975	1.016	1.068	1.089	1.118	1.121	1.142
366.2	1.27	0.924	0.908	0.932	0.927	0.919	0.964	0.963	0.959	0.935	0.955	366.2	1.292	0.935	0.934	0.941	0.959	0.947	0.997	0.984	1	1.037	0.976	367	1.597	0.998	1.022	1.01	1.029	1.078	1.113	1.139	1.17	1.191	1.201
366.4	1.35	0.961	0.961	0.977	0.984	0.977	1.02	1.014	1.005	0.998	1.008	366.4	1.359	0.985	0.982	0.998	1.008	1.012	1.033	1.045	1.05	1.083	1.036	367.2	1.674	1.085	1.053	1.078	1.081	1.118	1.183	1.21	1.228	1.266	1.267
366.6	1.42	1.021	1.009	1.016	1.034	1.03	1.064	1.054	1.091	1.059	1.064	366.6	1.435	1.023	1.041	1.053	1.066	1.07	1.084	1.103	1.096	1.128	1.091	367.4	1.748	1.152	1.104	1.137	1.141	1.188	1.265	1.293	1.298	1.336	1.348
366.8	1.483	1.074	1.053	1.079	1.072	1.089	1.114	1.094	1.14	1.118	1.132	366.8	1.516	1.085	1.091	1.108	1.111	1.134	1.125	1.159	1.166	1.188	1.157	367.6	1.838	1.191	1.169	1.207	1.21	1.234	1.331	1.375	1.377	1.387	1.419
367	1.528	1.13	1.099	1.141	1.127	1.147	1.153	1.161	1.179	1.188	1.184	367	1.586	1.135	1.153	1.167	1.166	1.188	1.176	1.208	1.223	1.214	1.23	367.8	1.879	1.228	1.259	1.26	1.27	1.293	1.384	1.412	1.446	1.476	1.488
367.2	1.602	1.195	1.148	1.181	1.181	1.207	1.218	1.2	1.244	1.235	1.231	367.2	1.638	1.191	1.189	1.214	1.22	1.245	1.23	1.257	1.274	1.264	1.298	368	1.952	1.286	1.312	1.322	1.332	1.362	1.433	1.463	1.514	1.53	1.553
367.4	1.666	1.23	1.224	1.245	1.242	1.257	1.264	1.268	1.292	1.297	1.285	367.4	1.71	1.245	1.242	1.256	1.283	1.292	1.285	1.317	1.331	1.348	1.354	368.2	2.042	1.322	1.362	1.365	1.391	1.406	1.479	1.524	1.58	1.606	1.617
367.6	1.742	1.271	1.276	1.299	1.285	1.311	1.317	1.308	1.35	1.338	1.339	367.6	1.802	1.291	1.288	1.311	1.338	1.361	1.345	1.404	1.394	1.412	1.409	368.4	2.162	1.387	1.42	1.432	1.455	1.494	1.553	1.587	1.661	1.691	1.693
367.8	1.835	1.343	1.334	1.343	1.35	1.383	1.394	1.385	1.389	1.386	1.385	367.8	1.878	1.341	1.366	1.353	1.381	1.404	1.417	1.457	1.482	1.477	1.472	368.6	2.234	1.443	1.477	1.509	1.522	1.556	1.631	1.661	1.734	1.749	1.771
368	1.913	1.409	1.394	1.39	1.428	1.423	1.44	1.447	1.447	1.455	1.46	368	1.953	1.379	1.431	1.424	1.422	1.484	1.486	1.521	1.56	1.546	1.534	368.8	2.3	1.504	1.547	1.585	1.592	1.641	1.72	1.754	1.809	1.833	1.834
368.2	2.003	1.462	1.467	1.507	1.497	1.485	1.511	1.504	1.499	1.523	1.518	368.2	2.033	1.444	1.488	1.496	1.488	1.544	1.559	1.593	1.598	1.623	1.604	369	2.369	1.571	1.62	1.657	1.659	1.681	1.799	1.821	1.889	1.914	1.922
368.4	2.07	1.525	1.507	1.533	1.528	1.521	1.569	1.579	1.556	1.595	1.587	368.4	2.112	1.515	1.536	1.571	1.554	1.599	1.619	1.644	1.656	1.679	1.67	369.2	2.429	1.654	1.691	1.737	1.717	1.75	1.879	1.909	1.964	1.993	2.008
368.6	2.163	1.577	1.572	1.58	1.596	1.581	1.625	1.653	1.619	1.673	1.658	368.6	2.18	1.575	1.608	1.621	1.622	1.655	1.709	1.684	1.716	1.754	1.736	369.4	2.533	1.708	1.757	1.794	1.777	1.815	1.959	1.985	2.04	2.045	2.106
368.8	2.258	1.656	1.643	1.64	1.646	1.664	1.676	1.704	1.682	1.726	1.702	368.8	2.262	1.644	1.656	1.675	1.686	1.709	1.775	1.752	1.778	1.814	1.824	369.6	2.607	1.783	1.813	1.842	1.828	1.897	2.023	2.041	2.122	2.161	2.185
369	2.324	1.722	1.722	1.72	1.712	1.73	1.735	1.773	1.751	1.786	1.761	369	2.342	1.691	1.72	1.746	1.771	1.757	1.833	1.824	1.838	1.876	1.888	369.8	2.701	1.858	1.873	1.908	1.885	1.961	2.08	2.121	2.175	2.233	2.251
369.2	2.424	1.773	1.778	1.768	1.785	1.781	1.79	1.835	1.816	1.845	1.832	369.2	2.414	1.748	1.801	1.805	1.85	1.828	1.873	1.899	1.924	1.961	1.954	370	2.774	1.94	1.93	1.985	1.963	2.053	2.146	2.181	2.283	2.3	2.325
369.4	2.514	1.819	1.835	1.818	1.865	1.845	1.864	1.895	1.896	1.909	1.909	369.4	2.489	1.82	1.857	1.842	1.909	1.901	1.943	1.991	1.991	2.047	2.005	370.2	2.84	1.986	1.994	2.065	2.061	2.127	2.208	2.248	2.378	2.394	2.426
369.6	2.602	1.888	1.935	1.898	1.904	1.895	1.932	1.952	1.98	1.962	1.975	369.6	2.58	1.91	1.925	1.93	1.964	1.96	2.011	2.08	2.062	2.111	2.079	370.4	2.958	2.028	2.075	2.118	2.139	2.202	2.295	2.317	2.442	2.478	2.491
369.8	2.672	1.959	2	1.954	1.984	2.007	2.006	2.017	2.02	2.033	2.028	369.8	2.67	1.969	1.983	2.002	2.028	2.042	2.067	2.146	2.133	2.165	2.146	370.6	3.012	2.081	2.156	2.173	2.229	2.29	2.379	2.409	2.52	2.553	2.577
370	2.744	2.005	2.054	2.021	2.052	2.05	2.072	2.071	2.084	2.099	2.129	370	2.736	2.039	2.051	2.092	2.088	2.122	2.149	2.2	2.213	2.239	2.226	370.8	3.091	2.158	2.221	2.247	2.272	2.367	2.48	2.48	2.596	2.631	2.648
370.2	2.825	2.053	2.108	2.095	2.109	2.114	2.116	2.146	2.133	2.154	2.189	370.2	2.835	2.094	2.098	2.15	2.138	2.193	2.184	2.255	2.279	2.288	2.302	371	3.193	2.21	2.285	2.329	2.353	2.44	2.538	2.557	2.686	2.726	2.758
370.4	2.914	2.095	2.18	2.149	2.127	2.149	2.203	2.192	2.19	2.208	2.235	370.4	2.948	2.159	2.167	2.214	2.218	2.262	2.246	2.316	2.354	2.362	2.374	371.2	3.247	2.315	2.365	2.396	2.427	2.516	2.614	2.651	2.746	2.783	2.844
370.6	2.987	2.142	2.241	2.221	2.211	2.227	2.261	2.262	2.276	2.289	2.318	370.6	3.041	2.228	2.215	2.257	2.295	2.325	2.319	2.396	2.407	2.453	2.434	371.4	3.343	2.396	2.436	2.463	2.495	2.584	2.714	2.749	2.81	2.859	2.932
370.8	3.043	2.227	2.28	2.298	2.286	2.284	2.338	2.345	2.367	2.384	2.407	370.8	3.098	2.317	2.314	2.329	2.354	2.414	2.383	2.485	2.472	2.513	2.535	371.6	3.438	2.448	2.496	2.525	2.559	2.642	2.786	2.841	2.869	2.955	3.021
371	3.167	2.316	2.321	2.345	2.355	2.371	2.395	2.429	2.412	2.434	2.483	371	3.158	2.353	2.389	2.395	2.42	2.476	2.432	2.527	2.531	2.587	2.63	371.8	3.546	2.513	2.582	2.594	2.659	2.732	2.883	2.897	2.952	3.057	3.106
371.2	3.272	2.391	2.378	2.426	2.427	2.445	2.462	2.497	2.496	2.547	2.56	371.2	3.224	2.419	2.426	2.443	2.488	2.543	2.514	2.572	2.618	2.645	2.7	372	3.645	2.6	2.641	2.669	2.739	2.822	2.942	2.996	3.072	3.148	3.219
371.4	3.323	2.463	2.473	2.491	2.489	2.52	2.509	2.562	2.543	2.599	2.635	371.4	3.321	2.496	2.51	2.531	2.574	2.588	2.597	2.637	2.678	2.748	2.786	372.2	3.698	2.665	2.722	2.76	2.791	2.936	3.011	3.082	3.177	3.229	3.31
371.6	3.422	2.538	2.563	2.573	2.548	2.573	2.585	2.626	2.642	2.671	2.707	371.6	3.412	2.547	2.582	2.615	2.65	2.673	2.673	2.742	2.733	2.806	2.855	372.4	3.79	2.748	2.799	2.815	2.875	3.007	3.104	3.177	3.271	3.305	3.386
371.8	3.472	2.596	2.619	2.62	2.625	2.63	2.634	2.691	2.705	2.728	2.765	371.8	3.524	2.609	2.644	2.699	2.712	2.745	2.756	2.795	2.809	2.852	2.919	372.6	3.886	2.807	2.869	2.896	2.934	3.055	3.228	3.249	3.341	3.419	3.464
372	3.546	2.649	2.687	2.686	2.681	2.656	2.733	2.732	2.784	2.817	2.837	372	3.611	2.673	2.711	2.738	2.752	2.802	2.809	2.85	2.892	2.934	2.966	372.8	3.955	2.883	2.955	2.967	3.018	3.093	3.313	3.303	3.422	3.529	3.54
372.2	3.585	2.724	2.735	2.746	2.785	2.779	2.807	2.785	2.846	2.87	2.884	372.2	3.689	2.736	2.789	2.811	2.821	2.868	2.892	2.912	2.958	3.001	3.017	373	4.021	2.929	3.027	3.025	3.062	3.182	3.396	3.417	3.523	3.607	3.64
372.4	3.677	2.788	2.801	2.804	2.829	2.841	2.873	2.87	2.907	2.939	2.949	372.4	3.791	2.764	2.88	2.846	2.905	2.944	2.991	2.974	3.054	3.08	3.091	373.2	4.109	2.999	3.079	3.114	3.156	3.226	3.445	3.509	3.605	3.713	3.768
372.6	3.728	2.819	2.858	2.877	2.905	2.897	2.93	2.931	2.985	3.004	2.998	372.6	3.887	2.845	2.93	2.916	2.974	3.049	3.051	3.057	3.129	3.156	3.161	373.4	4.187	3.089	3.148	3.215	3.232	3.29	3.52	3.607	3.659	3.786	3.874
372.8	3.815	2.917	2.916	2.949	2.983	2.964	2.986	2.995	3.047	3.095	3.077	372.8	3.975	2.916	2.968	3.005	3.032	3.1	3.13	3.13	3.203	3.237	3.266	373.6	4.253	3.161	3.232	3.301	3.284	3.372	3.597	3.689	3.785	3.905	3.988
373	3.928	2.979	2.998	3.04	3.028	3.023	3.037	3.096	3.115	3.147	3.172	373	4.019	2.971	3.053	3.071	3.12	3.127	3.18	3.204	3.251	3.306	3.36	373.8	4.316	3.224	3.31	3.362	3.336	3.46	3.687	3.754	3.887	4.029	4.075
373.2	4.024	3.031	3.065	3.093	3.091	3.097	3.102	3.141	3.177	3.237	3.248	373.2	4.078	3.053	3.108	3.137	3.195	3.22	3.247	3.279	3.313	3.36	3.405	374	4.384	3.274	3.356	3.427	3.415	3.513	3.75	3.824	3.969	4.09	4.163
373.4	4.085	3.08	3.117	3.165	3.147	3.177	3.152	3.204	3.25	3.289	3.329	373.4	4.147	3.146	3.156	3.227	3.27	3.248	3.315	3.363	3.406	3.445	3.458	374.2	4.479	3.333	3.386	3.472	3.481	3.585	3.844	3.878	4.058	4.152	4.244
373.6	4.191	3.136	3.162	3.206	3.185	3.234	3.25	3.253	3.326	3.355	3.385	373.6	4.229	3.182	3.217	3.271	3.322	3.332	3.36	3.394	3.426	3.501	3.532	374.4	4.553	3.393	3.449	3.546	3.555	3.664	3.92	3.931	4.133	4.238	4.336
373.8	4.262	3.18	3.235	3.269	3.262	3.308	3.322	3.326	3.338	3.388	3.458	373.8	4.314	3.223	3.279	3.337	3.361	3.389	3.411	3.48	3.517	3.552	3.578	374.6	4.594	3.452	3.5	3.586	3.644	3.774	3.97	3.991	4.191	4.323	4.432
374	4.302	3.255	3.325	3.338	3.324	3.352	3.361	3.404	3.387	3.464	3.505	374	4.395	3.302	3.352	3.407	3.426	3.431	3.482	3.55	3.586	3.613	3.649	374.8	4.67	3.5	3.53	3.641	3.725	3.833	4.025	4.074	4.286	4.386	4.513
374.2	4.342	3.315	3.384	3.409	3.365	3.441	3.38	3.447	3.457	3.508	3.555	374.2	4.438	3.345	3.408	3.453	3.475	3.484	3.542	3.602	3.649	3.662	3.717	375	4.736	3.552	3.586	3.702	3.773	3.89	4.135	4.182	4.398	4.482	4.601
374.4	4.39	3.357	3.443	3.454	3.431	3.505	3.447	3.505	3.52	3.568	3.594	374.4	4.514	3.41	3.458	3.538	3.54	3.552	3.634	3.685	3.691	3.753	3.794	375.2	4.808	3.59	3.663	3.765	3.824	3.961	4.195	4.276	4.498	4.563	4.695
374.6	4.484	3.439	3.528	3.498	3.52	3.538	3.531	3.581	3.568	3.64	3.693	374.6	4.582	3.467	3.517	3.577	3.607	3.621	3.655	3.762	3.753	3.819	3.866	375.4	4.887	3.658	3.733	3.817	3.869	4.035	4.278	4.374	4.548	4.677	4.766
374.8	4.564	3.506	3.563	3.562	3.551	3.593	3.615	3.639	3.641	3.72	3.784	374.8	4.647	3.557	3.58	3.627	3.683	3.667	3.702	3.818	3.836	3.901	3.957	375.6	4.939	3.688	3.85	3.882	3.957	4.099	4.335	4.424	4.591	4.754	4.829
375	4.628	3.542	3.588	3.589	3.603	3.649	3.663	3.688	3.702	3.755	3.837	375	4.719	3.597	3.653	3.678	3.726	3.748	3.777	3.884	3.889	3.94	3.986	375.8	5.001	3.75	3.885	3.934	3.995	4.153	4.403	4.492	4.656	4.826	4.939
375.2	4.718	3.634	3.632	3.645	3.675	3.679	3.741	3.731	3.758	3.846	3.868	375.2	4.807	3.654	3.689	3.734	3.749	3.811	3.826	3.928	3.952	3.985	4.054	376	5.051	3.826	3.942	3.989	4.057	4.212	4.442	4.584	4.735	4.905	5.019
375.4	4.747	3.721	3.675	3.695	3.727	3.721	3.789	3.82	3.789	3.93	3.932	375.4	4.833	3.696	3.734	3.783	3.8	3.862	3.874	3.982	4.031	4.03	4.109	376.2	5.124	3.878	3.972	4.031	4.123	4.259	4.511	4.628	4.794	4.942	5.081
375.6	4.806	3.767	3.735	3.753	3.785	3.775	3.847	3.862	3.827	3.974	3.977	375.6	4.908	3.748	3.801	3.842	3.876	3.918	3.952	4.012	4.067	4.095	4.176	376.4	5.186	3.938	4.035	4.1	4.193	4.317	4.582	4.698	4.837	5.024	5.155
375.8	4.841	3.807	3.794	3.796	3.826	3.842	3.906	3.919	3.936	3.998	4.004	375.8	4.947	3.811	3.84	3.876	3.908	4.002	4.033	4.08	4.125	4.174	4.231	376.6	5.258	4.021	4.106	4.161	4.238	4.39	4.623	4.771	4.943	5.094	5.266
376	4.937	3.877	3.86	3.873	3.899	3.933	3.938	3.989	4.007	4.059	4.086	376	5.002	3.854	3.932	3.921	3.966	4.077	4.105	4.12	4.185	4.246	4.278	376.8	5.351	4.06	4.172	4.232	4.3	4.434	4.715	4.876	5.034	5.222	5.292
376.2	4.983	3.926	3.907	3.921	3.948	3.979	3.979	4.044	4.044	4.086	4.107	376.2	5.079	3.908	3.959	3.995	4.015	4.115	4.185	4.214	4.312	4.301	4.333	377	5.408	4.139	4.229	4.285	4.381	4.508	4.801	4.937	5.141	5.299	5.37
376.4	5.068	3.967	3.967	3.993	4.007	4.051	4.079	4.098	4.082	4.141	4.167	376.4	5.135	3.977	4.02	4.095	4.094	4.17	4.222	4.3	4.314	4.339	4.418	377.2	5.465	4.192	4.28	4.339	4.455	4.559	4.832	5.011	5.224	5.35	5.462
376.6	5.104	4.03	3.999	4.039	4.08	4.064	4.14	4.181	4.134	4.184	4.256	376.6	5.187	4.054	4.084	4.121	4.152	4.224	4.244	4.309	4.373	4.397	4.509	377.4	5.525	4.226	4.331	4.415	4.49	4.619	4.897	5.063	5.297	5.428	5.579
376.8	5.151	4.076	4.046	4.096	4.129	4.095	4.193	4.213	4.193	4.228	4.313	376.8	5.199	4.1	4.142	4.171	4.213	4.28	4.305	4.391	4.415	4.48	4.556	377.6	5.576	4.277	4.391	4.471	4.553	4.675	4.95	5.151	5.378	5.522	5.68
377	5.173	4.102	4.117	4.133	4.181	4.158	4.253	4.281	4.238	4.298	4.334	377	5.306	4.15	4.193	4.239	4.299	4.289	4.35	4.411	4.445	4.544	4.596	377.8	5.632	4.3	4.423	4.52	4.594	4.724	5.022	5.216	5.441	5.605	5.79
377.2	5.285	4.163	4.182	4.202	4.26	4.206	4.292	4.313	4.306	4.366	4.395	377.2	5.356	4.181	4.222	4.317	4.352	4.353	4.405	4.458	4.501	4.609	4.65	378	5.644	4.383	4.485	4.588	4.647	4.775	5.118	5.28	5.522	5.699	5.856
377.4	5.353	4.216	4.197	4.241	4.269	4.298	4.332	4.363	4.402	4.436	4.473	377.4	5.397	4.211	4.298	4.376	4.389	4.414	4.458	4.494	4.562	4.677	4.691	378.2	5.699	4.45	4.518	4.636	4.702	4.816	5.184	5.363	5.585	5.793	5.96
377.6	5.377	4.302	4.249	4.296	4.333	4.381	4.389	4.414	4.461	4.477	4.545	377.6	5.456	4.269	4.342	4.427	4.469	4.489	4.509	4.597	4.637	4.754	4.769	378.4	5.774	4.498	4.586	4.667	4.759	4.889	5.26	5.45	5.651	5.864	6.069
377.8	5.434	4.335	4.302	4.394	4.395	4.443	4.468	4.474	4.486	4.557	4.568	377.8	5.54	4.349	4.442	4.478	4.534	4.551	4.552	4.706	4.713	4.829	4.864	378.6	5.832	4.585	4.633	4.744	4.866	4.997	5.324	5.552	5.717	5.942	6.184
378	5.491	4.368	4.356	4.427	4.426	4.474	4.554	4.524	4.561	4.652	4.637	378	5.602	4.425	4.533	4.517	4.586	4.605	4.62	4.744	4.799	4.9	4.924	378.8	5.912	4.616	4.753	4.803	4.917	5.077	5.413	5.637	5.788	6.037	6.258
378.2	5.589	4.459	4.455	4.509	4.511	4.529	4.62	4.57	4.641	4.691	4.713	378.2	5.647	4.465	4.584	4.563	4.677	4.634	4.716	4.816	4.906	4.972	4.986	379	5.981	4.654	4.801	4.884	5.012	5.114	5.477	5.665	5.889	6.153	6.345
378.4	5.616	4.524	4.522	4.521	4.565	4.586	4.701	4.608	4.704	4.763	4.76	378.4	5.679	4.52	4.644	4.636	4.709	4.768	4.789	4.878	4.935	5.041	5.062	379.2	6.027	4.717	4.883	4.969	5.073	5.17	5.595	5.731	5.952	6.221	6.432
378.6	5.721	4.569	4.552	4.577	4.627	4.658	4.681	4.685	4.749	4.849	4.874	378.6	5.742	4.601	4.71	4.676	4.793	4.865	4.864	4.946	5.007	5.07	5.112	379.4	6.086	4.762	4.896	5	5.134	5.214	5.617	5.806	6.033	6.301	6.478
378.8	5.795	4.635	4.623	4.652	4.718	4.731	4.734	4.761	4.814	4.884	4.954	378.8	5.799	4.637	4.736	4.772	4.836	4.897	4.961	4.998	5.07	5.156	5.19	379.6	6.181	4.805	4.967	5.066	5.2	5.314	5.716	5.897	6.101	6.386	6.581
379	5.856	4.686	4.686	4.695	4.789	4.823	4.795	4.852	4.916	4.982	5.06	379	5.82	4.715	4.802	4.843	4.889	4.978	5.003	5.089	5.112	5.219	5.315	379.8	6.273	4.891	5.044	5.139	5.255	5.389	5.789	6.005	6.214	6.464	6.683
379.2	5.914	4.772	4.749	4.772	4.857	4.889	4.859	4.932	4.973	5.046	5.134	379.2	5.948	4.833	4.884	4.935	4.98	5.017	5.078	5.136	5.183	5.273	5.356	380	6.397	4.973	5.09	5.185	5.299	5.484	5.858	6.103	6.299	6.538	6.785
379.4	5.989	4.856	4.829	4.826	4.901	4.97	4.942	4.98	5.08	5.152	5.194	379.4	6.024	4.93	4.955	5.008	5.066	5.09	5.157	5.217	5.242	5.363	5.421	380.2	6.462	4.997	5.15	5.242	5.366	5.535	5.949	6.158	6.394	6.67	6.863
379.6	6.086	4.938	4.877	4.915	4.955	4.98	5.031	5.077	5.16	5.21	5.253	379.6	6.06	4.972	5.031	5.093	5.14	5.168	5.214	5.287	5.346	5.413	5.512	380.4	6.529	5.103	5.179	5.308	5.413	5.622	6.019	6.215	6.5	6.772	7.014
379.8	6.142	5.009	4.951	4.972	5.026	5.039	5.066	5.14	5.202	5.292	5.306	379.8	6.117	5.031	5.124	5.166	5.168	5.247	5.262	5.313	5.404	5.495	5.555	380.6	6.594	5.167	5.261	5.355	5.522	5.688	6.113	6.292	6.614	6.819	7.103
380	6.191	5.078	5.017	5.025	5.079	5.095	5.116	5.209	5.263	5.332	5.345	380	6.215	5.097	5.219	5.211	5.249	5.338	5.333	5.397	5.474	5.576	5.64	380.8	6.697	5.216	5.359	5.43	5.567	5.732	6.185	6.362	6.745	6.929	7.196
380.2	6.238	5.124	5.088	5.128	5.155	5.196	5.216	5.262	5.324	5.411	5.434	380.2	6.307	5.179	5.262	5.268	5.322	5.411	5.434	5.479	5.559	5.649	5.704	381	6.823	5.268	5.435	5.491	5.644	5.83	6.3	6.419	6.817	7.01	7.283
380.4	6.315	5.178	5.2	5.22	5.235	5.314	5.296	5.318	5.4	5.467	5.519	380.4	6.385	5.246	5.297	5.33	5.375	5.453	5.518	5.532	5.632	5.756	5.809	381.2	6.896	5.362	5.515	5.574	5.734	5.934	6.398	6.567	6.93	7.125	7.384
380.6	6.396	5.235	5.271	5.326	5.306	5.346	5.365	5.414	5.496	5.533	5.573	380.6	6.47	5.337	5.363	5.418	5.458	5.511	5.618	5.624	5.723	5.821	5.874	381.4	6.975	5.423	5.595	5.656	5.819	6.028	6.528	6.633	7.069	7.244	7.492
380.8	6.503	5.278	5.347	5.411	5.42	5.443	5.505	5.503	5.555	5.645	5.686	380.8	6.518	5.439	5.455	5.508	5.552	5.668	5.694	5.725	5.86	5.897	5.979	381.6	7.061	5.539	5.678	5.757	5.885	6.107	6.638	6.769	7.14	7.381	7.616
381	6.579	5.374	5.42	5.491	5.493	5.54	5.59	5.601	5.629	5.71	5.792	381	6.599	5.504	5.557	5.556	5.641	5.754	5.795	5.813	5.961	6.005	6.071	381.8	7.163	5.648	5.761	5.869	6	6.222	6.728	6.906	7.266	7.481	7.732
381.2	6.634	5.468	5.532	5.587	5.594	5.625	5.673	5.73	5.727	5.823	5.854	381.2	6.706	5.603	5.639	5.689	5.712	5.862	5.875	5.955	6.064	6.088	6.173	382	7.239	5.731	5.787	5.972	6.102	6.272	6.754	7.058	7.33	7.571	7.844
381.4	6.744	5.554	5.584	5.653	5.683	5.715	5.724	5.788	5.837	5.89	5.969	381.4	6.812	5.669	5.75	5.797	5.795	5.94	5.961	6.098	6.189	6.244	6.305	382.2	7.346	5.803	5.914	6.052	6.193	6.367	6.871	7.168	7.433	7.698	7.998
381.6	6.822	5.685	5.662	5.767	5.743	5.805	5.83	5.882	5.909	6.001	6.092	381.6	6.881	5.778	5.841	5.889	5.884	6.047	6.079	6.197	6.243	6.363	6.427	382.4	7.523	5.889	6.004	6.134	6.282	6.477	7.004	7.269	7.511	7.838	8.148
381.8	6.89	5.766	5.761	5.911	5.828	5.896	5.945	5.978	6.004	6.093	6.168	381.8	6.963	5.871	5.944	5.982	6.029	6.142	6.186	6.263	6.357	6.431	6.504	382.6	7.655	5.967	6.149	6.218	6.363	6.573	7.071	7.371	7.624	7.991	8.287
382	6.938	5.87	5.864	6.02	5.966	6.012	6.06	6.093	6.093	6.208	6.247	382	7.091	5.964	6.015	6.119	6.126	6.252	6.239	6.395	6.5	6.576	6.58	382.8	7.822	6.1	6.248	6.337	6.464	6.686	7.182	7.521	7.808	8.18	8.406
382.2	7.079	6.022	5.991	6.112	6.086	6.14	6.173	6.212	6.245	6.323	6.402	382.2	7.201	6.045	6.135	6.256	6.25	6.335	6.399	6.508	6.574	6.705	6.706	383	7.935	6.191	6.368	6.472	6.588	6.841	7.343	7.637	7.936	8.261	8.54
382.4	7.201	6.126	6.098	6.25	6.218	6.292	6.273	6.372	6.414	6.422	6.519	382.4	7.331	6.145	6.248	6.341	6.354	6.482	6.57	6.619	6.722	6.823	6.826	383.2	8.035	6.322	6.512	6.586	6.709	6.976	7.444	7.822	8.105	8.38	8.73
382.6	7.34	6.239	6.239	6.321	6.352	6.433	6.384	6.528	6.534	6.578	6.655	382.6	7.436	6.272	6.436	6.489	6.501	6.586	6.674	6.713	6.852	6.948	6.996	383.4	8.122	6.408	6.645	6.736	6.828	7.1	7.608	7.953	8.277	8.541	8.912
382.8	7.47	6.374	6.398	6.421	6.471	6.491	6.565	6.643	6.606	6.74	6.782	382.8	7.612	6.457	6.578	6.628	6.612	6.696	6.784	6.823	6.975	7.113	7.104	383.6	8.248	6.498	6.761	6.86	6.989	7.223	7.761	8.088	8.44	8.74	9.126
383	7.589	6.512	6.51	6.565	6.576	6.632	6.646	6.736	6.725	6.861	6.896	383	7.763	6.566	6.686	6.726	6.702	6.87	6.949	6.965	7.092	7.23	7.273	383.8	8.409	6.616	6.905	6.932	7.084	7.378	7.914	8.242	8.58	8.925	9.25
383.2	7.694	6.645	6.661	6.69	6.704	6.778	6.766	6.872	6.87	6.944	7.039	383.2	7.863	6.67	6.808	6.841	6.845	6.974	7.092	7.118	7.269	7.35	7.395	384	8.586	6.729	7.05	7.063	7.225	7.516	8.072	8.364	8.723	9.07	9.41
383.4	7.819	6.75	6.801	6.826	6.814	6.864	6.892	6.947	7.042	7.06	7.203	383.4	7.979	6.813	6.94	6.954	7.004	7.111	7.264	7.223	7.416	7.478	7.527	384.2	8.744	6.841	7.17	7.171	7.377	7.605	8.217	8.499	8.883	9.214	9.558
383.6	8.001	6.877	6.901	6.985	7	7.031	7.045	7.112	7.156	7.211	7.312	383.6	8.128	6.936	7.045	7.121	7.168	7.251	7.37	7.417	7.527	7.615	7.684	384.4	8.856	6.952	7.278	7.345	7.492	7.74	8.344	8.644	9.078	9.385	9.75
383.8	8.118	7.038	7.052	7.125	7.171	7.166	7.199	7.243	7.313	7.348	7.466	383.8	8.273	7.116	7.248	7.294	7.336	7.406	7.487	7.593	7.685	7.748	7.846	384.6	9.008	7.124	7.43	7.52	7.651	7.903	8.517	8.804	9.268	9.593	9.923
384	8.307	7.192	7.191	7.31	7.334	7.293	7.328	7.429	7.473	7.503	7.654	384	8.401	7.267	7.384	7.435	7.508	7.577	7.668	7.774	7.859	7.948	8.011	384.8	9.203	7.299	7.549	7.645	7.833	8.057	8.699	9.03	9.5	9.833	10.13
384.2	8.479	7.361	7.38	7.498	7.456	7.455	7.473	7.601	7.66	7.69	7.79	384.2	8.583	7.41	7.546	7.614	7.668	7.741	7.821	7.97	8.035	8.125	8.226	385	9.388	7.479	7.683	7.834	8.011	8.22	8.859	9.209	9.721	10.04	10.34
384.4	8.612	7.499	7.526	7.644	7.636	7.636	7.618	7.771	7.785	7.863	7.958	384.4	8.685	7.547	7.654	7.728	7.786	7.901	7.964	8.177	8.179	8.299	8.394	385.2	9.572	7.659	7.821	7.965	8.185	8.369	9.02	9.395	9.895	10.26	10.61
384.6	8.737	7.627	7.685	7.755	7.756	7.787	7.747	7.937	7.934	8.02	8.123	384.6	8.839	7.658	7.748	7.859	8.006	8.029	8.178	8.318	8.382	8.491	8.577	385.4	9.77	7.782	7.978	8.114	8.279	8.511	9.256	9.618	10.05	10.38	10.76
384.8	8.857	7.77	7.856	7.87	7.871	7.913	7.876	8.087	8.103	8.199	8.265	384.8	9.033	7.832	7.912	8.046	8.139	8.213	8.285	8.47	8.591	8.646	8.79	385.6	10.01	7.956	8.126	8.285	8.425	8.676	9.413	9.768	10.19	10.56	10.99
385	9.023	7.918	8.011	8.012	8.011	8.053	8.071	8.222	8.236	8.36	8.437	385	9.179	7.987	8.068	8.215	8.266	8.366	8.377	8.616	8.713	8.799	8.943	385.8	10.19	8.062	8.255	8.443	8.606	8.858	9.535	9.961	10.36	10.79	11.18
385.2	9.198	8.1	8.151	8.154	8.185	8.23	8.262	8.394	8.405	8.496	8.631	385.2	9.373	8.166	8.27	8.335	8.425	8.529	8.591	8.783	8.899	8.94	9.078	386	10.37	8.227	8.445	8.635	8.809	9.071	9.667	10.15	10.57	11.01	11.42
385.4	9.353	8.26	8.347	8.346	8.368	8.438	8.412	8.572	8.555	8.672	8.758	385.4	9.555	8.375	8.468	8.574	8.596	8.698	8.794	8.944	9.098	9.1	9.246	386.2	10.6	8.416	8.628	8.811	9.01	9.277	9.929	10.35	10.79	11.26	11.68
385.6	9.606	8.452	8.498	8.513	8.547	8.647	8.6	8.751	8.766	8.819	8.949	385.6	9.75	8.58	8.708	8.786	8.816	8.92	9.007	9.165	9.34	9.268	9.472	386.4	10.78	8.617	8.825	9.014	9.239	9.511	10.14	10.6	11.03	11.48	11.88
385.8	9.824	8.628	8.701	8.723	8.793	8.832	8.829	8.979	8.98	9.043	9.167	385.8	9.969	8.802	8.876	9.064	9.056	9.072	9.207	9.36	9.516	9.44	9.668	386.6	10.97	8.801	9.006	9.222	9.419	9.683	10.33	10.84	11.23	11.74	12.07
386	10.03	8.788	8.892	8.875	8.964	9.007	8.971	9.172	9.173	9.211	9.364	386	10.15	8.995	9.041	9.24	9.264	9.312	9.348	9.573	9.732	9.679	9.835	386.8	11.22	8.993	9.21	9.377	9.55	9.901	10.61	11.11	11.47	11.93	12.32
386.2	10.16	8.979	9.094	9.084	9.158	9.211	9.147	9.298	9.403	9.41	9.574	386.2	10.32	9.144	9.213	9.404	9.409	9.505	9.595	9.784	9.897	9.915	10.02	387	11.45	9.194	9.401	9.591	9.766	10.17	10.77	11.34	11.72	12.15	12.55
386.4	10.41	9.146	9.276	9.281	9.377	9.414	9.34	9.5	9.615	9.634	9.792	386.4	10.55	9.324	9.379	9.602	9.636	9.678	9.797	9.928	10.08	10.19	10.27	387.2	11.75	9.341	9.624	9.812	9.984	10.45	11.02	11.57	11.97	12.36	12.83
386.6	10.62	9.344	9.414	9.408	9.588	9.619	9.552	9.703	9.789	9.899	9.935	386.6	10.7	9.522	9.595	9.777	9.782	9.868	9.937	10.11	10.26	10.43	10.51	387.4	11.98	9.608	9.814	10.02	10.17	10.62	11.23	11.75	12.15	12.62	13.06
386.8	10.86	9.553	9.683	9.635	9.792	9.844	9.776	9.875	10.07	10.12	10.13	386.8	10.96	9.77	9.82	9.972	10.01	10.12	10.2	10.4	10.48	10.68	10.77	387.6	12.22	9.831	10.03	10.25	10.4	10.91	11.5	12.01	12.43	12.86	13.32
387	11.12	9.806	9.926	9.914	10.05	9.999	10.06	10.17	10.28	10.37	10.38	387	11.16	9.972	10.11	10.2	10.27	10.38	10.45	10.65	10.7	10.88	11.02	387.8	12.44	10.03	10.24	10.48	10.65	11.1	11.79	12.28	12.75	13.2	13.59
387.2	11.35	10.09	10.11	10.13	10.24	10.28	10.33	10.42	10.47	10.57	10.59	387.2	11.41	10.24	10.35	10.41	10.58	10.55	10.68	10.89	10.97	11.14	11.26	388	12.69	10.29	10.49	10.64	10.86	11.32	12.07	12.5	13.02	13.48	13.88
387.4	11.56	10.31	10.38	10.39	10.47	10.52	10.55	10.64	10.7	10.83	10.83	387.4	11.64	10.52	10.59	10.65	10.83	10.81	10.93	11.14	11.3	11.38	11.52	388.2	12.91	10.53	10.72	10.85	11.11	11.59	12.32	12.85	13.33	13.78	14.16
387.6	11.8	10.54	10.64	10.61	10.7	10.79	10.74	10.88	10.99	11.04	11.09	387.6	11.94	10.8	10.8	10.91	11.09	11.06	11.18	11.38	11.56	11.63	11.74	388.4	13.2	10.75	10.98	11.13	11.36	11.79	12.57	13.01	13.57	14.04	14.42
387.8	11.98	10.76	10.85	10.86	10.9	10.99	10.96	11.11	11.18	11.24	11.31	387.8	12.17	11.02	11	11.16	11.3	11.29	11.42	11.56	11.74	11.85	11.95	388.6	13.35	10.97	11.2	11.38	11.56	11.9	12.81	13.22	13.79	14.3	14.77
388	12.26	10.94	11.05	11.03	11.19	11.18	11.18	11.32	11.38	11.52	11.56	388	12.35	11.19	11.25	11.4	11.49	11.56	11.67	11.79	11.94	12.06	12.18	388.8	13.71	11.17	11.46	11.65	11.79	12.17	13.1	13.51	14.06	14.63	15.11
388.2	12.5	11.16	11.25	11.22	11.38	11.39	11.37	11.57	11.59	11.77	11.78	388.2	12.56	11.43	11.44	11.58	11.7	11.76	11.9	12.04	12.16	12.38	12.37	389	14.03	11.37	11.64	11.87	12.03	12.47	13.36	13.77	14.36	14.86	15.39
388.4	12.76	11.41	11.51	11.42	11.6	11.63	11.63	11.72	11.84	12.01	12.07	388.4	12.76	11.68	11.71	11.83	11.91	12.03	12.2	12.32	12.44	12.62	12.65	389.2	14.28	11.53	11.85	12.11	12.32	12.7	13.61	14.11	14.65	15.23	15.71
388.6	13.05	11.67	11.78	11.68	11.86	11.84	11.88	11.96	12.08	12.24	12.25	388.6	13.1	11.97	11.99	12.1	12.16	12.32	12.45	12.57	12.7	12.86	12.89	389.4	14.49	11.82	12.09	12.34	12.62	12.99	13.86	14.42	14.96	15.57	16.01
388.8	13.29	11.93	12.04	12	12.09	12.09	12.16	12.26	12.35	12.52	12.54	388.8	13.4	12.19	12.24	12.36	12.47	12.57	12.7	12.91	13.01	13.1	13.15	389.6	14.74	12.11	12.38	12.63	12.88	13.26	14.14	14.7	15.24	15.9	16.3
389	13.51	12.19	12.28	12.29	12.38	12.38	12.42	12.56	12.62	12.76	12.85	389	13.62	12.42	12.52	12.62	12.74	12.81	12.96	13.19	13.27	13.42	13.44	389.8	14.98	12.37	12.64	12.88	13.16	13.48	14.42	14.97	15.53	16.16	16.67
389.2	13.73	12.4	12.47	12.51	12.65	12.66	12.69	12.78	12.85	13.04	13.14	389.2	13.87	12.68	12.77	12.83	12.98	13.08	13.22	13.41	13.52	13.67	13.74	390	15.19	12.49	12.89	13.15	13.41	13.77	14.7	15.22	15.88	16.45	16.98
389.4	13.95	12.63	12.69	12.73	12.93	12.87	12.94	13	13.12	13.27	13.34	389.4	14.19	12.85	12.96	13.19	13.24	13.33	13.42	13.69	13.79	13.91	14.04	390.2	15.44	12.8	13.13	13.38	13.68	13.99	14.94	15.48	16.11	16.73	17.22
389.6	14.18	12.85	12.94	12.95	13.15	13.09	13.16	13.23	13.3	13.55	13.58	389.6	14.45	13.1	13.18	13.41	13.5	13.49	13.69	13.97	14.04	14.11	14.33	390.4	15.7	13.13	13.32	13.67	13.91	14.3	15.17	15.82	16.35	17.04	17.45
389.8	14.38	13.05	13.21	13.18	13.33	13.3	13.39	13.46	13.57	13.78	13.82	389.8	14.69	13.3	13.44	13.62	13.67	13.77	13.92	14.22	14.28	14.47	14.54	390.6	16.04	13.36	13.58	13.9	14.15	14.5	15.42	16.1	16.61	17.3	17.79
390	14.63	13.3	13.47	13.47	13.56	13.57	13.56	13.71	13.77	13.98	14.06	390	14.84	13.55	13.7	13.85	13.97	14.03	14.24	14.4	14.56	14.66	14.8	390.8	16.34	13.64	13.84	14.13	14.42	14.74	15.71	16.43	16.89	17.71	18.12
390.2	14.86	13.58	13.71	13.74	13.82	13.86	13.88	14.01	14.08	14.26	14.31	390.2	15.09	13.87	14	14.14	14.23	14.37	14.48	14.71	14.84	14.98	15.15	391	16.55	13.89	14.17	14.35	14.76	15.09	16.03	16.75	17.23	17.89	18.4
390.4	15.2	13.88	13.98	14.01	14.1	14.16	14.15	14.25	14.41	14.49	14.58	390.4	15.43	14.11	14.32	14.46	14.47	14.66	14.82	15.02	15.22	15.34	15.4	391.2	16.79	14.18	14.42	14.59	14.92	15.34	16.31	17.03	17.62	18.15	18.79
390.6	15.48	14.2	14.23	14.29	14.4	14.38	14.42	14.55	14.72	14.81	14.87	390.6	15.66	14.38	14.58	14.7	14.84	14.93	15.13	15.33	15.47	15.6	15.7	391.4	17.09	14.42	14.71	14.86	15.2	15.64	16.68	17.39	17.95	18.5	19.1
390.8	15.83	14.53	14.53	14.52	14.68	14.63	14.72	14.84	14.98	15.1	15.13	390.8	15.9	14.64	14.94	14.93	15.1	15.19	15.45	15.56	15.83	15.85	16.01	391.6	17.38	14.73	15.01	15.18	15.48	16	17.03	17.65	18.26	18.89	19.49
391	16.1	14.73	14.78	14.8	14.9	14.95	14.94	15.1	15.25	15.35	15.36	391	16.18	14.91	15.21	15.23	15.42	15.47	15.77	15.74	16.14	16.21	16.32	391.8	17.65	14.95	15.34	15.45	15.73	16.3	17.28	17.92	18.58	19.22	19.79
391.2	16.37	14.96	15.11	15.08	15.19	15.19	15.22	15.38	15.48	15.68	15.65	391.2	16.51	15.22	15.52	15.52	15.7	15.71	16.02	16.04	16.38	16.51	16.58	392	17.96	15.2	15.53	15.73	16.03	16.6	17.6	18.23	18.88	19.5	20.12
391.4	16.65	15.25	15.37	15.34	15.43	15.49	15.51	15.55	15.74	16.02	15.91	391.4	16.78	15.55	15.77	15.84	15.92	15.96	16.26	16.32	16.65	16.72	16.87	392.2	18.32	15.43	15.77	15.99	16.31	16.85	17.92	18.48	19.15	19.83	20.35
391.6	16.93	15.49	15.67	15.64	15.8	15.8	15.77	15.92	16.11	16.29	16.28	391.6	17.05	15.87	16.01	16.18	16.21	16.26	16.56	16.68	17	16.99	17.13	392.4	18.67	15.68	16.05	16.36	16.66	17.14	18.2	18.79	19.54	20.2	20.69
391.8	17.21	15.76	15.95	15.93	16.08	16.14	16.13	16.19	16.42	16.59	16.58	391.8	17.38	16.17	16.3	16.52	16.53	16.61	16.9	17.02	17.29	17.3	17.46	392.6	19	16	16.32	16.69	16.96	17.45	18.54	19.12	19.82	20.53	21
392	17.53	16.17	16.26	16.3	16.38	16.39	16.48	16.56	16.76	16.9	16.93	392	17.67	16.42	16.6	16.83	16.9	16.96	17.2	17.38	17.6	17.61	17.79	392.8	19.24	16.39	16.68	17.06	17.33	17.78	18.88	19.5	20.22	20.91	21.55
392.2	17.84	16.47	16.52	16.58	16.68	16.73	16.78	16.95	17	17.24	17.23	392.2	17.9	16.82	16.89	17.17	17.2	17.29	17.55	17.71	17.96	17.91	18.16	393	19.49	16.67	17.01	17.39	17.67	18.13	19.26	19.86	20.64	21.28	21.91
392.4	18.15	16.79	16.81	16.92	17.01	17.06	17	17.23	17.36	17.55	17.58	392.4	18.18	17.19	17.26	17.46	17.54	17.65	17.88	18.06	18.2	18.26	18.54	393.2	19.84	17.03	17.32	17.67	17.96	18.47	19.69	20.18	20.98	21.71	22.35
392.6	18.43	16.99	17.11	17.25	17.35	17.36	17.35	17.55	17.62	17.82	17.89	392.6	18.52	17.5	17.61	17.75	17.82	18.01	18.13	18.36	18.53	18.55	18.9	393.4	20.2	17.33	17.56	18	18.33	18.79	19.99	20.56	21.33	22.05	22.66
392.8	18.71	17.32	17.43	17.54	17.65	17.68	17.69	17.93	17.99	18.12	18.22	392.8	18.91	17.77	17.91	17.99	18.07	18.36	18.44	18.65	18.8	18.98	19.22	393.6	20.56	17.62	17.93	18.27	18.57	19.13	20.32	20.92	21.68	22.42	22.97
393	18.96	17.65	17.79	17.79	17.88	18.03	17.89	18.18	18.24	18.39	18.52	393	19.24	17.99	18.19	18.26	18.35	18.62	18.72	18.97	19.17	19.4	19.58	393.8	20.94	17.85	18.18	18.58	18.85	19.42	20.63	21.3	22.05	22.7	23.32
393.2	19.34	17.98	18.06	18.15	18.21	18.29	18.26	18.48	18.64	18.74	18.87	393.2	19.53	18.33	18.46	18.65	18.75	18.95	19.01	19.33	19.5	19.69	19.97	394	21.23	18.13	18.58	18.94	19.22	19.76	21.02	21.57	22.4	23.06	23.79
393.4	19.64	18.32	18.45	18.5	18.57	18.64	18.67	18.8	18.95	19.07	19.19	393.4	19.81	18.64	18.79	18.95	19.07	19.25	19.41	19.69	19.89	20.02	20.32	394.2	21.55	18.43	18.93	19.3	19.61	20.08	21.38	21.95	22.8	23.46	24.11
393.6	19.99	18.77	18.77	18.83	18.92	19.01	19	19.12	19.24	19.43	19.54	393.6	20.2	18.97	19.1	19.31	19.44	19.54	19.7	20.15	20.21	20.33	20.64	394.4	21.93	18.87	19.32	19.61	19.95	20.37	21.77	22.35	23.18	23.96	24.57
393.8	20.35	19.04	19.14	19.15	19.29	19.38	19.31	19.54	19.61	19.81	19.97	393.8	20.6	19.29	19.49	19.74	19.79	19.87	20.1	20.4	20.62	20.73	20.94	394.6	22.24	19.19	19.68	19.98	20.3	20.74	22.01	22.74	23.56	24.41	25.05
394	20.72	19.28	19.47	19.44	19.58	19.67	19.68	19.88	19.95	20.14	20.29	394	20.89	19.56	19.84	20.09	20.12	20.19	20.48	20.8	21.05	21.13	21.3	394.8	22.63	19.5	20	20.31	20.61	21.13	22.42	23.15	23.95	24.79	25.45
394.2	20.94	19.61	19.79	19.74	19.95	19.96	20.05	20.1	20.21	20.4	20.59	394.2	21.2	19.94	20.27	20.42	20.47	20.6	20.85	21.09	21.39	21.48	21.67	395	23	19.8	20.31	20.6	20.96	21.43	22.76	23.54	24.33	25.12	25.81
394.4	21.24	19.89	20.12	20.05	20.29	20.31	20.34	20.36	20.61	20.72	20.96	394.4	21.44	20.34	20.57	20.76	20.78	20.93	21.18	21.4	21.71	21.84	22	395.2	23.31	20.13	20.63	20.94	21.31	21.74	23.14	23.86	24.81	25.41	26.12
394.6	21.58	20.22	20.41	20.38	20.57	20.62	20.59	20.61	20.89	21.08	21.22	394.6	21.72	20.68	20.82	21.1	21.14	21.32	21.53	21.79	22	22.2	22.24	395.4	23.73	20.46	20.85	21.26	21.6	22.15	23.54	24.2	25.12	25.83	26.61
394.8	21.92	20.6	20.79	20.74	20.87	20.98	20.91	20.97	21.24	21.51	21.6	394.8	22.09	20.99	21.23	21.48	21.47	21.69	21.85	22.15	22.3	22.5	22.66	395.6	24.09	20.78	21.15	21.63	21.97	22.48	23.86	24.53	25.56	26.33	26.99
395	22.19	20.92	21.1	21.05	21.24	21.3	21.3	21.44	21.62	21.84	21.98	395	22.47	21.39	21.64	21.74	21.9	22.04	22.24	22.51	22.73	22.88	23.03	395.8	24.45	21.07	21.53	21.96	22.36	22.85	24.31	24.94	25.97	26.75	27.47
395.2	22.53	21.26	21.41	21.42	21.59	21.66	21.64	21.85	21.91	22.25	22.33	395.2	22.69	21.74	22.01	22.08	22.3	22.4	22.65	22.93	23.12	23.25	23.34	396	24.77	21.44	21.91	22.28	22.64	23.23	24.71	25.4	26.36	27.22	27.8
395.4	22.91	21.61	21.77	21.84	21.98	22.1	21.96	22.3	22.3	22.62	22.69	395.4	23.11	22.19	22.36	22.49	22.65	22.76	23.08	23.35	23.52	23.63	23.68	396.2	25.03	21.79	22.3	22.68	23.07	23.7	25.07	25.88	26.75	27.58	28.25
395.6	23.27	21.98	22.16	22.29	22.31	22.42	22.34	22.62	22.8	22.96	23.02	395.6	23.5	22.56	22.78	22.8	23.03	23.15	23.42	23.72	23.89	23.94	24.14	396.4	25.4	22.12	22.62	23.06	23.43	24.07	25.41	26.21	27.17	27.88	28.6
395.8	23.61	22.34	22.47	22.58	22.67	22.76	22.74	22.91	23.19	23.28	23.39	395.8	23.86	22.91	23.14	23.15	23.36	23.51	23.78	24.09	24.2	24.29	24.62	396.6	25.77	22.42	22.98	23.37	23.84	24.4	25.87	26.53	27.51	28.26	29.05
396	23.92	22.68	22.84	22.91	23.03	23.1	23.04	23.25	23.55	23.63	23.75	396	24.12	23.18	23.48	23.48	23.66	23.89	24.12	24.41	24.55	24.74	25	396.8	26.18	22.77	23.27	23.68	24.2	24.66	26.25	26.93	27.85	28.7	29.47
396.2	24.25	22.97	23.18	23.24	23.39	23.44	23.4	23.59	23.94	23.98	23.96	396.2	24.48	23.63	23.83	23.87	24.06	24.24	24.5	24.7	24.93	25.03	25.3	397	26.64	23.1	23.61	24.07	24.57	24.98	26.63	27.27	28.26	29.12	29.82
396.4	24.57	23.39	23.55	23.57	23.83	23.77	23.84	24.01	24.3	24.42	24.27	396.4	24.93	24.02	24.13	24.26	24.43	24.62	24.83	25.12	25.34	25.48	25.66	397.2	27.14	23.46	24.13	24.51	24.95	25.49	27.09	27.67	28.67	29.54	30.18
396.6	24.98	23.87	24.02	24.05	24.18	24.15	24.2	24.38	24.74	24.77	24.73	396.6	25.36	24.41	24.5	24.68	24.79	25.02	25.18	25.52	25.76	25.87	26.04	397.4	27.55	23.86	24.54	24.92	25.3	26	27.41	28.15	29.1	30.06	30.7
396.8	25.44	24.22	24.38	24.45	24.59	24.5	24.57	24.91	25.13	25.25	25.19	396.8	25.74	24.82	24.92	25.14	25.3	25.52	25.62	25.96	26.09	26.3	26.53	397.6	27.92	24.33	24.97	25.36	25.74	26.46	27.81	28.72	29.58	30.46	31.17
397	25.79	24.57	24.83	24.9	25.04	24.87	24.99	25.35	25.6	25.57	25.67	397	26.11	25.23	25.35	25.61	25.67	25.89	26.04	26.38	26.6	26.8	26.99	397.8	28.26	24.74	25.38	25.72	26.1	26.87	28.17	29.16	30.06	30.88	31.69
397.2	26.08	24.99	25.27	25.21	25.45	25.3	25.48	25.75	25.93	25.97	26.09	397.2	26.5	25.62	25.83	26.06	26.11	26.27	26.45	26.73	27.03	27.2	27.44	398	28.54	25.16	25.8	26.12	26.56	27.24	28.66	29.52	30.54	31.43	32.07
397.4	26.44	25.4	25.65	25.62	25.79	25.71	25.85	26.14	26.27	26.3	26.49	397.4	26.82	25.96	26.25	26.36	26.58	26.72	26.92	27.23	27.47	27.52	27.86	398.2	28.98	25.55	26.07	26.45	27.04	27.56	29.07	29.99	30.99	31.94	32.54
397.6	26.84	25.8	25.94	26	26.24	26.12	26.24	26.51	26.61	26.75	26.87	397.6	27.23	26.37	26.6	26.74	26.93	27.09	27.3	27.63	27.98	28.01	28.24	398.4	29.41	25.89	26.43	26.84	27.31	27.9	29.46	30.39	31.36	32.33	32.96
397.8	27.23	26.12	26.29	26.31	26.48	26.51	26.63	26.8	26.92	27.15	27.28	397.8	27.54	26.74	26.96	27.07	27.26	27.47	27.6	27.97	28.39	28.43	28.62	398.6	29.82	26.29	26.89	27.22	27.71	28.3	29.91	30.82	31.78	32.78	33.42
398	27.66	26.5	26.64	26.79	26.92	26.85	27.08	27.15	27.35	27.61	27.74	398	27.93	27.2	27.37	27.58	27.68	27.86	28.08	28.39	28.75	28.95	29.07	398.8	30.18	26.67	27.29	27.66	28.2	28.72	30.32	31.26	32.12	33.26	33.89
398.2	28.09	26.92	27.13	27.22	27.37	27.26	27.4	27.62	27.88	28.03	28.22	398.2	28.34	27.65	27.76	28.03	28.15	28.26	28.5	28.72	29.18	29.46	29.5	399	30.51	27.06	27.69	28.14	28.63	29.18	30.74	31.72	32.59	33.65	34.36
398.4	28.41	27.32	27.66	27.58	27.74	27.71	27.77	28.1	28.28	28.54	28.63	398.4	28.7	27.99	28.21	28.53	28.55	28.61	28.98	29.09	29.63	29.75	30.09	399.2	30.79	27.42	28.14	28.58	28.95	29.6	31.33	32.2	33.03	34.17	34.93
398.6	28.79	27.71	28.02	28.01	28.23	28.19	28.26	28.56	28.68	28.92	29.06	398.6	29.11	28.39	28.66	28.97	29.05	29.04	29.35	29.59	29.98	30.18	30.44	399.4	31.14	27.9	28.49	29.03	29.32	30.01	31.79	32.63	33.49	34.67	35.49
398.8	29.09	28.18	28.44	28.44	28.66	28.71	28.74	28.96	29.03	29.36	29.42	398.8	29.45	28.8	29.04	29.33	29.44	29.39	29.7	29.97	30.41	30.73	30.95	399.6	31.55	28.28	28.93	29.4	29.74	30.4	32.17	32.99	33.92	35.18	35.98
399	29.51	28.56	28.83	28.84	29.12	29.08	29.19	29.34	29.43	29.82	29.85	399	29.74	29.28	29.44	29.7	29.85	29.7	30.21	30.45	30.86	31.03	31.27	399.8	31.91	28.63	29.19	29.7	30.09	30.82	32.59	33.41	34.44	35.58	36.43
399.2	29.87	28.95	29.23	29.28	29.45	29.37	29.57	29.75	29.84	30.14	30.19	399.2	30.12	29.59	29.75	30.08	30.11	30.08	30.64	30.83	31.29	31.4	31.61	400	32.22	29.08	29.51	30.07	30.49	31.23	32.91	33.86	34.91	36.02	36.88
399.4	30.24	29.26	29.56	29.68	29.74	29.64	29.85	30	30.21	30.52	30.56	399.4	30.46	30	30.17	30.33	30.5	30.54	30.98	31.2	31.74	31.75	31.87	400.2	32.73	29.41	29.86	30.36	30.77	31.62	33.34	34.19	35.22	36.38	37.28
399.6	30.58	29.66	29.93	30.04	30.03	30.16	30.19	30.42	30.55	30.86	30.93	399.6	30.8	30.41	30.45	30.78	30.83	31.02	31.4	31.61	32.05	32.04	32.26	400.4	33.07	29.77	30.29	30.7	31.17	32.02	33.73	34.7	35.58	36.79	37.65
399.8	30.91	30.09	30.31	30.4	30.38	30.5	30.6	30.71	30.91	31.29	31.39	399.8	31.19	30.77	30.91	31.12	31.29	31.54	31.75	32.05	32.43	32.43	32.74	400.6	33.39	30.11	30.53	31.11	31.6	32.35	34.22	35.08	36.01	37.2	38.03
400	31.2	30.43	30.7	30.7	30.93	30.85	30.92	31.15	31.33	31.7	31.76	400	31.55	31.12	31.31	31.56	31.64	31.89	32.16	32.42	32.8	33	33.18	400.8	33.75	30.53	30.98	31.49	32.03	32.73	34.66	35.54	36.49	37.61	38.55
400.2	31.6	30.84	31.18	31.1	31.33	31.24	31.3	31.64	31.78	32.04	32.31	400.2	31.96	31.51	31.84	31.89	32.02	32.25	32.58	32.85	33.17	33.48	33.61	401	34.13	30.93	31.43	32	32.46	33.21	34.99	36	36.96	38.15	38.99
400.4	31.91	31.19	31.6	31.42	31.81	31.65	31.7	32.03	32.2	32.39	32.75	400.4	32.4	31.97	32.23	32.4	32.47	32.61	33	33.34	33.58	33.93	34.11	401.2	34.49	31.29	31.85	32.41	32.91	33.55	35.36	36.36	37.42	38.65	39.46
400.6	32.22	31.55	31.88	31.84	32.11	32.04	32.06	32.36	32.58	32.82	33.14	400.6	32.8	32.36	32.5	32.88	32.94	33.03	33.38	33.73	33.98	34.35	34.51	401.4	35	31.69	32.24	32.75	33.32	33.94	35.76	36.72	37.95	39.05	39.94
400.8	32.58	31.9	32.17	32.25	32.5	32.53	32.54	32.83	32.94	33.26	33.51	400.8	33.13	32.73	32.96	33.31	33.31	33.5	33.71	34.16	34.47	34.64	34.84	401.6	35.4	32.11	32.57	33.09	33.67	34.41	36.22	37.2	38.42	39.56	40.4
401	32.96	32.27	32.58	32.73	32.73	32.93	32.96	33.12	33.36	33.5	33.9	401	33.45	33.17	33.31	33.6	33.7	33.8	34.09	34.53	34.85	35.06	35.26	401.8	35.7	32.4	32.96	33.47	34.04	34.87	36.56	37.66	38.77	39.91	40.85
401.2	33.38	32.67	32.98	33.1	33.09	33.31	33.41	33.51	33.62	34.03	34.35	401.2	33.84	33.58	33.75	34.09	34.16	34.22	34.44	34.92	35.19	35.49	35.79	402	36.1	32.73	33.31	33.82	34.49	35.3	36.91	38.09	39.3	40.44	41.36
401.4	33.73	33.1	33.37	33.42	33.51	33.71	33.77	34.01	34.01	34.43	34.69	401.4	34.06	34.07	34.13	34.57	34.55	34.74	34.87	35.41	35.67	35.91	36.19	402.2	36.46	33.09	33.68	34.24	34.9	35.66	37.47	38.53	39.77	40.93	41.86
401.6	34.06	33.56	33.79	33.81	34.04	34.1	34.14	34.48	34.44	34.82	34.91	401.6	34.28	34.47	34.54	35.01	35.06	35.16	35.49	35.83	36.07	36.42	36.76	402.4	36.82	33.58	34.1	34.7	35.3	36.11	37.96	38.99	40.26	41.47	42.28
401.8	34.41	33.92	34.25	34.22	34.59	34.53	34.6	34.93	34.95	35.28	35.43	401.8	34.76	34.87	34.95	35.49	35.49	35.58	36	36.28	36.59	36.88	37.21	402.6	37.18	33.96	34.54	35.21	35.67	36.58	38.45	39.4	40.77	42	42.79
402	34.75	34.38	34.66	34.66	34.95	34.87	35.02	35.4	35.47	35.58	35.89	402	35.18	35.26	35.37	35.92	35.83	36.01	36.42	36.68	37.05	37.35	37.6	402.8	37.61	34.34	35.04	35.67	36.01	36.99	38.84	39.82	41.26	42.43	43.2
402.2	35.25	34.87	35.04	35.15	35.23	35.24	35.37	35.69	35.88	36.02	36.25	402.2	35.59	35.68	35.8	36.26	36.36	36.4	36.84	37.23	37.41	37.69	37.88	403	38	34.7	35.4	36.03	36.5	37.4	39.27	40.27	41.67	42.84	43.59
402.4	35.57	35.16	35.43	35.62	35.6	35.72	35.8	35.99	36.27	36.41	36.68	402.4	35.9	36.03	36.27	36.62	36.72	36.84	37.21	37.66	37.9	38.15	38.25	403.2	38.4	35.13	35.82	36.32	37.02	37.77	39.7	40.72	42.11	43.28	44.03
402.6	35.81	35.59	35.67	36.04	36.05	36.09	36.12	36.37	36.59	36.82	36.95	402.6	36.29	36.39	36.58	36.93	37.14	37.12	37.57	37.94	38.33	38.44	38.69	403.4	38.87	35.49	36.26	36.84	37.35	38.08	40.09	41.03	42.51	43.68	44.48
402.8	36.22	35.93	36.16	36.39	36.42	36.49	36.45	36.74	36.99	37.27	37.41	402.8	36.66	36.78	37.05	37.29	37.57	37.6	37.98	38.33	38.72	38.91	39.1	403.6	39.23	35.83	36.59	37.13	37.69	38.46	40.51	41.57	42.86	44.09	45
403	36.63	36.45	36.54	36.68	36.83	36.96	36.95	37.2	37.39	37.72	37.79	403	36.95	37.26	37.52	37.72	37.96	38.02	38.47	38.8	39.12	39.42	39.68	403.8	39.55	36.23	37.01	37.5	38.11	38.89	40.89	42.07	43.32	44.57	45.52
403.2	37.05	36.94	36.92	37.13	37.26	37.42	37.5	37.67	37.91	38.25	38.28	403.2	37.45	37.61	37.88	38.13	38.36	38.51	38.93	39.21	39.47	39.86	40.23	404	39.96	36.79	37.44	38	38.54	39.4	41.4	42.54	43.9	45.02	46.02
403.4	37.49	37.32	37.5	37.52	37.65	37.93	38.06	38.03	38.4	38.63	38.74	403.4	37.87	38.06	38.23	38.64	38.77	38.96	39.32	39.71	39.98	40.36	40.72	404.2	40.25	37.23	37.86	38.35	39.06	39.89	41.97	42.99	44.35	45.58	46.58
403.6	37.87	37.8	38.02	38	38.01	38.3	38.42	38.56	38.84	39.03	39.18	403.6	38.24	38.46	38.61	39.04	39.21	39.47	39.76	40.2	40.43	40.82	41.1	404.4	40.64	37.67	38.27	38.8	39.48	40.33	42.5	43.46	44.89	46.08	47.15
403.8	38.17	38.08	38.47	38.43	38.53	38.67	38.79	38.98	39.33	39.47	39.6	403.8	38.57	38.92	39.11	39.37	39.64	39.88	40.11	40.54	40.93	41.31	41.43	404.6	41.04	37.94	38.76	39.23	39.81	40.74	42.89	43.9	45.41	46.55	47.55
404	38.57	38.49	38.85	38.86	39	39.1	39.15	39.32	39.63	39.89	40.05	404	38.87	39.32	39.55	39.71	40	40.23	40.48	40.99	41.34	41.66	41.78	404.8	41.45	38.28	39.04	39.68	40.29	41.15	43.14	44.33	45.89	46.96	47.87
404.2	38.9	38.8	39.2	39.16	39.43	39.54	39.48	39.63	40.01	40.21	40.38	404.2	39.22	39.64	40	40.06	40.42	40.55	40.87	41.38	41.75	42.08	42.17	405	41.73	38.65	39.38	40.14	40.71	41.51	43.48	44.62	46.28	47.36	48.4
404.4	39.25	39.23	39.6	39.62	39.82	39.88	39.85	39.99	40.35	40.6	40.8	404.4	39.68	40.06	40.39	40.54	40.77	40.97	41.28	41.85	42.21	42.47	42.69	405.2	42.16	39.02	39.71	40.47	41.01	41.88	43.97	45.08	46.81	47.79	49.01
404.6	39.53	39.59	39.91	39.92	40.14	40.22	40.28	40.43	40.73	41.03	41.17	404.6	40.04	40.47	40.68	41.06	41.22	41.33	41.73	42.25	42.6	42.85	43.04	405.4	42.49	39.35	40.11	40.83	41.33	42.29	44.49	45.48	47.29	48.21	49.38
404.8	39.85	40.01	40.35	40.39	40.59	40.6	40.67	40.86	41.17	41.54	41.66	404.8	40.46	40.87	41.19	41.47	41.61	41.8	42.21	42.69	42.92	43.19	43.5	405.6	42.92	39.78	40.53	41.24	41.82	42.69	44.86	45.93	47.72	48.66	49.9
405	40.3	40.41	40.89	40.76	40.99	41.02	41.12	41.39	41.76	41.95	42.12	405	40.81	41.34	41.52	41.78	41.95	42.28	42.58	43.05	43.51	43.66	43.98	405.8	43.16	40.26	40.97	41.63	42.36	43.17	45.15	46.44	48.13	49.18	50.44
405.2	40.63	40.76	41.24	41.32	41.32	41.51	41.55	41.8	42.23	42.36	42.47	405.2	41.24	41.78	41.93	42.11	42.53	42.79	43.07	43.42	43.94	44.08	44.51	406	43.62	40.67	41.43	42.04	42.86	43.68	45.57	46.88	48.5	49.56	50.77
405.4	40.93	41.12	41.56	41.68	41.66	41.8	41.95	42.24	42.44	42.8	42.81	405.4	41.56	42.17	42.29	42.53	42.96	43.21	43.39	43.86	44.31	44.5	44.92	406.2	43.9	41	41.76	42.49	43.22	44.02	45.89	47.26	48.96	50	51.13
405.6	41.26	41.53	41.92	42.06	42.01	42.16	42.25	42.51	42.73	43.16	43.14	405.6	41.91	42.45	42.65	43.08	43.34	43.48	43.79	44.3	44.7	44.89	45.28	406.4	44.32	41.36	41.99	42.79	43.49	44.43	46.33	47.68	49.31	50.3	51.57
405.8	41.52	42.02	42.31	42.48	42.35	42.46	42.5	42.91	43.2	43.35	43.54	405.8	42.27	42.8	43.14	43.42	43.7	43.83	44.23	44.75	45.07	45.28	45.71	406.6	44.88	41.63	42.43	43.12	43.87	44.66	46.78	48.06	49.69	50.79	51.98
406	41.89	42.37	42.72	42.84	42.8	42.8	42.88	43.46	43.62	43.69	43.98	406	42.59	43.19	43.6	43.81	43.98	44.32	44.57	45.25	45.53	45.76	46.11	406.8	45.25	41.95	42.86	43.59	44.22	45.13	47.34	48.5	50.01	51.31	52.52
406.2	42.32	42.77	43.05	43.27	43.28	43.17	43.37	43.76	44	44.18	44.4	406.2	42.94	43.6	43.99	44.25	44.43	44.65	45.1	45.55	46	46.2	46.56	407	45.67	42.45	43.25	44.09	44.68	45.53	47.78	48.94	50.43	51.89	52.99
406.4	42.67	43.11	43.59	43.73	43.75	43.7	43.88	44.15	44.42	44.74	44.9	406.4	43.22	44.13	44.46	44.74	44.76	45.16	45.52	46.01	46.46	46.73	46.97	407.2	46.12	42.86	43.7	44.52	45.1	45.96	48.31	49.43	50.87	52.44	53.45
406.6	43.1	43.43	43.99	44.21	44.12	44.2	44.34	44.59	44.88	45.28	45.36	406.6	43.69	44.68	44.83	45.2	45.35	45.66	45.91	46.42	46.97	47.22	47.48	407.4	46.41	43.17	44.19	44.87	45.39	46.33	48.73	49.92	51.4	52.87	54.02
406.8	43.47	43.9	44.45	44.57	44.55	44.63	44.77	45.02	45.37	45.72	45.84	406.8	44.03	45.08	45.22	45.56	45.75	46.09	46.35	46.87	47.41	47.48	47.84	407.6	46.84	43.69	44.56	45.24	45.76	46.7	49.16	50.39	51.87	53.2	54.47
407	43.7	44.51	44.86	44.9	45.01	45.04	45.14	45.52	45.74	46.16	46.28	407	44.42	45.51	45.63	45.95	46.12	46.32	46.78	47.19	47.82	47.9	48.28	407.8	47.28	44.02	45.03	45.74	46.13	47.11	49.61	51.06	52.35	53.72	54.94
407.2	44.18	45.03	45.11	45.33	45.53	45.33	45.54	45.87	46.08	46.58	46.63	407.2	44.87	45.79	46.01	46.44	46.53	46.76	47.28	47.75	48.2	48.44	48.72	408	47.55	44.46	45.32	46.06	46.6	47.54	50.19	51.52	52.8	54.07	55.48
407.4	44.52	45.33	45.43	45.64	45.92	45.75	45.95	46.19	46.54	46.88	47	407.4	45.2	46.1	46.29	46.81	46.89	47.1	47.75	48.09	48.56	48.79	49.15	408.2	48.13	44.85	45.69	46.35	46.96	48.01	50.66	51.92	53.32	54.54	55.87
407.6	44.94	45.76	45.82	46.03	46.23	46.11	46.47	46.63	46.93	47.34	47.39	407.6	45.47	46.59	46.69	47.23	47.29	47.5	48.15	48.52	48.96	49.31	49.59	408.4	48.45	45.22	46.06	46.86	47.46	48.38	50.99	52.3	53.85	55.24	56.45
407.8	45.36	46.1	46.27	46.36	46.68	46.59	46.85	47.02	47.38	47.67	47.85	407.8	45.75	46.99	47.14	47.73	47.73	48.05	48.64	48.98	49.41	49.73	50	408.6	48.78	45.62	46.54	47.2	48.02	48.84	51.36	52.68	54.13	55.75	56.83
408	45.69	46.43	46.74	46.83	47.15	47.11	47.33	47.38	47.91	48.18	48.43	408	46.21	47.4	47.68	48.21	48.23	48.57	49	49.44	49.81	50.16	50.35	408.8	49.03	46.07	46.81	47.73	48.39	49.27	51.85	53.13	54.46	56.12	57.38
408.2	46.05	46.88	47.25	47.31	47.53	47.52	47.77	47.83	48.23	48.62	48.81	408.2	46.58	47.86	48.16	48.68	48.7	48.94	49.45	49.94	50.26	50.58	50.8	409	49.34	46.52	47.21	48.07	48.83	49.69	52.32	53.58	54.98	56.52	57.87
408.4	46.44	47.24	47.65	47.75	47.95	47.84	48.17	48.28	48.65	48.96	49.43	408.4	46.98	48.3	48.61	48.97	49.15	49.38	49.9	50.28	50.71	50.93	51.28	409.2	49.66	46.89	47.63	48.45	49.1	50.1	52.72	54.18	55.49	56.98	58.15
408.6	46.67	47.67	48.14	48.08	48.32	48.24	48.6	48.82	49.03	49.5	49.84	408.6	47.3	48.83	49.03	49.37	49.62	49.75	50.24	50.71	51.17	51.38	51.81	409.4	50.01	47.29	47.92	48.81	49.4	50.56	53.13	54.63	55.94	57.36	58.68
408.8	46.95	48.06	48.47	48.47	48.77	48.66	48.98	49.04	49.4	49.94	50.31	408.8	47.61	49.08	49.4	49.73	49.95	50.2	50.63	51.17	51.61	51.8	52.21	409.6	50.29	47.69	48.39	49.28	49.85	50.9	53.49	54.97	56.43	57.8	59.23
409	47.35	48.42	48.79	48.79	49.12	48.95	49.32	49.42	49.87	50.22	50.5	409	47.94	49.45	49.65	50.07	50.3	50.57	51.16	51.56	51.95	52.15	52.61	409.8	50.65	48.05	48.79	49.67	50.27	51.23	53.86	55.26	56.87	58.26	59.57
409.2	47.62	48.79	49.1	49.14	49.5	49.36	49.71	49.8	50.23	50.63	50.86	409.2	48.31	49.98	49.99	50.51	50.73	51.07	51.57	51.83	52.35	52.47	52.96	410	51.07	48.57	49.13	49.97	50.7	51.68	54.27	55.63	57.28	58.63	60.1
409.4	48	49.08	49.39	49.6	49.89	49.76	50.09	50.29	50.63	50.92	51.13	409.4	48.61	50.22	50.38	50.86	51.24	51.47	52.01	52.25	52.74	52.77	53.34	410.2	51.38	48.82	49.52	50.29	51.13	51.99	54.66	55.99	57.73	59.05	60.54
409.6	48.38	49.61	49.9	50.04	50.26	50.33	50.62	50.69	51.01	51.39	51.67	409.6	49.05	50.62	50.85	51.47	51.59	51.9	52.35	52.64	53.2	53.2	53.82	410.4	51.74	49.26	50.01	50.68	51.49	52.47	55.11	56.48	58.15	59.54	61
409.8	48.67	50.15	50.23	50.48	50.66	50.67	50.92	51.19	51.41	51.85	52.04	409.8	49.35	51.14	51.38	51.82	52.06	52.32	52.68	53.14	53.66	53.7	54.26	410.6	52.14	49.68	50.38	51.02	51.84	52.87	55.58	56.96	58.71	60.04	61.37
410	49.09	50.55	50.73	50.88	51	51.13	51.22	51.53	51.72	52.29	52.37	410	49.58	51.47	51.7	52.19	52.43	52.7	53.02	53.62	54.14	54.36	54.69	410.8	52.5	50.04	50.66	51.34	52.19	53.33	55.92	57.48	59.15	60.61	61.74
410.2	49.54	51.09	51.17	51.28	51.45	51.53	51.62	51.93	52.07	52.71	52.77	410.2	49.78	51.85	52.06	52.59	52.83	53.01	53.4	54	54.43	54.74	55.1	411	52.68	50.36	51.07	51.89	52.63	53.67	56.27	57.85	59.57	60.92	62.24
410.4	49.8	51.41	51.4	51.63	51.74	51.79	52.03	52.25	52.36	53.13	53.13	410.4	50.07	52.02	52.38	52.92	53.15	53.38	53.83	54.33	54.78	55.05	55.57	411.2	53.08	50.66	51.47	52.16	53.03	54.09	56.61	58.17	60.03	61.41	62.69
410.6	50.08	51.64	51.8	51.95	52.05	52.08	52.45	52.71	52.87	53.41	53.51	410.6	50.31	52.51	52.8	53.25	53.52	53.82	54.25	54.63	55.17	55.43	55.76	411.4	53.49	50.84	51.82	52.53	53.38	54.4	57.04	58.41	60.38	61.9	63.1
410.8	50.37	52.09	52.23	52.3	52.46	52.52	52.75	53.04	53.41	53.67	53.95	410.8	50.59	53	53.29	53.68	53.86	54.29	54.56	55.11	55.61	55.87	56.1	411.6	53.68	51.1	52.29	52.84	53.7	54.89	57.44	58.74	60.71	62.33	63.57
411	50.56	52.34	52.67	52.71	52.86	52.87	53.15	53.44	53.87	54.1	54.28	411	51.17	53.45	53.72	54.06	54.34	54.6	54.89	55.61	56.15	56.29	56.64	411.8	53.95	51.44	52.61	53.2	54.07	55.27	57.86	59.17	61.14	62.8	64.18
411.2	50.94	52.74	53.1	53.17	53.39	53.39	53.49	53.77	54.31	54.41	54.69	411.2	51.55	53.86	54.17	54.39	54.82	54.85	55.34	56.15	56.46	56.8	56.97	412	54.28	51.84	53	53.75	54.3	55.59	58.24	59.72	61.51	63.25	64.61
411.4	51.29	53.19	53.42	53.61	53.66	53.8	53.87	54.27	54.56	54.87	55.07	411.4	51.85	54.36	54.47	54.73	55.25	55.11	55.76	56.54	57	57.2	57.46	412.2	54.62	52.31	53.36	54.23	54.78	56.01	58.75	60.17	61.96	63.73	65.01
411.6	51.6	53.56	53.9	54.05	54.04	54.1	54.21	54.7	54.84	55.29	55.57	411.6	52.22	54.55	54.79	55.13	55.7	55.59	56.13	56.91	57.39	57.64	57.9	412.4	55.09	52.65	53.73	54.49	55.2	56.36	59.12	60.57	62.49	64.1	65.51
411.8	51.8	54	54.26	54.3	54.5	54.46	54.61	55.04	55.3	55.72	55.98	411.8	52.43	54.98	55.1	55.52	55.87	55.83	56.54	57.12	57.76	57.94	58.38	412.6	55.51	52.99	54.12	54.89	55.68	56.64	59.56	60.9	62.99	64.41	65.99
412	52.02	54.47	54.53	54.62	54.92	54.76	55.07	55.47	55.88	56.04	56.45	412	52.76	55.33	55.49	55.83	56.25	56.32	56.98	57.44	58.13	58.31	58.69	412.8	55.82	53.36	54.46	55.15	56.09	56.99	59.89	61.37	63.4	64.84	66.29
412.2	52.35	54.63	54.89	54.96	55.24	55.22	55.33	55.78	56.17	56.41	56.67	412.2	53.12	55.86	55.79	56.22	56.59	56.84	57.39	57.93	58.53	58.6	59.09	413	56.19	53.63	54.71	55.52	56.48	57.23	60.3	61.82	63.75	65.29	66.65
412.4	52.61	55.02	55.16	55.44	55.58	55.61	55.71	56.27	56.41	56.86	57.11	412.4	53.45	56.31	56.35	56.64	56.95	57.29	57.75	58.37	58.85	59	59.33	413.2	56.46	54.06	55.11	55.88	56.75	57.74	60.66	62.14	64.17	65.77	67.02
412.6	52.88	55.34	55.51	55.95	56.02	56.02	56.15	56.76	56.75	57.25	57.53	412.6	53.75	56.87	56.86	57.1	57.45	57.62	58	58.75	59.34	59.43	59.76	413.4	56.74	54.42	55.43	56.17	57.07	58.16	61.14	62.6	64.52	66.28	67.54
412.8	53.23	55.78	56.01	56.33	56.43	56.48	56.62	57.2	57.14	57.72	57.91	412.8	54.04	57.19	57.16	57.52	57.95	58.02	58.37	59.09	59.64	59.86	60.19	413.6	57.17	54.9	55.76	56.58	57.41	58.67	61.39	62.91	64.95	66.67	68.05
413	53.61	56.1	56.39	56.67	56.78	56.79	57.1	57.36	57.59	58.25	58.41	413	54.36	57.56	57.57	57.97	58.42	58.33	58.77	59.51	60.07	60.39	60.73	413.8	57.45	55.18	56.1	57.03	57.86	59.1	61.9	63.47	65.48	67.2	68.52
413.2	53.9	56.6	56.77	56.95	57.26	57.16	57.6	57.77	57.87	58.59	58.83	413.2	54.64	58.1	57.93	58.34	58.76	58.64	59.2	59.88	60.28	60.94	61.22	414	57.68	55.6	56.54	57.36	58.27	59.42	62.25	63.93	66.05	67.62	69
413.4	54.2	56.97	57.11	57.3	57.55	57.54	57.94	58.12	58.35	58.92	59.1	413.4	54.8	58.52	58.18	58.77	59.07	59.04	59.51	60.18	60.64	61.2	61.52	414.2	58.22	55.84	56.8	57.73	58.61	59.85	62.63	64.3	66.39	67.87	69.49
413.6	54.56	57.32	57.37	57.79	57.87	57.75	58.24	58.51	58.93	59.23	59.59	413.6	54.97	58.92	58.56	59.12	59.41	59.38	59.8	60.68	60.9	61.54	61.95	414.4	58.35	56.23	57.12	58	58.96	60.04	62.99	64.74	66.58	68.24	69.84
413.8	54.72	57.6	57.75	58.19	58.25	58.07	58.58	58.89	59.3	59.64	59.89	413.8	55.45	59.44	58.93	59.41	59.73	59.75	60.18	61.13	61.38	61.89	62.42	414.6	58.56	56.55	57.41	58.28	59.36	60.51	63.46	65.18	66.88	68.73	70.2
414	55.13	57.95	58.1	58.54	58.63	58.61	58.81	59.22	59.54	59.84	60.23	414	55.82	59.83	59.36	59.77	60.07	60.02	60.56	61.27	61.79	62.3	62.76	414.8	58.96	56.72	57.83	58.75	59.62	60.89	63.78	65.37	67.16	69.19	70.62
414.2	55.37	58.44	58.54	58.98	58.99	58.94	59.3	59.65	59.94	60.24	60.58	414.2	56.19	60.26	59.72	60.04	60.32	60.42	61.04	61.51	62.28	62.77	63.09	415	59.37	57.16	58.16	59.22	60.01	61.22	64.2	65.64	67.62	69.63	71.02
414.4	55.64	58.67	58.9	59.09	59.29	59.31	59.65	59.92	60.35	60.73	60.87	414.4	56.39	60.68	60.04	60.33	60.68	60.83	61.46	61.8	62.6	63.15	63.44	415.2	59.65	57.43	58.45	59.49	60.3	61.47	64.6	65.97	68.05	70.11	71.42
414.6	55.92	58.95	59.27	59.56	59.67	59.61	59.91	60.26	60.65	60.91	61.21	414.6	56.63	61.06	60.43	60.74	61.04	61.28	61.93	62.12	62.97	63.54	63.8	415.4	59.87	57.71	58.86	59.75	60.73	61.75	65.1	66.42	68.56	70.5	71.88
414.8	56.27	59.3	59.64	59.77	59.99	60.04	60.2	60.51	61.01	61.29	61.72	414.8	56.83	61.37	60.76	61.16	61.42	61.67	62.25	62.55	63.23	63.83	64.11	415.6	60.17	58.02	59.29	60.08	61	62.16	65.26	66.78	68.93	70.81	72.34
415	56.54	59.61	60.04	60.2	60.33	60.33	60.55	60.81	61.32	61.59	62.06	415	57.08	61.74	61.05	61.52	61.8	62.11	62.42	62.88	63.69	64.15	64.57	415.8	60.41	58.37	59.5	60.38	61.29	62.36	65.47	67.13	69.33	71.1	72.83
415.2	56.81	59.9	60.22	60.59	60.72	60.62	60.96	61.31	61.66	61.91	62.33	415.2	57.33	61.99	61.41	61.83	62.08	62.41	62.81	63.16	63.89	64.36	64.9	416	60.79	58.69	59.72	60.83	61.64	62.74	65.73	67.58	69.56	71.67	73.32
415.4	57.05	60.28	60.61	60.89	61	61.02	61.14	61.55	61.87	62.22	62.75	415.4	57.53	62.28	61.77	61.97	62.41	62.72	63.17	63.58	64.26	64.82	65.3	416.2	61.14	59.06	60.03	61.06	61.97	62.98	66.1	67.93	69.92	71.99	73.51
415.6	57.34	60.71	60.94	61.22	61.39	61.49	61.53	61.94	62.33	62.54	63.05	415.6	57.83	62.56	62.05	62.23	62.79	63.08	63.53	64.04	64.48	65.18	65.66	416.4	61.49	59.45	60.4	61.29	62.32	63.43	66.5	68.36	70.28	72.46	73.76
415.8	57.55	60.83	61.31	61.52	61.71	61.78	61.86	62.21	62.79	62.9	63.33	415.8	58.15	62.68	62.36	62.59	63.06	63.4	64.06	64.4	65.03	65.48	65.93	416.6	61.59	59.83	60.58	61.57	62.65	63.84	66.89	68.85	70.61	72.72	74.2
416	57.89	61.21	61.76	61.76	61.96	61.97	62.27	62.61	63.07	63.23	63.64	416	58.4	62.9	62.67	63.11	63.52	63.75	64.46	64.7	65.24	65.87	66.15	416.8	61.79	60.09	60.86	62.08	63.07	64.08	67.29	69.22	70.88	73.15	74.69
416.2	58.13	61.59	62.02	62.11	62.22	62.26	62.58	62.95	63.34	63.6	64.01	416.2	58.65	63.07	63.08	63.56	63.8	64.11	64.77	65.17	65.54	66.22	66.45	417	62.06	60.33	61.16	62.41	63.3	64.55	67.54	69.69	71.31	73.37	75.31
416.4	58.27	62.06	62.37	62.33	62.53	62.76	63.05	63.19	63.62	63.94	64.29	416.4	58.95	63.47	63.4	63.93	64.18	64.55	65.02	65.51	65.95	66.48	66.8	417.2	62.43	60.52	61.58	62.77	63.56	64.78	67.88	70.01	71.67	73.65	75.81
416.6	58.57	62.23	62.6	62.68	62.88	63.05	63.29	63.55	63.89	64.48	64.63	416.6	59.15	63.72	63.93	64.2	64.42	64.81	65.25	65.71	66.49	66.95	67.15	417.4	62.62	60.84	61.72	63.03	63.85	65.04	68.25	70.18	72	74.12	76.2
416.8	58.87	62.64	62.81	62.87	63.27	63.23	63.56	63.89	64.26	64.64	65.05	416.8	59.43	63.9	64.2	64.43	64.77	64.96	65.43	66.05	66.8	67.44	67.53	417.6	62.8	60.97	61.96	63.27	64.13	65.4	68.59	70.54	72.4	74.59	76.42
417	59.21	62.87	63.01	63.15	63.43	63.52	63.65	64.04	64.62	64.85	65.35	417	59.67	64.24	64.37	64.49	65.1	65.3	65.75	66.5	67	67.68	67.84	417.8	63.07	61.28	62.37	63.58	64.41	65.6	68.86	70.78	72.78	74.81	76.69
417.2	59.39	63.28	63.25	63.33	63.78	63.76	63.97	64.33	64.89	65.21	65.5	417.2	59.93	64.63	64.61	64.73	65.29	65.58	65.99	66.71	67.28	67.94	68.17	418	63.36	61.51	62.57	63.8	64.65	65.84	69.14	70.92	73.13	75.22	77.11
417.4	59.57	63.57	63.63	63.68	64.17	64.12	64.34	64.57	65.23	65.6	65.75	417.4	60.15	65.03	64.75	65.09	65.58	65.73	66.33	66.98	67.48	68.36	68.53	418.2	63.6	61.75	62.81	64.06	64.9	66.01	69.37	71.24	73.58	75.6	77.45
417.6	59.66	63.67	63.95	64.04	64.41	64.57	64.69	64.99	65.43	65.93	66.22	417.6	60.36	65.4	65.15	65.66	65.88	65.92	66.64	67.27	67.87	68.5	68.82	418.4	64.01	62.19	63.26	64.23	65.07	66.46	69.66	71.74	73.93	75.76	77.67
417.8	60.02	63.93	64.29	64.32	64.79	64.82	64.94	65.32	65.74	66.23	66.47	417.8	60.67	65.76	65.49	65.87	66.18	66.36	67.1	67.53	68.38	68.97	69.27	418.6	64.26	62.54	63.61	64.64	65.3	66.7	70.03	72.11	74.25	76.13	78.01
418	60.27	64.2	64.63	64.72	65.12	65.16	65.38	65.66	66.1	66.62	66.87	418	60.81	66.13	65.9	66.23	66.58	66.68	67.25	67.86	68.81	69.23	69.59	418.8	64.53	62.83	63.85	64.95	65.66	67	70.47	72.46	74.71	76.44	78.33
418.2	60.6	64.49	64.75	65.07	65.47	65.49	65.53	65.98	66.44	66.94	67.16	418.2	61.03	66.48	66.17	66.5	66.93	67	67.62	68.19	69.07	69.44	69.89	419	64.73	62.99	64.2	65.22	66.13	67.32	70.76	72.81	74.87	76.73	78.8
418.4	60.75	64.73	65.14	65.42	65.66	65.57	65.81	66.32	66.68	67.15	67.39	418.4	61.31	66.91	66.48	66.82	67.19	67.33	68.02	68.46	69.43	69.77	70.08	419.2	64.81	63.23	64.53	65.48	66.36	67.69	71.03	73.08	75.21	77.08	78.99
418.6	60.93	65.06	65.46	65.69	65.87	65.67	66.11	66.59	66.95	67.45	67.59	418.6	61.5	67.51	66.78	67.03	67.42	67.54	68.39	68.68	69.54	69.91	70.36	419.4	64.98	63.47	64.7	65.76	66.71	67.91	71.3	73.53	75.55	77.34	79.19
418.8	61.07	65.32	65.69	65.99	66.22	66.16	66.39	66.84	67.26	67.8	67.94	418.8	61.88	67.86	66.93	67.36	67.72	67.8	68.56	68.97	69.88	70.14	70.53	419.6	65.16	63.71	64.89	65.94	66.93	68.28	71.54	73.72	75.8	77.71	79.57
419	61.33	65.68	66.04	66.18	66.55	66.42	66.6	67.07	67.55	68	68.19	419	62.02	68.31	67.24	67.6	68.08	68.08	68.9	69.29	70.25	70.38	70.94	419.8	65.32	63.94	65.14	66.06	67.15	68.59	71.67	73.84	76.24	78.06	79.91
419.2	61.6	65.91	66.31	66.37	66.94	66.59	66.8	67.33	67.7	68.19	68.52	419.2	62.27	68.77	67.54	67.87	68.51	68.41	69.18	69.55	70.65	70.79	71.26	420	65.66	64.12	65.31	66.43	67.37	68.73	71.99	74.07	76.56	78.53	80.32
419.4	61.81	66.22	66.57	66.81	67.25	67.08	67.15	67.72	67.92	68.48	68.84	419.4	62.43	69.27	67.83	68.04	68.69	68.8	69.49	70.02	70.98	71.14	71.56	420.2	65.93	64.39	65.62	66.7	67.63	69.03	72.4	74.4	76.85	78.96	80.61
419.6	62.03	66.59	66.75	66.98	67.45	67.4	67.45	68.08	68.35	68.83	69.18	419.6	62.66	69.65	68.18	68.24	69.07	69	69.67	70.25	71.27	71.41	71.86	420.4	66.17	64.57	65.88	66.97	67.93	69.34	72.71	74.53	77	79.2	80.85
419.8	62.32	66.75	67.08	67.37	67.65	67.65	67.72	68.36	68.52	69.13	69.5	419.8	62.82	70.19	68.53	68.52	69.2	69.26	69.86	70.53	71.46	71.84	72.1	420.6	66.43	64.88	66.11	67.14	68.22	69.56	73.01	74.83	77.4	79.32	81.14
420	62.46	66.94	67.3	67.57	67.89	67.92	68	68.53	68.94	69.32	69.78	420	62.87	70.64	68.56	68.8	69.3	69.39	70.2	70.73	71.54	72	72.37	420.8	66.82	65.19	66.47	67.39	68.49	69.7	73.3	75.24	77.7	79.67	81.36
420.2	62.62	67.26	67.44	67.84	68.08	68.21	68.28	68.61	69.09	69.76	70.02	420.2	63.03	71.12	68.7	69.16	69.47	69.71	70.43	70.86	71.8	72.36	72.75	421	67.05	65.4	66.64	67.69	68.85	70.01	73.64	75.57	77.92	79.94	81.78
420.4	62.71	67.73	67.89	68.14	68.26	68.53	68.65	68.86	69.37	70.09	70.3	420.4	63.19	71.48	69.04	69.54	69.91	69.96	70.77	71.2	72	72.7	73.05	421.2	67.33	65.64	66.78	67.9	68.94	70.3	73.98	75.82	78.16	80.18	82.26
420.6	62.89	67.88	68	68.44	68.54	68.81	68.87	69.18	69.67	70.43	70.72	420.6	63.55	71.77	69.33	69.86	70.25	70.23	70.98	71.42	72.56	73.06	73.28	421.4	67.3	65.83	67.03	68.1	69.21	70.74	74.18	76.17	78.56	80.66	82.65
420.8	62.98	68.07	68.25	68.77	68.94	69.01	69.14	69.47	69.92	70.69	71.05	420.8	63.7	72.25	69.7	70.1	70.58	70.54	71.17	71.82	72.86	73.23	73.56	421.6	67.4	66.15	67.34	68.4	69.4	70.98	74.42	76.27	78.76	81.11	82.8
421	63.17	68.36	68.71	69.02	69.33	69.14	69.33	69.78	70.19	70.85	71.23	421	63.72	72.68	69.94	70.34	70.82	70.89	71.46	72.22	73.16	73.43	73.98	421.8	67.63	66.41	67.52	68.7	69.72	71.11	74.71	76.44	79.05	81.4	83.07
421.2	63.36	68.56	69.02	69.2	69.46	69.54	69.67	70.07	70.59	71.13	71.52	421.2	63.89	73.11	70.25	70.55	71.11	71.14	71.71	72.42	73.35	73.73	74.24	422	67.92	66.66	67.68	68.93	69.92	71.23	75.07	76.76	79.33	81.57	83.19
421.4	63.64	68.82	69.26	69.39	69.67	69.84	69.99	70.26	70.94	71.36	71.76	421.4	64.14	73.43	70.47	70.89	71.29	71.36	72.04	72.66	73.33	73.88	74.47	422.2	68.02	66.82	68.09	69.1	70	71.39	75.18	77.06	79.54	81.87	83.51
421.6	63.74	69.22	69.5	69.62	69.91	70.08	70.1	70.63	71.07	71.52	71.82	421.6	64.36	73.86	70.73	71.03	71.5	71.57	72.27	72.73	73.49	74.18	74.73	422.4	68.38	67.11	68.36	69.28	70.1	71.65	75.32	77.45	79.96	82.07	84.02
421.8	63.92	69.48	69.61	69.63	70.1	70.23	70.36	70.95	71.4	71.69	72.04	421.8	64.55	74.35	70.87	71.34	71.72	71.96	72.49	72.92	73.76	74.52	75.06	422.6	68.68	67.17	68.54	69.57	70.35	71.92	75.53	77.63	80.37	82.17	84.4
422	64.01	69.71	69.9	69.95	70.3	70.49	70.67	71.25	71.45	72.04	72.41	422	64.61	74.74	71.05	71.58	71.96	72.09	72.72	73.24	74	74.7	75.22	422.8	68.89	67.29	68.77	69.85	70.64	72.12	75.67	77.77	80.5	82.42	84.73
422.2	64.19	70.03	70.01	70.25	70.7	70.84	70.99	71.59	71.77	72.33	72.55	422.2	64.93	75.05	71.11	71.72	72.22	72.3	73.06	73.46	74.43	74.88	75.58	423	68.98	67.52	68.96	69.93	70.82	72.29	75.95	78.12	80.72	82.79	84.91
422.4	64.48	70.21	70.31	70.42	70.85	70.99	71.3	71.81	72.19	72.56	72.81	422.4	64.93	75.29	71.35	71.99	72.4	72.43	73.25	73.71	74.74	75.09	75.77	423.2	68.95	67.68	69.23	70.15	71.12	72.59	76.26	78.37	80.87	82.94	85.19
422.6	64.7	70.34	70.45	70.73	71.14	71.19	71.44	72	72.37	72.82	73.16	422.6	64.98	75.43	71.62	72.22	72.71	72.73	73.52	74.13	75.11	75.32	75.97	423.4	69.2	67.83	69.43	70.21	71.28	72.83	76.69	78.63	81.03	83.17	85.54
422.8	64.92	70.58	70.73	70.84	71.31	71.4	71.67	72.26	72.68	72.96	73.37	422.8	65.19	75.73	71.86	72.54	72.74	72.89	73.83	74.22	75.21	75.67	76.1	423.6	69.36	68.09	69.67	70.44	71.57	72.94	76.82	78.87	81.28	83.42	85.72
423	65.12	70.69	71.04	71.01	71.5	71.48	71.75	72.41	72.92	73.21	73.55	423	65.33	76.03	72.04	72.63	72.93	73.16	73.96	74.45	75.54	75.86	76.13	423.8	69.48	68.27	69.74	70.71	71.68	73.08	77.05	79.12	81.62	83.55	85.95
423.2	65.29	70.91	71.2	71.12	71.66	71.61	71.86	72.42	73.01	73.34	73.79	423.2	65.66	76.12	72.16	72.88	73.09	73.49	74.15	74.67	75.66	76.12	76.39	424	69.76	68.47	69.89	70.89	71.9	73.23	77.16	79.26	82	83.75	86.1
423.4	65.26	71.04	71.5	71.35	71.79	71.85	72.07	72.61	73.14	73.38	74.06	423.4	65.77	76.49	72.47	73.02	73.18	73.69	74.36	74.81	75.75	76.3	76.78	424.2	69.94	68.74	70.07	71.15	72.03	73.33	77.23	79.61	82.22	84.12	86.35
423.6	65.45	71.38	71.77	71.67	71.89	72.15	72.35	73.01	73.18	73.58	74.44	423.6	65.93	76.63	72.77	73.25	73.39	73.78	74.64	75.07	76.05	76.47	77.05	424.4	70.02	69.01	70.17	71.4	72.21	73.52	77.25	79.8	82.35	84.42	86.72
423.8	65.57	71.5	72.02	71.94	72.07	72.43	72.65	73.22	73.41	73.89	74.55	423.8	66.07	76.63	73.03	73.37	73.58	74.15	74.8	75.3	76.25	76.57	77.17	424.6	70.21	69.18	70.3	71.57	72.34	73.77	77.48	80.05	82.66	84.77	86.91
424	65.69	71.61	72.15	72.25	72.29	72.63	72.97	73.52	73.7	74.01	74.74	424	66.15	76.8	73.15	73.76	73.94	74.23	74.86	75.72	76.54	76.88	77.52	424.8	70.19	69.2	70.58	71.72	72.53	73.96	77.78	80.24	82.71	84.96	87.31
424.2	65.84	71.97	72.22	72.37	72.47	72.78	73.08	73.66	73.98	74.25	75	424.2	66.19	77.03	73.42	73.93	74.15	74.48	75.07	75.9	76.71	77.15	77.67	425	70.29	69.27	70.81	71.76	72.62	74.19	77.99	80.39	82.9	85.17	87.51
424.4	65.9	72.08	72.25	72.35	72.71	72.9	73.2	73.74	74.06	74.53	75.21	424.4	66.27	77.19	73.51	74.11	74.29	74.6	75.18	75.99	76.83	77.33	77.89	425.2	70.48	69.49	70.86	71.73	72.88	74.38	78.27	80.59	83.05	85.44	87.67
424.6	65.99	72.36	72.42	72.51	72.94	73.09	73.28	73.6	74.24	74.78	75.32	424.6	66.58	77.45	73.66	74.03	74.33	74.8	75.43	76.11	76.87	77.57	77.9	425.4	70.75	69.53	71.02	72.02	73.08	74.41	78.44	80.72	83.23	85.51	87.92
424.8	66.12	72.53	72.5	72.62	73.07	73.22	73.38	73.76	74.41	74.85	75.5	424.8	66.72	77.46	73.78	74.13	74.44	74.94	75.59	76.17	77.02	77.69	78.02	425.6	70.89	69.69	71.08	72.17	73.14	74.7	78.53	80.91	83.5	85.77	88.17
425	66.22	72.6	72.78	72.72	73.25	73.28	73.49	73.83	74.46	75	75.71	425	66.73	77.59	73.91	74.41	74.68	75.1	75.66	76.35	77.23	77.83	78.11	425.8	70.91	69.85	71.16	72.4	73.26	74.91	78.64	80.99	83.54	86.08	88.11
425.2	66.32	72.69	72.91	72.98	73.34	73.43	73.58	74.17	74.7	75.16	75.71	425.2	66.85	77.66	74.15	74.52	74.81	75.36	75.92	76.43	77.37	77.88	78.23	426	71.04	69.95	71.26	72.53	73.24	74.99	78.78	81.12	83.8	86.25	88.29
425.4	66.3	72.85	73.01	73.31	73.48	73.67	73.72	74.34	75.08	75.3	75.82	425.4	66.91	77.54	74.41	74.6	74.97	75.5	75.98	76.51	77.5	78.01	78.44	426.2	71.15	69.97	71.36	72.5	73.42	74.97	79.02	81.18	83.92	86.33	88.43
425.6	66.34	72.88	73.01	73.42	73.71	73.71	73.88	74.51	75.09	75.54	76.04	425.6	67.04	77.75	74.61	74.8	75.09	75.73	76.05	76.67	77.74	78.05	78.59	426.4	71.2	70.12	71.56	72.66	73.51	75.22	79.09	81.34	84.04	86.63	88.71
425.8	66.41	72.88	73.28	73.61	73.82	73.79	73.99	74.63	75.14	75.56	76.17	425.8	67.28	77.74	74.72	74.85	75.34	75.73	76.05	76.72	77.89	78.38	78.76	426.6	71.42	70.29	71.58	72.98	73.75	75.24	79.13	81.58	84.28	86.61	88.9
426	66.55	72.95	73.47	73.65	73.94	73.8	74.23	74.65	75.19	75.52	76.38	426	67.36	77.82	74.82	74.98	75.38	75.77	76.24	76.84	77.92	78.43	78.88	426.8	71.54	70.34	71.62	73.03	73.81	75.38	79.26	81.69	84.36	86.73	89.02
426.2	66.57	73.12	73.45	73.66	73.99	74.01	74.41	74.67	75.24	75.65	76.54	426.2	67.38	77.88	74.97	75.05	75.52	75.9	76.33	76.9	78.09	78.48	78.95	427	71.72	70.38	71.64	73.2	73.94	75.55	79.23	81.86	84.41	86.9	89.08
426.4	66.73	73.24	73.65	73.78	74.02	74.21	74.69	74.7	75.47	75.86	76.58	426.4	67.34	77.86	75	75.2	75.68	76.02	76.5	77.08	78.18	78.69	79.06	427.2	71.74	70.41	71.63	73.22	74.07	75.84	79.36	81.95	84.51	87.13	89.15
426.6	66.9	73.52	73.63	73.96	74.08	74.42	74.65	74.81	75.72	76.17	76.67	426.6	67.37	77.75	75.09	75.37	75.69	76.15	76.71	77.21	78.38	78.86	79.06	427.4	71.81	70.58	71.81	73.18	74.17	75.85	79.55	82.01	84.65	87.26	89.24
426.8	66.9	73.57	73.84	74.1	74.29	74.52	74.78	75.15	75.87	76.24	76.95	426.8	67.37	77.67	75.27	75.55	75.93	76.3	76.79	77.45	78.5	79.04	79.36	427.6	71.87	70.71	72.08	73.37	74.21	75.92	79.76	82.16	84.7	87.39	89.31
427	66.9	73.85	74	74.17	74.31	74.53	74.87	75.3	76.09	76.38	76.93	427	67.52	77.73	75.4	75.6	75.91	76.32	77	77.75	78.58	79.13	79.59	427.8	71.94	70.91	72.17	73.32	74.35	76.04	79.83	82.25	84.92	87.48	89.52
427.2	66.98	73.98	74.04	74.3	74.46	74.64	74.97	75.35	76.13	76.45	77.03	427.2	67.66	77.84	75.56	75.71	76.05	76.55	76.98	77.76	78.68	79.25	79.77	428	71.88	71.08	72.39	73.35	74.53	76.21	79.95	82.38	84.89	87.71	89.75
427.4	66.98	74.05	74.28	74.44	74.5	74.75	75.2	75.4	76.08	76.73	77.07	427.4	67.75	78.01	75.53	75.71	76.21	76.73	77.18	77.87	78.66	79.25	79.98	428.2	72.02	71.11	72.45	73.5	74.67	76.2	80.06	82.57	85.02	87.98	89.91
427.6	67.01	74.12	74.42	74.65	74.61	74.86	75.47	75.42	76.15	76.97	77.12	427.6	67.84	78.17	75.57	76.03	76.35	76.92	77.3	77.99	78.78	79.52	80.26	428.4	72.28	71.24	72.42	73.64	74.82	76.29	80.13	82.74	85.39	88.1	90.04
427.8	66.95	74.15	74.47	74.77	74.81	75.06	75.43	75.77	76.29	77.08	77.31	427.8	67.81	77.97	75.76	76.05	76.55	77.02	77.38	78.2	78.86	79.53	80.36	428.6	72.39	71.32	72.49	73.81	74.91	76.36	80.32	82.9	85.66	88.11	90.22
428	67.18	74.29	74.62	74.88	75.06	75.13	75.39	76	76.47	77.18	77.47	428	67.91	77.92	75.83	76.09	76.62	77.06	77.53	78.27	79.05	79.66	80.41	428.8	72.4	71.3	72.53	73.97	74.83	76.54	80.48	82.92	85.75	88.2	90.48
428.2	67.16	74.57	74.7	74.93	75.14	75.24	75.5	76.37	76.61	77.19	77.62	428.2	67.9	77.83	75.98	76.19	76.72	77.16	77.63	78.33	79.27	79.95	80.38	429	72.3	71.45	72.78	74.21	74.94	76.6	80.43	83.06	85.85	88.22	90.55
428.4	67.2	74.55	74.87	75.13	75.2	75.29	75.61	76.4	76.67	77.31	77.74	428.4	67.88	77.67	76.17	76.31	76.81	77.25	77.75	78.59	79.33	80.16	80.42	429.2	72.44	71.69	72.87	74.2	74.99	76.59	80.46	83.12	85.81	88.24	90.61
428.6	67.26	74.73	75.03	75.35	75.38	75.32	75.64	76.49	76.88	77.48	77.95	428.6	67.91	77.42	76.11	76.38	76.99	77.21	77.78	78.7	79.47	80.09	80.56	429.4	72.4	71.68	72.98	74.21	75.1	76.86	80.63	83.19	85.91	88.44	90.82
428.8	67.38	74.83	75.19	75.46	75.53	75.47	75.79	76.6	77	77.49	78.16	428.8	67.98	77.31	76.1	76.54	76.97	77.39	77.81	78.71	79.56	80.27	80.65	429.6	72.41	71.86	72.94	74.18	75.11	76.86	80.59	83.38	86.11	88.56	91.16
429	67.46	74.94	75.18	75.56	75.63	75.54	75.94	76.45	77.03	77.6	78.15	429	68.11	77.26	76.08	76.55	77.08	77.5	77.89	78.82	79.59	80.21	80.79	429.8	72.51	71.81	72.92	74.13	75.19	76.8	80.59	83.46	86.08	88.62	91.09
429.2	67.46	74.93	75.25	75.48	75.6	75.72	75.99	76.49	77.1	77.62	78.05	429.2	68.24	77.11	76.11	76.76	77.12	77.54	77.99	79.01	79.76	80.42	81.13	430	72.46	71.85	73.01	74.16	75.21	76.85	80.58	83.55	86.28	88.69	91.25
429.4	67.63	74.96	75.32	75.51	75.72	75.68	76.08	76.37	77.11	77.75	78.08	429.4	68.28	77.17	76.45	76.8	77.24	77.41	78.05	79.13	79.93	80.48	81.2	430.2	72.56	71.8	73.14	74.3	75.24	76.94	80.71	83.62	86.31	88.9	91.28
429.6	67.57	74.99	75.26	75.53	75.75	75.72	76.03	76.5	77.31	77.79	78.08	429.6	68.13	77.02	76.55	76.72	77.54	77.49	78.02	79.09	79.82	80.55	81.09	430.4	72.71	71.75	73.17	74.44	75.38	76.83	80.98	83.71	86.47	88.98	91.51
429.8	67.54	75.12	75.32	75.73	75.71	75.92	76.13	76.43	77.14	78.04	78.24	429.8	68.32	76.86	76.73	76.86	77.41	77.64	78.01	79.17	79.68	80.45	81.14	430.6	72.71	71.89	73.27	74.53	75.31	76.92	81.07	83.64	86.4	89.21	91.53
430	67.43	74.93	75.48	75.68	75.93	76	76.14	76.42	77.33	78.11	78.27	430	68.3	76.72	76.66	76.86	77.48	77.76	78.19	79.1	79.88	80.48	81.12	430.8	72.85	71.93	73.29	74.37	75.42	77.04	81.25	83.69	86.36	89.45	91.7
430.2	67.4	74.98	75.53	75.86	76.09	76.11	75.98	76.49	77.31	78.1	78.63	430.2	68.34	76.69	76.62	76.89	77.57	77.78	78.39	79.05	80.01	80.75	81.04	431	72.87	72	73.18	74.37	75.56	77.06	81.26	83.83	86.32	89.51	91.65
430.4	67.61	74.93	75.62	75.75	75.97	76.27	76.23	76.41	77.44	78.13	78.54	430.4	68.46	76.67	76.66	77.12	77.57	77.79	78.48	79.05	80.07	80.88	81.09	431.2	72.9	72.04	73.18	74.45	75.58	77.02	81.31	83.83	86.39	89.57	91.72
430.6	67.7	75.03	75.63	75.81	76.04	76.29	76.19	76.53	77.58	78.18	78.76	430.6	68.44	76.65	76.75	77.21	77.53	77.81	78.42	79.21	80.14	80.9	81.29	431.4	73.05	72.09	73.25	74.48	75.66	77.21	81.41	84	86.56	89.5	91.98
430.8	67.81	75.1	75.65	75.68	76.09	76.48	76.33	76.64	77.51	78.39	78.73	430.8	68.34	76.64	76.87	77.25	77.79	77.96	78.55	79.39	80.37	80.97	81.29	431.6	73.04	72.08	73.36	74.51	75.62	77.21	81.47	84.01	86.47	89.55	92
431	67.76	75.02	75.79	75.81	76.06	76.47	76.37	76.76	77.65	78.41	78.73	431	68.29	76.57	77	77.22	77.85	77.94	78.67	79.43	80.44	81.09	81.49	431.8	73.04	72.07	73.61	74.64	75.65	77.35	81.42	83.94	86.46	89.64	92.28
431.2	67.65	75.14	75.77	75.97	76.1	76.6	76.32	76.87	77.74	78.37	78.74	431.2	68.22	76.56	76.97	77.5	77.89	77.76	78.6	79.57	80.46	81.09	81.45	432	72.91	72.06	73.57	74.63	75.62	77.41	81.61	83.99	86.61	89.69	92.34
431.4	67.61	75.22	75.89	76.04	76.28	76.46	76.52	77.09	77.7	78.46	78.81	431.4	68.28	76.75	77.06	77.44	77.73	77.73	78.58	79.77	80.45	81.22	81.49	432.2	72.81	72.18	73.67	74.72	75.76	77.51	81.5	83.97	86.69	89.61	92.35
431.6	67.66	75.32	75.99	76.12	76.43	76.55	76.46	77.05	77.72	78.58	78.76	431.6	68.38	76.86	76.93	77.32	77.65	77.92	78.76	79.69	80.41	81.36	81.72	432.4	72.91	72.28	73.57	74.68	75.5	77.48	81.59	84.1	86.77	89.61	92.53
431.8	67.59	75.37	75.98	75.96	76.46	76.58	76.56	76.97	77.78	78.44	78.68	431.8	68.5	76.95	76.95	77.35	77.59	78.16	78.73	79.71	80.48	81.39	81.83	432.6	72.98	72.35	73.55	74.62	75.6	77.52	81.66	84.21	86.83	89.59	92.39
432	67.68	75.35	76.01	76.05	76.49	76.49	76.7	77.05	77.9	78.37	78.68	432	68.53	76.87	76.92	77.38	77.75	78.23	78.85	79.78	80.6	81.44	81.83	432.8	72.98	72.37	73.44	74.75	75.7	77.42	81.63	84.28	87	89.66	92.48
432.2	67.6	75.5	76.22	76.16	76.54	76.57	76.75	77.13	77.89	78.45	78.82	432.2	68.55	76.9	77.17	77.31	77.78	78.26	78.9	79.71	80.61	81.36	81.79	433	73.09	72.39	73.34	74.68	75.63	77.3	81.64	84.21	87	89.63	92.58
432.4	67.71	75.5	76.2	76.3	76.55	76.64	76.72	77.15	78	78.48	78.96	432.4	68.46	76.91	77.38	77.27	77.92	78.5	78.8	79.61	80.68	81.44	81.72	433.2	73.02	72.19	73.35	74.59	75.7	77.28	81.5	84.2	86.95	89.84	92.75
432.6	67.72	75.5	76.25	76.26	76.45	76.58	76.86	77.22	78.09	78.35	78.97	432.6	68.33	76.74	77.34	77.38	77.94	78.35	78.81	79.69	80.87	81.46	81.73	433.4	73.03	72.19	73.34	74.59	75.6	77.39	81.54	83.97	87.08	90	92.83
432.8	67.7	75.62	76.26	76.23	76.38	76.55	76.87	77.29	78.01	78.35	78.99	432.8	68.39	76.6	77.4	77.46	78.07	78.43	78.77	79.73	80.9	81.44	81.72	433.6	73.01	72.18	73.23	74.62	75.54	77.41	81.58	83.87	86.98	90.01	92.72
433	67.78	75.52	76.29	76.48	76.22	76.65	76.9	77.2	78.06	78.32	79.01	433	68.41	76.61	77.24	77.59	78	78.42	78.8	79.72	80.85	81.54	81.79	433.8	72.99	72.27	73.23	74.73	75.56	77.3	81.6	84.15	87.09	89.95	92.61
433.2	67.64	75.41	76.16	76.48	76.3	76.6	76.91	77.09	78.05	78.4	79.07	433.2	68.4	76.72	77.32	77.59	77.94	78.45	78.78	79.64	80.9	81.5	81.88	434	72.99	72.12	73.3	74.61	75.76	77.15	81.53	84.23	86.95	89.94	92.52
433.4	67.78	75.48	76.18	76.56	76.4	76.54	76.85	77.21	77.95	78.47	79.12	433.4	68.49	76.64	77.12	77.61	78	78.43	78.76	79.59	80.82	81.56	81.82	434.2	73.04	72.19	73.38	74.49	75.7	77.04	81.55	84.31	86.99	90	92.53
433.6	67.74	75.47	76.15	76.43	76.35	76.39	76.8	77.16	77.94	78.51	79.22	433.6	68.5	76.8	77.21	77.51	77.9	78.37	78.73	79.65	81.08	81.56	81.82	434.4	73.07	72.1	73.31	74.6	75.66	77	81.73	84.22	86.98	90.13	92.67
433.8	67.66	75.46	76.05	76.2	76.36	76.4	76.84	77.16	77.83	78.55	79.18	433.8	68.44	76.65	77.13	77.59	78.01	78.17	78.65	79.65	81.11	81.46	81.87	434.6	73.12	72.21	73.29	74.49	75.54	77.16	81.66	84.22	87.02	90.13	92.85
434	67.56	75.56	76.08	76.18	76.56	76.37	76.84	77.17	78.04	78.43	79.09	434	68.33	76.72	77.07	77.57	77.94	78.27	78.71	79.82	80.99	81.41	81.87	434.8	72.87	72.17	73.33	74.34	75.52	77.36	81.56	84.19	87.25	90.2	92.79
434.2	67.53	75.44	75.93	76.04	76.61	76.39	76.82	77.2	78.01	78.47	79.12	434.2	68.28	76.71	76.99	77.45	77.93	78.23	78.68	79.9	80.92	81.35	81.77	435	72.99	72.15	73.36	74.24	75.52	77.37	81.5	84.13	87.25	90.08	92.56
434.4	67.5	75.43	75.82	76.2	76.6	76.55	76.87	77.19	78.23	78.46	79.1	434.4	68.12	76.61	76.99	77.42	77.77	78.26	78.8	79.8	80.8	81.24	81.89	435.2	73.01	72.25	73.31	74.32	75.64	77.33	81.47	84.25	87.13	90.13	92.49
434.6	67.42	75.57	75.73	76.32	76.47	76.75	76.78	77.22	78.16	78.56	79.09	434.6	68.09	76.72	76.9	77.52	77.66	78.39	78.8	79.54	80.73	81.24	81.97	435.4	73.04	72.19	73.39	74.31	75.64	77.13	81.51	84.29	87.07	90.31	92.54
434.8	67.51	75.42	75.67	76.33	76.48	76.69	76.83	77.19	78.14	78.68	79.09	434.8	68.17	76.6	76.93	77.55	77.58	78.37	78.81	79.76	80.53	81.21	81.88	435.6	73	72.09	73.24	74.48	75.6	77.12	81.53	84.32	86.92	90.42	92.59
435	67.52	75.51	75.69	76.38	76.51	76.64	76.82	77.13	78.04	78.7	79.25	435	68.13	76.61	76.82	77.41	77.59	78.38	78.81	79.59	80.6	81.28	81.69	435.8	72.96	71.97	73.1	74.4	75.5	77.19	81.51	84.05	86.87	90.28	92.66
435.2	67.52	75.45	75.73	76.18	76.41	76.64	76.81	77.14	77.96	78.68	79.22	435.2	68.03	76.68	76.81	77.3	77.71	78.13	78.66	79.64	80.63	81.23	81.67	436	72.83	72.05	73.02	74.34	75.43	77.19	81.37	83.99	87.08	90.02	92.96
435.4	67.47	75.53	75.66	76.19	76.4	76.53	76.75	77.18	78.03	78.68	79.17	435.4	68.04	76.66	76.96	77.38	77.69	78.22	78.56	79.79	80.57	81.16	81.86	436.2	72.8	72.05	73.07	74.41	75.36	77.1	81.27	83.98	86.98	90.1	92.96
435.6	67.31	75.41	75.63	76.02	76.32	76.34	76.67	77.18	78.03	78.6	79.18	435.6	67.99	76.64	76.97	77.24	77.79	78.25	78.64	79.7	80.57	81.27	81.88	436.4	72.76	71.92	72.93	74.3	75.22	77	81.08	83.99	86.84	89.98	92.79
435.8	67.31	75.16	75.83	75.99	76.36	76.46	76.67	77.32	78.09	78.51	79	435.8	67.75	76.49	76.81	77.25	77.8	78.12	78.72	79.63	80.51	81.12	81.87	436.6	72.79	71.82	73.01	74.25	75.28	77.04	81.22	84.06	86.94	89.93	92.67
436	67.31	75.2	75.81	76.11	76.12	76.43	76.65	77.29	78.22	78.4	78.8	436	67.74	76.46	76.83	77.25	77.64	77.98	78.75	79.55	80.4	81.12	81.81	436.8	72.76	71.75	73.04	74.29	75.07	77	81.33	84.03	86.87	90.01	92.67
436.2	67.21	75.23	75.8	76.11	76.22	76.57	76.56	77.21	78.08	78.43	78.73	436.2	67.73	76.33	76.87	77.28	77.54	78.02	78.74	79.35	80.44	81.09	81.86	437	72.64	71.65	73.01	74.36	74.96	76.97	81.31	83.91	86.85	90.04	92.65
436.4	67.27	75.2	75.74	76.01	76.18	76.43	76.72	77.11	77.88	78.57	78.76	436.4	67.72	76.38	76.83	77.19	77.36	77.96	78.57	79.16	80.53	81.04	81.68	437.2	72.6	71.78	72.9	74.21	75.04	76.91	81.38	83.83	86.93	89.97	92.85
436.6	67.2	75.1	75.66	75.93	76.12	76.25	76.61	77.08	77.91	78.47	78.85	436.6	67.71	76.38	76.78	77.21	77.22	77.91	78.4	79.11	80.45	81.29	81.74	437.4	72.45	71.73	72.81	74.12	75.12	76.8	81.32	83.86	86.88	89.85	92.8
436.8	67.26	75.04	75.73	75.87	76.21	76.06	76.63	76.96	77.63	78.36	78.87	436.8	67.71	76.26	76.75	77.07	77.3	77.91	78.36	79.23	80.4	81.2	81.51	437.6	72.37	71.66	72.79	73.89	75.1	76.82	81.22	83.8	86.82	89.86	92.78
437	67.24	75.07	75.65	75.85	76.12	75.92	76.43	76.85	77.62	78.32	78.84	437	67.83	76.14	76.52	77.02	77.3	77.85	78.28	79.19	80.3	81.13	81.56	437.8	72.29	71.6	72.72	73.84	74.98	76.85	81.29	83.76	86.73	89.81	92.66
437.2	67.05	75.12	75.53	75.9	76.06	75.87	76.28	76.86	77.6	78.19	78.77	437.2	67.65	76.08	76.28	76.92	77.23	77.75	78.22	78.98	80.26	81.02	81.57	438	72.2	71.58	72.73	73.72	74.83	76.84	81.22	83.87	86.76	89.87	92.61
437.4	67.03	75.08	75.38	75.74	75.98	75.78	76.29	76.97	77.71	78.18	78.78	437.4	67.33	75.99	76.34	76.84	77.16	77.75	78.16	79.03	80.26	80.85	81.43	438.2	72.17	71.52	72.61	73.67	74.79	76.76	81.16	83.88	86.7	89.94	92.55
437.6	66.87	75.09	75.29	75.59	75.83	75.94	76.31	76.99	77.66	78.11	78.78	437.6	67.19	75.92	76.29	76.81	77.02	77.82	78.16	78.82	80.19	80.78	81.18	438.4	72.24	71.37	72.45	73.64	74.7	76.54	81.13	83.85	86.67	90.08	92.39
437.8	66.79	74.9	75.46	75.57	75.81	75.95	76.24	76.82	77.49	78.1	78.77	437.8	67.15	75.84	76.19	76.76	76.97	77.78	78.16	78.73	80.03	80.8	81.11	438.6	72.18	71.33	72.42	73.66	74.75	76.37	80.93	83.82	86.61	90.13	92.45
438	66.74	74.93	75.56	75.47	75.75	75.94	76.2	76.73	77.41	78.04	78.74	438	67.17	75.73	76.13	76.76	76.81	77.59	78.22	78.92	79.93	80.87	81.11	438.8	71.89	71.16	72.35	73.49	74.77	76.17	80.91	83.75	86.62	90.05	92.36
438.2	66.64	74.79	75.55	75.53	75.65	75.82	76.15	76.69	77.45	77.97	78.72	438.2	67.28	75.57	75.93	76.62	76.85	77.39	78.27	78.74	79.81	80.45	80.94	439	71.89	71.03	72.26	73.3	74.59	76.33	80.91	83.55	86.6	89.78	92.45
438.4	66.6	74.73	75.42	75.48	75.69	75.78	76.14	76.61	77.38	77.9	78.67	438.4	67.3	75.65	75.81	76.63	76.87	77.31	78.13	78.77	79.7	80.39	81.03	439.2	71.74	71.07	72.16	73.33	74.54	76.2	80.7	83.58	86.58	89.51	92.42
438.6	66.52	74.76	75.28	75.52	75.6	75.86	76.01	76.49	77.26	77.86	78.58	438.6	67.35	75.56	75.75	76.49	76.8	77.26	78.05	78.76	79.7	80.4	81.05	439.4	71.82	70.98	72.22	73.4	74.52	76.28	80.57	83.45	86.56	89.42	92.44
438.8	66.51	74.72	75.23	75.24	75.44	75.73	75.99	76.33	77.16	77.85	78.41	438.8	67.14	75.49	75.8	76.47	76.88	77.31	77.96	78.65	79.7	80.58	81.12	439.6	71.69	71	72.14	73.18	74.53	76.17	80.44	83.55	86.47	89.46	92.27
439	66.48	74.61	75.03	75.24	75.42	75.68	75.78	76.25	77.13	77.76	78.35	439	66.84	75.58	75.82	76.36	77.03	77.31	77.79	78.62	79.57	80.61	81.07	439.8	71.83	70.8	72.07	73.02	74.49	75.95	80.57	83.54	86.54	89.46	92.38
439.2	66.47	74.61	74.98	75.23	75.31	75.65	75.64	76.19	77.06	77.66	78.23	439.2	66.8	75.56	75.77	76.47	76.88	77.2	77.68	78.52	79.65	80.54	81.18	440	71.91	70.75	72.03	72.95	74.37	75.99	80.59	83.39	86.59	89.46	92.32
439.4	66.38	74.57	75.02	75.07	75.46	75.68	75.56	76.17	77.01	77.7	78.31	439.4	66.85	75.42	75.78	76.34	76.72	77.15	77.69	78.69	79.7	80.52	81.24	440.2	71.8	70.72	72.03	72.85	74.43	75.8	80.56	83.29	86.55	89.31	92.24
439.6	66.25	74.4	74.84	75.1	75.24	75.64	75.61	76.24	77	77.66	78.26	439.6	66.84	75.45	75.7	76.33	76.63	77.01	77.65	78.53	79.56	80.43	81.06	440.4	71.72	70.54	71.89	72.8	74.25	75.71	80.36	83.06	86.5	89.35	92.25
439.8	66.09	74.39	74.84	74.83	75.27	75.64	75.65	76.02	76.93	77.62	78.21	439.8	66.69	75.29	75.58	76.42	76.52	76.92	77.54	78.51	79.54	80.42	80.87	440.6	71.58	70.56	71.85	72.7	74.1	75.76	80.21	83.08	86.45	89.29	91.98
440	65.97	74.25	74.7	74.86	75.13	75.4	75.69	75.97	76.87	77.5	78.15	440	66.6	75.15	75.53	76.4	76.47	76.88	77.4	78.57	79.48	80.26	80.86	440.8	71.48	70.43	71.72	72.73	73.93	75.72	80.18	82.97	86.39	89.38	92.14
440.2	65.98	74.34	74.71	74.83	75.09	75.3	75.58	76.07	76.82	77.44	78.19	440.2	66.56	75.07	75.39	76.15	76.44	76.75	77.34	78.45	79.37	80.22	80.87	441	71.42	70.31	71.61	72.67	73.82	75.63	80.29	83.04	86.12	89.28	92.04
440.4	65.95	74.28	74.65	74.85	74.97	75.13	75.52	75.95	76.73	77.57	78.14	440.4	66.5	75.06	75.55	76.07	76.33	76.85	77.28	78.35	79.27	80.1	80.86	441.2	71.51	70.22	71.64	72.54	73.79	75.53	80.18	82.91	86.18	89.31	92.13
440.6	65.85	74.23	74.73	74.72	74.94	75.25	75.57	75.9	76.56	77.44	77.94	440.6	66.44	75.12	75.62	75.87	76.15	76.68	77.11	78.15	79.44	80.03	80.75	441.4	71.56	70.37	71.61	72.4	73.81	75.47	80.28	82.83	86.13	89.27	92.06
440.8	65.72	74.07	74.53	74.7	74.89	75.26	75.45	75.92	76.68	77.46	77.85	440.8	66.48	75.11	75.44	75.76	75.97	76.62	77.08	78.05	79.35	79.92	80.65	441.6	71.4	70.38	71.53	72.18	73.85	75.39	80.33	82.81	85.97	89.11	91.96
441	65.69	73.98	74.51	74.57	74.73	75.24	75.27	75.87	76.54	77.32	77.75	441	66.35	75.1	75.26	75.69	75.77	76.56	77.11	78.11	79.23	79.67	80.75	441.8	71.26	70.18	71.58	72.23	73.69	75.29	80.15	82.75	85.97	88.93	92.07
441.2	65.55	73.85	74.38	74.59	74.49	75.22	75.32	75.83	76.55	77.17	77.64	441.2	66.25	74.84	75.27	75.65	75.79	76.34	77.08	78.02	79.12	79.57	80.65	442	71.2	70.02	71.42	72.1	73.62	75.29	79.84	82.7	86	88.93	91.99
441.4	65.4	73.67	74.18	74.59	74.38	74.87	75.19	75.85	76.46	77.17	77.58	441.4	66.07	74.67	75.2	75.61	75.82	76.42	77.05	77.94	79.12	79.67	80.58	442.2	71.18	70.02	71.31	72.11	73.49	75.26	79.92	82.68	85.95	88.85	91.97
441.6	65.27	73.63	74.07	74.38	74.48	74.79	75.05	75.84	76.51	77.02	77.4	441.6	65.8	74.49	75.05	75.6	75.91	76.35	76.9	77.85	79.01	79.63	80.37	442.4	70.98	69.83	71.28	72	73.43	75.16	79.66	82.67	85.79	88.68	91.88
441.8	65.18	73.73	73.98	74.33	74.44	74.73	74.92	75.7	76.4	77.02	77.39	441.8	65.97	74.52	74.94	75.55	75.86	76.31	76.83	77.63	78.91	79.58	80.28	442.6	70.91	69.72	71.12	71.87	73.42	75.17	79.59	82.66	85.62	88.79	91.76
442	65.12	73.66	73.97	74.2	74.39	74.71	74.85	75.57	76.23	76.96	77.33	442	65.79	74.48	74.82	75.52	75.77	76.23	76.65	77.54	78.96	79.52	80.15	442.8	70.84	69.66	70.97	71.91	73.27	74.94	79.6	82.58	85.49	88.87	91.83
442.2	65.25	73.67	73.86	74.11	74.38	74.63	74.82	75.43	76.29	76.94	77.41	442.2	65.69	74.41	74.61	75.3	75.7	76.19	76.52	77.42	78.62	79.51	80.11	443	70.75	69.65	70.89	71.86	73.15	74.87	79.58	82.48	85.54	88.8	91.71
442.4	65.19	73.63	73.77	74.05	74.3	74.51	74.74	75.33	76.26	76.68	77.34	442.4	65.7	74.28	74.54	75.35	75.48	76.09	76.58	77.45	78.57	79.38	80.02	443.2	70.62	69.56	70.74	71.79	73.02	74.72	79.36	82.48	85.42	88.65	91.73
442.6	65.1	73.49	73.75	73.86	74.21	74.6	74.81	75.33	76.17	76.72	77.3	442.6	65.56	74.32	74.62	75.27	75.35	75.99	76.61	77.46	78.49	79.35	79.98	443.4	70.56	69.41	70.6	71.7	72.98	74.73	79.28	82.31	85.43	88.66	91.62
442.8	65.04	73.4	73.71	73.81	74.13	74.38	74.75	75.2	75.92	76.78	77.1	442.8	65.47	74.4	74.62	75.09	75.38	75.98	76.49	77.41	78.37	79.23	80.09	443.6	70.6	69.35	70.48	71.6	72.76	74.77	79.05	82.21	85.42	88.61	91.53
443	65.09	73.36	73.6	73.9	73.92	74.33	74.64	75.12	75.83	76.7	76.92	443	65.39	74.38	74.48	74.96	75.22	75.98	76.4	77.35	78.32	79.14	79.92	443.8	70.54	69.27	70.36	71.38	72.68	74.69	79.06	82.18	85.29	88.7	91.47
443.2	64.88	73.24	73.43	73.87	73.87	74.24	74.69	75.01	75.93	76.71	76.94	443.2	65.43	74.11	74.34	74.69	75.15	75.88	76.33	77.34	78.45	79.08	79.83	444	70.56	69.25	70.29	71.34	72.61	74.59	79.16	82.11	85.27	88.59	91.41
443.4	64.98	73.16	73.35	73.93	73.83	74.19	74.41	74.84	75.75	76.53	77.05	443.4	65.29	74.09	74.43	74.64	74.94	75.77	76.43	77.16	78.25	79.2	79.74	444.2	70.48	69.11	70.22	71.26	72.45	74.39	79.15	81.98	85.18	88.45	91.39
443.6	64.98	73.05	73.32	73.67	73.77	74.25	74.23	74.79	75.59	76.5	77	443.6	65.2	74.07	74.3	74.76	75.02	75.77	76.24	77.18	78.18	79.1	79.57	444.4	70.35	68.99	70.03	71.07	72.39	74.17	79.1	82.01	85.12	88.49	91.2
443.8	64.67	73.15	73.22	73.48	73.65	74.17	74.23	74.83	75.6	76.47	76.88	443.8	65.11	73.9	74.18	74.84	74.91	75.64	76.21	77.07	77.97	78.91	79.46	444.6	70.47	69.12	70.2	70.99	72.39	74.12	78.81	81.96	85.23	88.38	91.07
444	64.68	72.9	73.24	73.39	73.55	74.04	74.29	74.84	75.46	76.37	76.89	444	65.09	73.9	74.1	74.63	74.98	75.43	76.3	76.96	77.99	78.85	79.63	444.8	70.28	68.91	70.1	70.9	72.12	74.03	78.85	81.85	85.36	88.16	91.11
444.2	64.59	72.73	73.05	73.44	73.6	73.92	74.19	74.9	75.29	76.32	76.88	444.2	65.06	73.95	74.23	74.51	74.95	75.19	76.13	77.03	77.98	78.82	79.52	445	70.26	68.79	70.12	70.83	72.19	74.05	78.86	81.86	85.14	88.19	91.14
444.4	64.43	72.48	73.03	73.48	73.66	73.81	74.07	74.78	75.44	76.12	76.73	444.4	64.96	73.85	74.15	74.49	74.82	75.24	75.96	77.05	78.05	78.82	79.58	445.2	70.3	68.78	69.98	70.86	72.07	74.09	78.83	81.86	85.14	88.18	91.1
444.6	64.32	72.58	72.99	73.41	73.54	73.76	73.96	74.64	75.27	75.99	76.68	444.6	64.99	73.72	73.99	74.57	74.79	75.42	75.95	76.96	78.06	78.83	79.4	445.4	70.36	68.66	69.84	70.84	72.12	73.92	78.77	81.89	85.18	88.23	91.08
444.8	64.27	72.51	72.94	73.36	73.52	73.72	73.92	74.53	75.31	76	76.51	444.8	64.84	73.74	73.96	74.41	74.69	75.35	75.84	76.92	78.11	78.84	79.32	445.6	70.39	68.45	69.78	70.72	72	73.8	78.76	81.69	85.03	88.24	91.13
445	64.23	72.62	72.91	73.42	73.54	73.69	73.89	74.53	75.25	75.91	76.51	445	64.75	73.72	73.85	74.38	74.62	75.13	75.7	76.7	77.89	78.75	79.48	445.8	70.24	68.35	69.63	70.68	72	73.84	78.77	81.66	84.96	88.15	91.17
445.2	64.07	72.61	72.9	73.42	73.48	73.68	73.91	74.49	75.18	75.86	76.43	445.2	64.69	73.39	73.76	74.29	74.61	75.2	75.66	76.48	77.77	78.56	79.08	446	70.16	68.4	69.61	70.55	71.87	73.83	78.66	81.57	84.8	88.06	90.99
445.4	64.02	72.42	72.9	73.41	73.29	73.62	73.88	74.41	75.07	75.8	76.35	445.4	64.53	73.44	73.67	74.09	74.54	75.11	75.56	76.39	77.68	78.48	78.95	446.2	70.05	68.35	69.61	70.6	71.86	73.84	78.75	81.49	84.83	87.93	90.88
445.6	64.07	72.51	72.83	73.26	73.17	73.51	73.62	74.24	75.09	75.74	76.44	445.6	64.48	73.31	73.62	74.03	74.43	75.02	75.52	76.4	77.76	78.3	79.04	446.4	69.89	68.53	69.49	70.46	71.71	73.79	78.56	81.22	84.8	87.92	90.76
445.8	63.95	72.4	72.74	72.96	73.17	73.43	73.57	74.14	75.05	75.76	76.43	445.8	64.52	73.14	73.5	74	74.35	74.99	75.36	76.33	77.73	78.17	78.96	446.6	69.8	68.49	69.42	70.6	71.62	73.69	78.42	81.19	84.7	88.02	90.76
446	63.96	72.4	72.65	72.87	73.21	73.32	73.49	74.2	75	75.58	76.3	446	64.39	73.1	73.44	73.83	74.23	74.8	75.22	76.21	77.77	78.23	78.79	446.8	69.76	68.34	69.28	70.39	71.58	73.53	78.22	81.32	84.69	87.93	90.84
446.2	63.86	72.22	72.5	72.67	73.21	73.38	73.47	74	74.97	75.54	76.16	446.2	64.32	72.95	73.36	73.88	74.21	74.71	75.05	76.26	77.67	78.24	78.74	447	69.67	68.22	69.26	70.37	71.49	73.43	78.12	81.26	84.6	87.94	90.83
446.4	63.81	72	72.36	72.58	73.11	73.35	73.39	73.89	74.81	75.69	76.28	446.4	64.36	72.77	73.29	73.72	74.16	74.68	74.94	76.16	77.47	78.36	78.74	447.2	69.51	68.06	69.16	70.2	71.36	73.24	78.18	81.13	84.52	87.9	90.81
446.6	63.59	71.99	72.22	72.47	72.81	73.05	73.22	73.82	74.78	75.62	76.26	446.6	64.27	72.72	73.36	73.82	74.18	74.69	74.92	75.95	77.34	78.28	78.8	447.4	69.48	67.8	68.97	70.07	71.27	73.21	78.09	81.04	84.32	87.71	90.76
446.8	63.62	72.03	72.14	72.35	72.74	72.88	73.22	73.93	74.74	75.53	76.03	446.8	64.15	72.73	73.18	73.68	73.96	74.61	74.91	75.88	77.22	78.09	78.66	447.6	69.5	67.69	68.96	69.88	71.09	72.94	77.89	80.76	84.15	87.22	90.59
447	63.46	71.76	72.07	72.25	72.64	72.87	72.97	73.86	74.62	75.4	75.76	447	64.11	72.62	73.07	73.42	73.8	74.44	74.97	75.97	76.99	77.89	78.61	447.8	69.33	67.83	69	69.87	70.93	72.87	77.78	80.81	84.07	87.27	90.61
447.2	63.38	71.63	71.84	72.09	72.59	72.74	72.88	73.83	74.47	75.28	75.72	447.2	64.09	72.52	72.89	73.33	73.81	74.28	74.85	75.77	76.96	77.8	78.63	448	69.33	67.79	68.84	69.76	70.82	72.73	77.71	80.61	84.12	87.34	90.61
447.4	63.29	71.58	71.73	71.9	72.31	72.63	72.93	73.53	74.43	75.1	75.72	447.4	63.95	72.42	72.92	73.22	73.74	74.1	74.63	75.64	77.02	77.75	78.57	448.2	69.2	67.63	68.71	69.73	70.77	72.65	77.59	80.53	83.92	87.38	90.65
447.6	63.25	71.38	71.63	71.77	72.3	72.45	72.74	73.4	74.35	74.83	75.61	447.6	63.8	72.19	72.64	73.2	73.61	74.02	74.38	75.51	76.99	77.77	78.38	448.4	68.95	67.44	68.59	69.49	70.69	72.46	77.48	80.54	83.69	87.27	90.5
447.8	63.09	71.28	71.59	71.62	72.05	72.3	72.6	73.27	74.26	74.58	75.58	447.8	63.68	72.2	72.54	73.13	73.47	73.81	74.22	75.38	76.83	77.63	78.26	448.6	68.89	67.33	68.38	69.3	70.5	72.25	77.36	80.27	83.53	87.08	90.23
448	62.98	71.07	71.56	71.51	71.87	72.28	72.48	73.22	74.06	74.61	75.28	448	63.57	72.07	72.37	72.94	73.38	73.56	74.15	75.24	76.59	77.47	77.99	448.8	68.67	67.1	68.21	69.12	70.46	72.19	77.17	80.13	83.51	87.1	90.09
448.2	62.84	70.92	71.43	71.52	71.81	72.09	72.2	73.15	73.96	74.44	75.11	448.2	63.28	71.99	72.12	72.73	73.05	73.4	74.09	75.14	76.31	77.14	77.82	449	68.64	66.97	68.14	68.99	70.46	72.13	76.97	80.09	83.46	86.99	89.83
448.4	62.8	70.9	71.26	71.5	71.69	71.95	72.12	73.03	73.75	74.52	74.83	448.4	63.12	71.87	71.91	72.6	72.89	73.27	73.91	74.9	76.01	76.96	77.56	449.2	68.51	66.88	67.94	68.93	70.1	72.15	76.93	79.94	83.41	86.86	89.63
448.6	62.71	70.76	71.04	71.29	71.63	71.94	72.08	72.79	73.45	74.47	74.78	448.6	63.13	71.72	72.07	72.52	72.79	73.26	73.84	74.75	75.97	76.84	77.56	449.4	68.37	66.86	67.87	68.93	69.99	72.09	76.75	79.76	83.15	86.66	89.69
448.8	62.56	70.62	70.96	71.2	71.49	71.88	72.01	72.66	73.36	74.14	74.72	448.8	62.98	71.56	71.85	72.25	72.84	73.18	73.64	74.46	75.98	76.63	77.34	449.6	68.2	66.68	67.67	68.64	69.95	71.96	76.62	79.58	83.07	86.46	89.49
449	62.43	70.67	70.86	71.08	71.5	71.72	71.8	72.46	73.43	73.86	74.68	449	62.92	71.47	71.75	72.2	72.58	73.03	73.49	74.38	75.86	76.55	77.23	449.8	68.25	66.62	67.52	68.4	69.83	71.8	76.51	79.52	82.93	86.36	89.37
449.2	62.32	70.6	70.65	71.11	71.34	71.55	71.59	72.22	73.33	73.69	74.55	449.2	62.88	71.28	71.66	72.07	72.54	72.81	73.34	74.3	75.8	76.46	77.25	450	68.13	66.46	67.34	68.28	69.74	71.69	76.38	79.38	82.79	86.32	89.29
449.4	62.22	70.37	70.64	70.96	71.28	71.26	71.41	72.1	73.25	73.81	74.41	449.4	62.77	71.05	71.49	71.84	72.46	72.52	73.32	74.28	75.64	76.33	76.97	450.2	68	66.21	67.31	68.24	69.46	71.67	76.27	79.34	82.6	86.29	89.16
449.6	62.11	70.23	70.43	70.77	71.13	71.17	71.4	72.05	73.1	73.76	74.3	449.6	62.66	70.97	71.35	71.79	72.28	72.4	73.24	74.12	75.48	76.13	76.78	450.4	67.98	66.17	67.22	68.15	69.34	71.53	76.29	79.22	82.52	86.09	88.96
449.8	61.97	70.08	70.38	70.6	71.01	71.27	71.45	71.99	72.83	73.78	74.2	449.8	62.57	70.9	71.31	71.59	72.17	72.51	73.2	73.92	75.45	76.05	76.63	450.6	67.8	66.11	67.12	67.98	69.06	71.51	76.16	79.22	82.47	85.92	88.84
450	61.96	69.94	70.36	70.43	70.89	71.13	71.33	72.02	72.64	73.58	74.01	450	62.4	70.74	71.09	71.44	72.23	72.5	73.05	73.81	75.48	76.14	76.65	450.8	67.86	65.96	67.09	67.79	69.03	71.32	75.93	79.16	82.32	85.75	88.91
450.2	62.07	69.82	70.31	70.34	70.86	70.94	71.27	71.87	72.58	73.24	74.02	450.2	62.18	70.79	71.17	71.41	72.26	72.35	73.02	73.92	75.5	76.04	76.71	451	67.97	65.81	66.97	67.8	69	71.16	76.04	78.96	82.15	85.78	88.91
450.4	61.99	69.9	70.18	70.29	70.81	70.79	71.34	71.69	72.58	73.15	74	450.4	62.13	70.93	71.25	71.46	72.24	72.39	72.82	73.78	75.33	76.09	76.59	451.2	67.86	65.8	66.86	67.79	68.99	71.15	76.08	78.86	82.22	85.71	89.04
450.6	61.94	69.97	70.1	70.31	70.74	70.73	71.35	71.5	72.45	73.19	74.06	450.6	62.05	70.94	71.11	71.4	72.2	72.31	72.74	73.93	75.17	76.15	76.54	451.4	67.86	65.84	66.83	67.73	69.06	71.07	76.09	78.97	82.17	85.64	89.01
450.8	61.85	69.98	70.07	70.37	70.72	70.78	71.39	71.53	72.45	73.29	73.98	450.8	62.18	70.89	71.09	71.27	72.06	72.24	72.63	73.87	75.12	76.16	76.34	451.6	67.84	65.59	66.77	67.57	69.17	71.18	76.01	78.93	82.18	85.67	89.16
451	61.88	69.87	70	70.33	70.61	70.73	71.2	71.62	72.38	73.28	73.87	451	62.24	70.85	71.01	71.29	71.94	72.23	72.72	73.71	75.23	76.03	76.31	451.8	67.85	65.64	66.75	67.65	69.19	71.07	75.93	78.97	82.37	85.61	89.17
451.2	61.9	69.78	70.04	70.39	70.62	70.68	71.18	71.8	72.49	73.22	73.83	451.2	62.39	70.78	70.94	71.27	71.95	72.15	72.85	73.8	75.24	75.81	76.45	452	67.8	65.55	66.79	67.72	68.99	71.03	75.8	79.04	82.34	85.63	89.09
451.4	61.84	69.87	69.93	70.47	70.67	70.61	71.16	71.68	72.52	73.26	73.76	451.4	62.38	70.72	70.98	71.22	71.86	72.17	72.87	73.82	75.22	75.77	76.43	452.2	67.83	65.58	66.77	67.72	68.94	70.93	75.72	79.05	82.36	85.65	89.08
451.6	61.87	69.9	69.98	70.47	70.6	70.72	71.14	71.64	72.49	73.05	73.84	451.6	62.4	70.8	70.9	71.23	71.87	72.1	72.8	73.84	75.28	75.77	76.54	452.4	67.91	65.59	66.59	67.71	68.77	70.76	75.85	79.18	82.35	85.68	89.08
451.8	61.79	69.91	69.81	70.4	70.71	70.66	71.02	71.61	72.44	73.14	73.84	451.8	62.33	70.66	70.76	71.36	71.68	72.07	72.88	73.82	75.2	75.94	76.46	452.6	67.99	65.68	66.59	67.58	68.97	70.69	75.91	79.15	82.41	85.81	89.19
452	61.85	69.89	69.88	70.31	70.47	70.75	71.08	71.54	72.55	73.23	73.89	452	62.26	70.58	70.85	71.27	71.55	71.93	72.77	73.77	75.21	75.92	76.66	452.8	67.91	65.66	66.61	67.68	69.02	70.63	75.78	78.88	82.58	85.86	89.12
452.2	62.02	69.92	69.89	70.14	70.55	70.76	71.24	71.57	72.63	73.29	73.71	452.2	62.2	70.75	70.84	71.27	71.52	71.8	72.65	73.88	75.1	75.75	76.5	453	67.96	65.54	66.67	67.75	68.86	70.75	75.77	78.89	82.5	85.83	89.03
452.4	61.99	69.84	69.82	70.1	70.46	70.73	71.24	71.54	72.61	73.3	73.77	452.4	62.19	70.64	70.85	71.25	71.65	71.9	72.52	73.82	75.17	75.98	76.46	453.2	68.1	65.57	66.78	67.44	68.91	70.78	75.72	78.9	82.41	85.91	88.95
452.6	61.94	69.8	69.75	70.12	70.43	70.71	71.18	71.66	72.74	73.28	73.83	452.6	62.26	70.57	70.91	71.37	71.63	71.98	72.52	73.84	75.01	75.97	76.34	453.4	68.17	65.6	66.66	67.55	68.71	70.78	75.7	78.89	82.37	85.97	89.04
452.8	61.87	69.79	69.87	70.19	70.4	70.73	70.89	71.72	72.63	73.24	73.84	452.8	62.24	70.41	70.76	71.28	71.58	72.03	72.58	73.85	75.05	76.03	76.43	453.6	68.12	65.5	66.42	67.4	68.63	70.71	75.58	78.98	82.38	86.19	89.02
453	61.92	69.73	69.91	70.14	70.5	70.74	70.87	71.5	72.5	73.17	74.03	453	62.19	70.4	70.6	71.32	71.66	72	72.59	73.77	74.97	76	76.57	453.8	68.18	65.54	66.35	67.16	68.61	70.81	75.57	78.93	82.38	86.04	89.02
453.2	61.83	69.55	69.93	70	70.58	70.66	70.83	71.45	72.43	73.08	73.96	453.2	62.01	70.31	70.69	71.11	71.5	71.86	72.62	73.69	75.1	75.88	76.43	454	68.25	65.34	66.34	67.12	68.65	70.75	75.63	78.94	82.29	86	89.24
453.4	61.88	69.65	69.66	69.9	70.57	70.54	70.85	71.34	72.38	73.1	73.89	453.4	62.19	70.46	70.71	71.13	71.42	71.8	72.52	73.64	75.12	75.67	76.53	454.2	68	65.21	66.38	67.05	68.83	70.66	75.71	78.95	82.41	85.82	89.25
453.6	61.73	69.42	69.66	69.87	70.4	70.42	70.92	71.49	72.52	73.01	73.82	453.6	62.18	70.57	70.53	71.07	71.6	71.76	72.38	73.7	75	75.52	76.38	454.4	68.01	65.23	66.35	67.01	69.04	70.56	75.83	78.81	82.47	85.78	89.21
453.8	61.57	69.48	69.7	69.93	70.3	70.38	71.06	71.42	72.46	72.94	73.65	453.8	62.22	70.47	70.56	71.19	71.45	71.66	72.31	73.71	75.03	75.8	76.34	454.6	67.88	65.19	66.41	67.08	68.88	70.56	75.73	78.86	82.48	85.9	89
454	61.5	69.48	69.63	69.83	70.13	70.46	70.9	71.5	72.47	73	73.59	454	62.24	70.4	70.51	71.16	71.53	71.6	72.21	73.65	74.94	75.81	76.29	454.8	67.92	65.05	66.44	67.17	68.61	70.61	75.9	78.77	82.26	85.79	89.1
454.2	61.55	69.44	69.62	69.76	70.04	70.37	70.72	71.36	72.29	73.04	73.61	454.2	62.29	70.42	70.36	71.11	71.41	71.73	72.27	73.59	74.82	75.66	76.24	455	67.76	65.12	66.27	67.07	68.4	70.49	75.74	78.7	82.12	85.53	89.19
454.4	61.65	69.31	69.53	69.81	70.1	70.31	70.6	71.24	72.23	72.88	73.61	454.4	62.23	70.27	70.35	71.02	71.34	71.74	72.19	73.68	74.76	75.72	76.1	455.2	67.85	65.06	66.04	67.07	68.56	70.56	75.66	78.67	82.1	85.52	89.12
454.6	61.57	69.27	69.62	69.67	69.89	70.2	70.51	71.11	72.13	72.6	73.56	454.6	62.1	70.32	70.22	70.92	71.3	71.63	72.28	73.5	74.78	75.64	76.06	455.4	67.87	64.92	65.98	67.06	68.51	70.66	75.61	78.65	82.08	85.53	89.04
454.8	61.55	69.32	69.46	69.58	70.05	70.02	70.47	70.98	72.04	72.37	73.5	454.8	62.1	70.13	70.19	70.81	71.09	71.44	72.18	73.18	74.6	75.65	76.06	455.6	67.87	64.78	65.84	66.8	68.45	70.42	75.38	78.56	82.09	85.5	89.11
455	61.48	69.31	69.21	69.41	69.99	69.88	70.47	70.8	72.09	72.39	73.49	455	62.15	69.95	70.03	70.69	70.86	71.43	72.1	73.05	74.4	75.35	75.86	455.8	67.72	64.69	65.85	66.81	68.31	70.36	75.24	78.45	82.04	85.43	88.93
455.2	61.43	69.26	69.1	69.33	69.76	69.82	70.4	70.71	71.97	72.49	73.43	455.2	61.97	69.72	69.93	70.59	70.78	71.25	71.9	72.91	74.45	75.26	75.82	456	67.51	64.62	65.72	66.59	68.12	70.32	75.05	78.53	81.89	85.35	88.68
455.4	61.26	69.05	68.89	69.37	69.72	69.82	70.21	70.74	71.85	72.44	73.33	455.4	62	69.53	69.91	70.41	70.77	71.08	71.87	72.82	74.26	75.23	75.73	456.2	67.49	64.69	65.57	66.53	68.09	70.28	74.93	78.43	81.87	85.36	88.76
455.6	61.31	68.61	68.71	69.26	69.47	69.67	69.99	70.83	71.63	72.46	73.15	455.6	61.91	69.35	69.98	70.37	70.76	71.01	71.78	72.69	74.37	75.2	75.72	456.4	67.26	64.46	65.34	66.41	67.88	70.13	74.78	78.32	81.7	85.19	88.62
455.8	61.28	68.52	68.77	69.26	69.44	69.57	69.88	70.71	71.41	72.19	72.89	455.8	61.76	69.37	69.98	70.21	70.71	70.94	71.63	72.5	74.18	74.94	75.63	456.6	67.19	64.54	65.3	66.29	67.87	69.91	74.69	78.2	81.5	85.05	88.42
456	61.15	68.44	68.56	69.11	69.44	69.38	69.8	70.52	71.29	72.08	72.71	456	61.61	69.37	69.76	70.02	70.58	70.85	71.4	72.38	74.13	74.85	75.47	456.8	67.12	64.36	65.14	66.28	67.84	69.77	74.69	77.94	81.5	84.78	88.46
456.2	61.2	68.27	68.46	68.9	69.31	69.2	69.72	70.2	71.04	71.95	72.68	456.2	61.48	69.32	69.54	69.81	70.25	70.71	71.33	72.25	74.1	74.7	75.4	457	67	64.21	65.02	66.1	67.58	69.79	74.71	77.84	81.37	84.55	88.45
456.4	61.19	68.18	68.3	68.91	69.15	69.11	69.71	70.11	70.98	71.94	72.44	456.4	61.36	69.08	69.48	69.72	70.2	70.59	71.2	72.05	73.96	74.61	75.29	457.2	66.92	64.08	65.01	66.03	67.57	69.54	74.48	77.81	81.26	84.51	88.31
456.6	61.15	68.24	68.17	68.76	68.97	69.08	69.51	70.08	71.09	71.82	72.26	456.6	61.38	69.06	69.41	69.66	70.11	70.41	71.05	72.02	73.61	74.61	75.29	457.4	66.89	63.95	64.92	65.98	67.45	69.23	74.37	77.63	81.1	84.4	88.09
456.8	61.03	68.1	68.02	68.63	68.9	68.98	69.37	69.88	71.02	71.64	72.26	456.8	61.31	68.94	69.16	69.57	69.93	70.35	70.98	72	73.44	74.39	75.22	457.6	66.78	63.86	64.82	65.69	67.3	69.2	74.2	77.59	81.08	84.43	87.95
457	60.95	67.95	67.97	68.49	68.9	68.9	69.24	69.86	70.86	71.35	72.19	457	61.15	68.83	69.07	69.43	69.9	70.19	70.92	71.79	73.43	74.33	75.05	457.8	66.62	63.81	64.58	65.67	67.21	69.18	74.12	77.56	81.09	84.32	87.94
457.2	60.87	67.72	67.9	68.44	68.94	68.7	68.92	69.75	70.71	71.24	72.15	457.2	61.05	68.58	68.9	69.48	69.84	70.16	70.87	71.83	73.29	74.09	74.99	458	66.4	63.69	64.54	65.62	67.08	68.97	74	77.54	80.85	84.28	87.98
457.4	60.87	67.51	67.94	68.3	68.79	68.59	68.86	69.54	70.57	71.27	71.91	457.4	61.06	68.29	68.76	69.26	69.79	70.09	70.86	71.7	73.27	74.01	74.65	458.2	66.46	63.59	64.4	65.5	66.83	68.85	73.93	77.63	80.75	84.21	87.73
457.6	60.75	67.56	67.81	68.09	68.76	68.46	68.91	69.48	70.4	71.24	71.89	457.6	60.92	68.26	68.83	69.27	69.48	69.97	70.83	71.5	73.24	73.89	74.52	458.4	66.49	63.49	64.35	65.5	66.67	68.7	73.84	77.37	80.5	84.07	87.63
457.8	60.49	67.35	67.72	67.95	68.63	68.33	68.98	69.39	70.3	71.11	71.79	457.8	60.92	68.27	68.74	69.06	69.27	69.71	70.8	71.33	73.05	73.77	74.45	458.6	66.52	63.41	64.21	65.46	66.56	68.62	73.91	77.03	80.43	83.93	87.45
458	60.4	67.43	67.75	67.86	68.4	68.34	68.74	69.24	70.07	71.07	71.7	458	60.9	68.02	68.5	69	69.11	69.6	70.62	71.19	72.89	73.66	74.26	458.8	66.43	63.19	64.2	65.18	66.36	68.53	73.72	76.85	80.38	84.05	87.28
458.2	60.29	67.28	67.73	67.94	68.13	68.24	68.61	69.17	69.98	70.91	71.58	458.2	60.85	67.88	68.26	68.87	69.28	69.52	70.39	71.19	72.71	73.5	74.24	459	66.38	63.01	64.18	65.03	66.37	68.54	73.65	76.91	80.35	84.09	87.35
458.4	60.36	67.23	67.49	67.93	68.14	68.18	68.5	69.08	69.94	70.88	71.37	458.4	60.83	67.91	68.18	68.64	69.18	69.63	70.34	71.17	72.68	73.36	74.09	459.2	66.18	62.96	63.97	64.98	66.38	68.4	73.68	76.92	80.28	83.94	87.3
458.6	60.32	67.04	67.44	67.73	67.87	68.43	68.54	69.11	69.82	70.78	71.43	458.6	60.83	67.84	68.11	68.6	69.09	69.59	70.24	71.3	72.78	73.58	74.14	459.4	66.22	62.89	64.02	64.84	66.36	68.37	73.63	76.94	80.34	83.86	87.32
458.8	60.29	66.98	67.35	67.58	67.9	68.13	68.55	68.92	69.89	70.69	71.39	458.8	60.88	67.86	67.98	68.64	69.23	69.59	70.11	71.31	72.73	73.52	74.13	459.6	66.31	62.82	63.96	64.79	66.4	68.26	73.54	76.89	80.36	83.71	87.26
459	60.16	67.12	67.33	67.32	67.82	67.89	68.56	68.7	69.94	70.6	71.16	459	60.86	67.7	67.96	68.5	69	69.52	70.08	71.07	72.57	73.48	74.07	459.8	66.28	62.77	64.06	64.66	66.28	68.27	73.44	76.67	80.13	83.78	87.08
459.2	60	67.08	67.28	67.22	67.76	67.75	68.49	68.73	69.88	70.58	71	459.2	60.88	67.63	67.95	68.43	68.87	69.44	69.98	70.96	72.52	73.52	73.93	460	66.19	62.62	63.9	64.66	66.2	68.34	73.22	76.5	80.11	83.77	87.07
459.4	59.99	66.85	67.11	67.27	67.62	67.71	68.28	68.76	69.73	70.55	70.96	459.4	60.75	67.55	67.94	68.41	68.86	69.3	70.09	70.9	72.43	73.49	73.9	460.2	66.22	62.68	63.88	64.72	66.16	68.21	73.08	76.61	80.04	83.65	87.2
459.6	60.06	66.64	67.05	67.26	67.52	67.68	68.01	68.74	69.67	70.45	71.05	459.6	60.58	67.52	67.88	68.36	68.74	69.25	70	70.87	72.36	73.52	73.89	460.4	66.32	62.55	63.91	64.75	66.09	68.08	72.93	76.87	80.01	83.67	86.97
459.8	60.14	66.62	66.94	67.21	67.52	67.67	67.96	68.75	69.65	70.41	70.98	459.8	60.63	67.4	67.84	68.35	68.76	69.18	70.01	70.8	72.35	73.54	73.76	460.6	66.23	62.41	63.63	64.56	66.2	67.98	72.82	76.7	80.01	83.73	86.97
460	60.17	66.55	66.87	67.25	67.51	67.59	68.06	68.63	69.71	70.3	70.95	460	60.67	67.4	67.67	68.27	68.78	69.02	70.07	70.75	72.29	73.33	73.83	460.8	66.37	62.45	63.49	64.4	65.94	67.9	72.87	76.64	80.03	83.62	86.98
460.2	60.09	66.51	66.81	67.17	67.47	67.74	68.07	68.51	69.54	70.2	70.97	460.2	60.61	67.28	67.56	68.08	68.57	68.94	69.91	70.65	72.25	73.21	73.68	461	66.32	62.52	63.41	64.4	65.84	67.86	72.9	76.57	79.95	83.61	86.86
460.4	60.1	66.55	66.86	67.12	67.35	67.6	68.09	68.42	69.36	70.17	71.03	460.4	60.63	67.23	67.61	68.06	68.35	68.82	69.84	70.83	72.24	73.22	73.67	461.2	66.31	62.32	63.43	64.27	65.96	67.9	72.89	76.55	79.91	83.45	86.68
460.6	60.09	66.42	66.72	66.9	67.3	67.49	68.04	68.34	69.37	70.12	70.97	460.6	60.64	67.16	67.41	67.94	68.43	68.84	69.84	70.72	72.28	73.11	73.53	461.4	66.22	62.2	63.54	64.12	65.71	67.95	72.92	76.41	79.95	83.26	86.65
460.8	60.09	66.31	66.68	66.7	67.16	67.3	67.81	68.3	69.04	69.99	70.92	460.8	60.53	67.07	67.26	67.8	68.22	68.61	69.68	70.52	72.13	73.06	73.45	461.6	66.14	62.14	63.32	64.16	65.62	67.92	72.72	76.4	79.83	83.21	86.69
461	60.06	66.19	66.52	66.67	67.1	67.36	67.53	68.36	69.08	69.88	70.8	461	60.45	66.91	67.22	67.58	68.32	68.59	69.49	70.57	71.99	72.86	73.51	461.8	66.09	61.9	63.17	64.16	65.55	67.7	72.6	76.31	79.86	83.22	86.71
461.2	59.96	66.08	66.3	66.62	67.08	67.36	67.49	68.12	69.1	69.74	70.62	461.2	60.33	66.91	67.36	67.45	68.38	68.56	69.29	70.46	71.77	72.84	73.46	462	65.97	61.9	63.02	64.16	65.46	67.5	72.39	76.2	79.76	83.14	86.64
461.4	59.83	66.15	66.22	66.66	67.03	67.4	67.54	68.09	69.13	69.85	70.53	461.4	60.25	67.03	67.48	67.48	68.31	68.5	69.3	70.42	71.72	72.68	73.31	462.2	66.04	61.85	62.93	63.98	65.56	67.37	72.62	76.11	79.75	83.06	86.51
461.6	59.91	66.08	66.13	66.61	66.95	67.42	67.56	68.05	69.09	69.84	70.41	461.6	60.18	67.01	67.27	67.3	68.06	68.62	69.23	70.27	71.81	72.47	73.3	462.4	66	61.86	62.92	63.9	65.47	67.32	72.72	75.84	79.58	83.04	86.54
461.8	59.94	66.08	65.95	66.68	66.93	67.31	67.49	68.09	68.97	69.73	70.46	461.8	60.18	66.83	67.18	67.3	68.14	68.43	69.23	70.24	71.72	72.43	73.13	462.6	65.91	61.79	62.86	63.96	65.34	67.35	72.64	75.77	79.57	82.9	86.43
462	59.81	65.96	65.99	66.58	66.77	67.16	67.48	68.08	68.8	69.65	70.38	462	60.18	66.65	67.35	67.45	67.89	68.47	69.03	70.2	71.63	72.41	73.07	462.8	65.99	61.59	62.91	63.96	65.2	67.28	72.43	75.56	79.49	82.95	86.27
462.2	59.67	65.77	65.94	66.48	66.61	67.09	67.42	67.92	68.65	69.57	70.41	462.2	60.19	66.64	67.29	67.3	67.92	68.37	68.95	69.97	71.46	72.42	73.11	463	66.02	61.56	62.81	63.75	65.17	67.22	72.49	75.67	79.55	82.99	86.29
462.4	59.73	65.66	65.68	66.32	66.48	66.9	67.28	67.87	68.71	69.53	70.26	462.4	59.98	66.48	67.2	67.22	67.91	68.35	68.89	69.83	71.42	72.48	72.93	463.2	65.89	61.54	62.81	63.75	65.07	67.15	72.43	75.75	79.3	82.95	86.28
462.6	59.74	65.68	65.71	66.15	66.48	66.73	67.27	67.77	68.64	69.34	70.16	462.6	60.01	66.39	66.97	67.07	67.7	68.38	68.82	69.7	71.5	72.48	73.08	463.4	65.8	61.47	62.7	63.78	64.98	67	72.19	75.78	79.17	83.03	86.34
462.8	59.53	65.66	65.74	66	66.54	66.67	67.22	67.78	68.68	69.23	69.96	462.8	60.11	66.4	66.74	67.14	67.54	68.35	68.88	69.73	71.56	72.44	72.87	463.6	65.77	61.48	62.52	63.58	65.06	66.92	72.31	75.71	79.02	82.91	86.36
463	59.54	65.69	65.84	66.01	66.48	66.67	67.13	67.7	68.69	69.15	69.81	463	60.09	66.37	66.54	67.15	67.36	68.34	68.97	69.8	71.48	72.39	72.76	463.8	65.77	61.28	62.57	63.41	64.89	66.87	72.39	75.7	78.95	82.72	86.29
463.2	59.44	65.77	65.77	65.94	66.38	66.58	67.21	67.74	68.8	69.13	69.93	463.2	60.11	66.36	66.52	67.03	67.35	68.28	68.83	69.74	71.28	72.34	72.66	464	65.81	61.27	62.53	63.37	64.8	66.97	72.32	75.56	78.94	82.9	86.24
463.4	59.46	65.62	65.71	65.85	66.26	66.52	67.24	67.62	68.85	69.17	70.02	463.4	60.13	66.37	66.61	66.94	67.19	68.11	68.74	69.74	71.2	72.32	72.52	464.2	66	61.47	62.47	63.32	64.68	67.13	72.15	75.59	79.02	82.98	86.26
463.6	59.53	65.4	65.73	65.88	66.15	66.42	67.16	67.68	68.77	69.22	69.98	463.6	60.07	66.16	66.4	66.81	67.28	67.98	68.84	69.73	71.11	72.15	72.46	464.4	66.02	61.39	62.36	63.19	64.71	67.09	72.05	75.44	79.04	83.06	86.26
463.8	59.58	65.33	65.58	65.68	66.12	66.43	67.17	67.58	68.57	69.02	69.94	463.8	60.04	66.16	66.35	66.79	67.09	67.72	68.6	69.68	70.96	71.95	72.53	464.6	65.99	61.39	62.36	63.15	64.74	66.95	71.95	75.27	79.02	82.85	86.21
464	59.52	65.2	65.35	65.73	66	66.47	66.93	67.59	68.57	68.92	70.14	464	60.06	66.07	66.17	66.82	67.12	67.7	68.4	69.65	70.93	72	72.6	464.8	65.97	61.29	62.28	63.1	64.72	66.9	72.07	75.37	79.01	82.93	86.14
464.2	59.64	65.33	65.42	65.67	66.11	66.3	66.88	67.36	68.48	68.99	69.97	464.2	60.11	66.09	66.22	66.71	67.12	67.64	68.45	69.65	70.89	72.1	72.55	465	66	61.16	62.11	63.04	64.6	66.83	71.96	75.45	78.89	82.87	86.28
464.4	59.61	65.36	65.43	65.62	66.14	66.28	66.81	67.33	68.37	69.08	69.92	464.4	60.04	65.92	66.3	66.74	67.15	67.65	68.4	69.6	70.96	72.12	72.57	465.2	66	61.17	62.16	62.9	64.54	66.78	71.99	75.46	78.9	82.91	86.44
464.6	59.7	65.29	65.39	65.61	66.1	66.11	66.82	67.22	68.34	69.09	69.98	464.6	60.01	65.82	66.29	66.53	67.19	67.63	68.36	69.57	71.09	72.25	72.48	465.4	65.98	61.17	62.01	62.8	64.47	66.81	71.91	75.58	79.01	82.95	86.36
464.8	59.73	65.13	65.34	65.61	65.99	66.11	66.79	66.99	68.33	68.91	69.86	464.8	59.93	65.73	66.15	66.6	67.13	67.54	68.32	69.62	70.82	71.92	72.4	465.6	65.83	61.17	62.01	62.8	64.47	66.77	71.83	75.65	79.14	82.82	86.32
465	59.65	65.19	65.28	65.57	65.82	66.16	66.73	67.13	68.15	68.87	69.9	465	59.88	65.66	66.33	66.53	67.04	67.49	68.26	69.54	70.73	71.86	72.52	465.8	65.69	61.21	61.93	62.8	64.45	66.68	71.64	75.48	79.05	82.66	86.27
465.2	59.54	65	65.12	65.57	65.75	66.1	66.75	67.15	67.94	68.87	69.73	465.2	59.93	65.65	66.26	66.5	67.03	67.49	68.3	69.29	70.8	71.84	72.43	466	65.45	61.02	61.85	62.86	64.36	66.54	71.65	75.21	78.98	82.73	86.2
465.4	59.55	65.05	65	65.41	65.7	66.2	66.61	67.02	67.93	68.92	69.7	465.4	59.86	65.65	66.19	66.47	66.86	67.55	68.22	69.15	70.93	71.75	72.37	466.2	65.54	60.93	61.92	62.96	64.27	66.61	71.56	75.07	78.85	82.38	86.14
465.6	59.54	64.99	65.01	65.48	65.65	66	66.41	67	68.08	68.85	69.63	465.6	59.86	65.69	66	66.52	66.9	67.29	68.09	69.09	70.9	71.7	72.27	466.4	65.53	60.86	61.79	62.81	64.16	66.44	71.48	74.91	78.89	82.5	85.98
465.8	59.4	65.12	64.8	65.2	65.44	65.84	66.45	66.88	68.01	68.68	69.44	465.8	59.8	65.65	65.8	66.31	66.78	67.13	67.99	68.95	70.75	71.36	72.21	466.6	65.43	60.82	61.6	62.8	64.07	66.33	71.57	74.85	78.78	82.4	85.86
466	59.37	65.04	64.86	65.2	65.43	65.67	66.45	66.82	68.04	68.55	69.3	466	59.63	65.53	65.76	66.2	66.63	67.15	67.9	68.91	70.66	71.3	72.13	466.8	65.29	60.85	61.48	62.73	64.09	66.32	71.54	74.99	78.85	82.52	85.84
466.2	59.31	64.94	64.89	65.01	65.36	65.72	66.42	66.66	67.99	68.55	69.33	466.2	59.55	65.4	65.58	66.07	66.51	67	67.99	68.87	70.31	71.18	71.95	467	65.23	60.71	61.54	62.63	63.97	66.19	71.52	75.04	78.81	82.54	85.9
466.4	59.15	64.79	64.7	64.9	65.25	65.52	66.18	66.57	67.83	68.44	69.1	466.4	59.56	65.25	65.51	65.98	66.44	66.96	67.94	68.83	70.24	71.1	71.84	467.2	65.18	60.46	61.42	62.35	63.83	66.16	71.5	75.07	78.69	82.48	85.84
466.6	59.13	64.64	64.51	64.8	65.17	65.43	65.93	66.55	67.56	68.31	69.16	466.6	59.52	65.17	65.48	65.93	66.38	66.83	67.82	68.73	70.13	71.04	71.75	467.4	65.02	60.27	61.22	62.25	63.63	66.04	71.34	74.97	78.5	82.4	85.82
466.8	59.19	64.33	64.37	64.69	65.14	65.36	65.86	66.57	67.35	68.11	68.86	466.8	59.6	65.07	65.36	65.81	66.28	66.67	67.62	68.55	70.21	71.01	71.66	467.6	64.95	60.26	61.09	62.13	63.61	66	71.11	74.84	78.26	82.12	85.82
467	59.13	64.07	64.37	64.55	65.1	65.25	65.73	66.4	67.29	68.13	68.73	467	59.46	65.01	65.28	65.66	66.17	66.69	67.51	68.33	70.21	70.81	71.55	467.8	64.83	60.11	61.1	62.03	63.49	65.96	70.97	74.65	78.09	82.05	85.61
467.2	58.91	63.97	64.24	64.32	64.99	65.12	65.56	66.23	67.27	67.99	68.58	467.2	59.54	64.93	64.94	65.52	66	66.65	67.36	68.43	70.07	70.65	71.58	468	64.77	60.1	61.04	61.97	63.34	65.84	70.97	74.57	77.93	82	85.38
467.4	58.82	63.96	64.13	64.26	64.83	65.16	65.51	65.92	67.24	68.03	68.32	467.4	59.39	64.84	64.81	65.42	65.94	66.49	67.09	68.4	69.95	70.55	71.58	468.2	64.75	60.14	60.97	61.89	63.29	65.73	70.99	74.65	77.68	81.83	85.35
467.6	58.71	63.84	64.09	64.1	64.61	65.02	65.67	66.03	67.13	67.87	68.47	467.6	59.27	64.75	64.62	65.38	65.82	66.35	66.93	68.2	69.86	70.45	71.47	468.4	64.85	59.99	60.99	61.88	63.26	65.69	70.94	74.49	77.72	81.78	85.26
467.8	58.68	63.67	63.92	64.04	64.55	64.92	65.53	65.92	66.82	67.73	68.39	467.8	59.31	64.58	64.62	65.34	65.78	66.23	66.88	68	69.72	70.36	71.41	468.6	64.7	59.89	61.05	61.81	63.3	65.53	70.96	74.36	77.76	81.79	85.27
468	58.73	63.58	63.74	64.15	64.42	64.85	65.36	65.9	66.63	67.57	68.29	468	59.23	64.41	64.73	65.06	65.73	66.12	66.86	68.06	69.64	70.43	71.26	468.8	64.7	59.83	60.84	61.52	63.11	65.26	70.77	74.33	77.82	81.6	85.34
468.2	58.76	63.54	63.48	64.18	64.2	64.84	65.23	65.85	66.51	67.5	68.19	468.2	59.14	64.34	64.6	65.11	65.83	66.14	66.93	67.92	69.75	70.35	71.08	469	64.58	59.81	60.63	61.61	62.96	65.3	70.62	74.29	77.73	81.54	85.35
468.4	58.62	63.59	63.66	64.13	64.28	64.82	65.01	65.85	66.56	67.57	68.15	468.4	59.2	64.37	64.56	65.06	65.64	66.08	66.85	68	69.7	70.3	71.02	469.2	64.71	59.75	60.52	61.58	62.95	65.34	70.59	74.15	77.73	81.53	85.3
468.6	58.7	63.64	63.74	64.08	64.23	64.73	64.86	65.63	66.67	67.4	68.05	468.6	59.16	64.34	64.51	64.87	65.44	65.93	66.78	67.85	69.73	70.46	70.85	469.4	64.66	59.67	60.53	61.53	62.9	65.4	70.63	74.23	77.78	81.56	85.28
468.8	58.75	63.52	63.78	63.95	64.15	64.57	64.8	65.54	66.65	67.33	68.07	468.8	59.04	64.07	64.36	64.71	65.36	65.94	66.58	67.78	69.61	70.36	70.71	469.6	64.59	59.61	60.51	61.38	62.89	65.32	70.67	74.25	77.63	81.58	85.18
469	58.72	63.44	63.67	63.86	64.15	64.42	64.78	65.48	66.64	67.23	68.09	469	58.93	63.99	64.25	64.64	65.32	65.88	66.45	67.81	69.35	70.29	70.69	469.8	64.62	59.61	60.35	61.35	62.89	65.37	70.61	74.2	77.57	81.48	85.2
469.2	58.69	63.31	63.51	63.87	64.14	64.19	64.81	65.47	66.57	67.2	68.07	469.2	58.87	64	64.18	64.52	65.14	65.89	66.51	67.64	69.09	70.17	70.71	470	64.64	59.51	60.4	61.3	62.94	65.26	70.54	74.17	77.59	81.43	85.1
469.4	58.59	63.19	63.42	63.83	64.06	64.38	64.77	65.57	66.46	67.15	67.92	469.4	58.87	64.03	64.19	64.49	65.2	65.62	66.35	67.63	69.27	70.1	70.64	470.2	64.53	59.49	60.32	61.16	62.82	65.19	70.51	74.04	77.6	81.46	85.07
469.6	58.61	62.99	63.33	63.95	64.01	64.28	64.56	65.55	66.32	67.04	68.03	469.6	58.84	64.05	64.1	64.33	65.19	65.5	66.41	67.47	69.17	69.99	70.69	470.4	64.44	59.51	60.23	61.07	62.69	65.2	70.46	74.04	77.57	81.38	85.02
469.8	58.43	63.02	63.26	63.88	63.96	64.31	64.45	65.48	66.33	66.99	67.8	469.8	58.82	64	63.91	64.28	65.14	65.45	66.3	67.35	69.22	69.95	70.67	470.6	64.34	59.43	60.16	61.1	62.72	65.19	70.35	73.99	77.52	81.4	85.09
470	58.32	62.91	63.25	63.49	63.99	64.33	64.48	65.39	66.47	66.94	67.59	470	58.79	63.94	64.05	64.42	65.03	65.61	66.13	67.15	69.23	69.92	70.66	470.8	64.31	59.44	60.28	61.06	62.7	65.28	70.42	74	77.39	81.55	85.06
470.2	58.32	62.85	62.98	63.24	63.91	64.22	64.31	65.25	66.45	66.95	67.48	470.2	58.81	63.8	64	64.27	64.91	65.69	66.15	67.34	68.96	69.91	70.59	471	64.13	59.17	60.36	60.98	62.82	65.22	70.47	73.89	77.46	81.55	85
470.4	58.37	62.79	63.03	63.09	63.87	64.12	64.33	65.13	66.27	66.72	67.32	470.4	58.8	63.67	63.9	64.3	64.63	65.59	65.98	67.31	68.87	69.83	70.36	471.2	64.06	59.03	60.15	60.99	62.77	65.09	70.44	73.88	77.35	81.4	85.17
470.6	58.44	62.74	62.84	63.11	63.77	64.02	64.38	64.91	66.26	66.58	67.37	470.6	58.79	63.48	63.68	64.16	64.4	65.43	65.84	67.12	68.72	69.71	70.37	471.4	64.11	59.03	59.9	60.75	62.65	64.84	70.32	73.86	77.22	81.33	85.01
470.8	58.37	62.57	62.62	62.96	63.61	64	64.25	64.82	66.06	66.54	67.27	470.8	58.73	63.38	63.51	64.11	64.33	65.19	65.79	66.84	68.6	69.56	70.17	471.6	64.04	59.06	59.78	60.8	62.43	64.79	70.29	73.75	77.36	81.37	84.89
471	58.36	62.42	62.4	62.89	63.56	63.85	64.27	64.75	66.15	66.46	67.07	471	58.67	63.11	63.36	63.95	64.3	65.19	65.88	66.69	68.48	69.43	70.06	471.8	63.84	58.93	59.76	60.66	62.4	64.5	70.14	73.67	77.17	81.2	84.72
471.2	58.2	62.26	62.48	62.88	63.44	63.82	64.22	64.81	65.89	66.31	66.85	471.2	58.5	62.99	63.31	63.86	64.25	65.03	65.68	66.76	68.43	69.39	70.05	472	63.68	58.71	59.64	60.62	62.32	64.56	69.74	73.55	77.08	81.15	84.67
471.4	58.13	62.04	62.34	62.74	63.31	63.56	63.96	64.67	65.57	66.23	66.83	471.4	58.33	62.67	63.18	63.82	64.28	64.95	65.58	66.7	68.26	69.11	69.91	472.2	63.41	58.45	59.57	60.5	62.2	64.42	69.69	73.49	77.01	80.96	84.45
471.6	57.9	61.84	62.19	62.54	62.98	63.23	63.78	64.34	65.36	66.04	66.78	471.6	58.28	62.63	63.08	63.6	64.09	64.79	65.42	66.63	68.15	69.02	69.75	472.4	63.29	58.31	59.44	60.19	62.27	64.28	69.6	73.25	76.86	80.92	84.14
471.8	57.72	61.69	62.06	62.33	62.85	62.82	63.63	64.12	65.05	65.99	66.66	471.8	58.06	62.5	62.9	63.41	63.86	64.51	65.33	66.64	67.83	68.78	69.55	472.6	63.09	58.09	59.31	59.98	61.9	64.04	69.33	72.99	76.74	80.55	83.86
472	57.69	61.54	61.9	62.08	62.77	62.62	63.22	63.98	64.79	65.88	66.46	472	57.93	62.37	62.77	63.16	63.88	64.28	65.04	66.41	67.74	68.59	69.29	472.8	62.87	57.95	59.15	59.86	61.58	63.94	69.11	72.99	76.62	80.13	83.71
472.2	57.47	61.37	61.77	62.05	62.59	62.5	63.04	63.8	64.49	65.66	66.36	472.2	57.71	62	62.52	62.85	63.6	64.17	64.79	66.1	67.52	68.41	69	473	62.81	57.85	58.86	59.61	61.49	63.81	68.96	72.86	76.37	80.09	83.45
472.4	57.22	61.2	61.53	61.8	62.32	62.27	62.8	63.64	64.4	65.38	66.12	472.4	57.7	61.94	62.39	62.71	63.46	63.85	64.75	65.71	67.37	68.36	68.83	473.2	62.61	57.61	58.76	59.49	61.19	63.67	68.7	72.49	76.17	79.93	83.27
472.6	57.07	60.92	61.18	61.52	62	62	62.71	63.39	64.38	65.18	65.92	472.6	57.53	61.89	62.24	62.49	63.35	63.84	64.63	65.65	67.24	68.29	68.61	473.4	62.49	57.42	58.6	59.29	61.05	63.4	68.64	72.16	76.05	79.72	82.97
472.8	56.97	60.89	60.89	61.4	61.83	61.73	62.56	63.13	64.25	64.89	65.67	472.8	57.5	61.67	62.03	62.36	63.14	63.55	64.59	65.57	67.02	67.97	68.43	473.6	62.41	57.23	58.41	59.3	60.91	63.18	68.64	72.04	75.81	79.46	82.77
473	56.93	60.84	60.72	61.12	61.66	61.6	62.44	62.96	64.13	64.67	65.5	473	57.08	61.49	61.85	62.08	62.87	63.48	64.47	65.52	66.73	67.85	68.26	473.8	62.22	57.15	58.3	59.1	60.69	62.98	68.44	71.82	75.66	79.3	82.68
473.2	56.85	60.61	60.69	60.78	61.47	61.41	62.34	62.73	63.72	64.54	65.38	473.2	57.14	61.29	61.64	61.91	62.66	63.22	64.2	65.25	66.77	67.49	68.17	474	62.05	56.97	58.15	58.9	60.43	62.89	68.2	71.75	75.45	79.18	82.64
473.4	56.76	60.28	60.58	60.63	61.14	61.34	62.15	62.46	63.61	64.4	65.2	473.4	57.02	61.15	61.48	61.78	62.46	63.12	63.91	65.14	66.6	67.29	67.81	474.2	61.78	56.85	57.87	58.68	60.4	62.8	67.94	71.55	75.34	78.96	82.31
473.6	56.53	60.04	60.37	60.53	60.99	61.12	61.84	62.38	63.55	64.15	65.06	473.6	56.96	60.92	61.25	61.68	62.25	62.86	63.71	64.94	66.46	67	67.63	474.4	61.69	56.61	57.62	58.56	60.24	62.49	67.84	71.42	75.11	78.73	82.18
473.8	56.33	59.84	59.96	60.31	60.8	61.1	61.57	62.38	63.33	63.9	64.92	473.8	56.79	60.65	61.01	61.54	62.09	62.62	63.43	64.73	66.3	66.98	67.33	474.6	61.65	56.44	57.55	58.4	60.07	62.4	67.56	71.26	74.86	78.64	82
474	56.36	59.55	59.75	60.33	60.59	60.94	61.41	62.15	63.14	63.73	64.8	474	56.69	60.44	60.85	61.2	61.95	62.39	63.23	64.5	66.21	66.75	67.34	474.8	61.58	56.33	57.41	58.17	59.86	62.3	67.39	71.09	74.67	78.52	82
474.2	56.21	59.36	59.6	60.34	60.41	60.84	61.31	61.92	63.01	63.67	64.68	474.2	56.65	60.44	60.75	61.11	61.77	62.21	63.18	64.22	66.21	66.51	67.25	475	61.4	56.21	57.32	58.15	59.89	62.09	67.53	70.9	74.44	78.25	81.92
474.4	56.09	59.2	59.48	60.12	60.38	60.76	61.26	61.81	62.94	63.47	64.59	474.4	56.36	60.35	60.53	60.96	61.66	62.22	63.1	64.32	66.02	66.31	67.17	475.2	61.45	55.99	57.19	58	59.82	62	67.23	71.03	74.25	77.98	81.75
474.6	55.91	59.11	59.27	59.86	60.37	60.56	61.06	61.81	62.87	63.28	64.6	474.6	56.14	60.25	60.49	60.81	61.5	62.23	63	64.12	65.66	66.23	66.96	475.4	61.41	56.06	56.87	58	59.79	61.74	67.1	70.99	74.22	78	81.58
474.8	55.84	59.09	59.15	59.51	60.2	60.36	60.96	61.68	62.54	63.32	64.32	474.8	56.15	60.25	60.4	60.86	61.37	62.16	62.89	64.01	65.55	66.04	66.85	475.6	61.36	56.09	56.84	57.91	59.69	61.55	67.12	70.92	74.15	77.96	81.46
475	55.68	58.98	59.13	59.36	59.97	60.09	60.81	61.62	62.4	63.26	64.06	475	56.06	60.2	60.13	60.59	61.22	61.94	62.63	63.81	65.38	65.86	66.85	475.8	61.14	56.09	56.74	57.77	59.47	61.61	66.91	70.7	73.84	77.82	81.37
475.2	55.47	58.91	58.93	59.18	59.82	60.1	60.72	61.38	62.28	62.99	63.88	475.2	56.02	59.75	60.08	60.3	61.1	61.73	62.47	63.63	65.24	65.85	66.67	476	60.98	55.89	56.64	57.55	59.26	61.46	66.85	70.51	73.79	77.63	81.06
475.4	55.27	58.77	58.87	59	59.76	59.93	60.57	61.27	62.25	62.95	63.78	475.4	55.8	59.49	59.93	60.25	61.06	61.72	62.32	63.44	64.99	65.8	66.47	476.2	60.86	55.51	56.37	57.44	58.95	61.35	66.61	70.32	73.57	77.49	81.04
475.6	55.17	58.64	58.62	58.81	59.63	59.85	60.43	61.05	62.11	62.81	63.59	475.6	55.75	59.26	59.76	60.03	60.96	61.63	62.26	63.46	64.8	65.71	66.28	476.4	60.71	55.35	56.26	57.39	58.74	61.16	66.62	70.16	73.39	77.32	80.77
475.8	55.19	58.65	58.61	58.74	59.54	59.78	60.23	61.04	61.93	62.61	63.24	475.8	55.58	59.12	59.61	59.86	60.5	61.38	62.06	63.16	64.64	65.7	66.08	476.6	60.45	55.3	56.2	57.12	58.74	61	66.58	69.98	73.39	77.21	80.94
476	55.04	58.41	58.52	58.83	59.33	59.48	60.14	60.75	61.81	62.33	63.12	476	55.47	58.97	59.47	59.86	60.37	61.08	61.9	62.94	64.47	65.7	66.05	476.8	60.35	55.23	55.99	57.02	58.61	61.01	66.42	69.74	73.33	77.12	80.89
476.2	54.89	58.32	58.39	58.78	59.26	59.35	59.99	60.71	61.64	62.42	63.14	476.2	55.27	58.85	59.51	59.8	60.43	60.89	61.72	62.82	64.4	65.45	65.97	477	60.1	55.14	55.84	56.94	58.44	60.86	66.33	69.68	73.14	76.8	80.83
476.4	54.84	58.12	58.29	58.65	58.95	59.08	59.79	60.59	61.47	62.16	63.09	476.4	55.2	58.6	59.48	59.65	60.2	60.75	61.7	62.58	64.13	65.17	65.77	477.2	59.95	54.99	55.7	56.74	58.36	60.79	66.2	69.73	73.16	76.74	80.68
476.6	54.57	58.05	58.08	58.49	58.88	58.85	59.53	60.42	61.43	62.19	62.83	476.6	55.12	58.49	59.22	59.46	59.98	60.6	61.42	62.48	63.99	65.09	65.62	477.4	59.78	54.82	55.69	56.53	58.08	60.75	66.02	69.45	73.09	76.62	80.62
476.8	54.44	57.83	57.82	58.23	58.64	58.8	59.26	60.25	61.33	61.8	62.5	476.8	54.92	58.28	58.99	59.25	59.78	60.44	61.37	62.35	63.88	65.1	65.4	477.6	59.64	54.72	55.58	56.32	57.97	60.62	65.69	69.24	72.88	76.41	80.5
477	54.33	57.59	57.61	58	58.49	58.58	59.13	60.16	60.9	61.62	62.34	477	54.63	58.15	58.59	59.05	59.67	60.26	61.22	62.18	63.73	64.74	65.15	477.8	59.5	54.53	55.51	56.27	57.77	60.32	65.51	69.04	72.53	76.24	80.29
477.2	54.09	57.41	57.33	57.78	58.46	58.49	58.97	59.99	60.75	61.34	62.08	477.2	54.53	57.97	58.43	58.94	59.44	60.1	60.96	61.9	63.61	64.43	65.01	478	59.23	54.24	55.35	56.08	57.63	60.21	65.21	68.84	72.31	76.23	79.88
477.4	53.86	57.29	57.21	57.59	58.11	58.34	58.78	59.8	60.45	60.94	62.02	477.4	54.33	57.84	58.28	58.67	59.24	59.95	60.85	61.59	63.35	64.29	64.84	478.2	59.04	54.12	55.18	55.97	57.46	59.95	65.01	68.79	72.25	75.92	79.61
477.6	53.72	56.97	57.02	57.34	57.98	58.14	58.56	59.47	60.27	60.85	61.93	477.6	54.17	57.67	58.11	58.62	59.12	59.7	60.59	61.34	63.24	63.98	64.68	478.4	58.84	54.01	55.09	55.72	57.49	59.82	65.03	68.6	72.09	75.79	79.32
477.8	53.84	56.74	56.82	57.07	57.78	57.8	58.32	59.06	60.11	60.86	61.81	477.8	54.15	57.63	58.01	58.25	58.99	59.64	60.38	61.2	63.04	63.85	64.51	478.6	58.47	53.79	54.88	55.45	57.13	59.81	64.96	68.68	71.88	75.65	79.11
478	53.73	56.44	56.48	56.86	57.57	57.66	58.25	58.98	59.9	60.84	61.52	478	53.86	57.5	57.69	57.96	58.79	59.34	60.2	60.92	62.95	63.77	64.29	478.8	58.49	53.66	54.71	55.24	57.11	59.5	64.75	68.54	71.55	75.43	78.9
478.2	53.54	56.24	56.38	56.63	57.33	57.54	58	58.86	59.76	60.57	61.26	478.2	53.75	57.17	57.37	57.78	58.57	59.12	60.1	60.86	62.65	63.44	64.04	479	58.35	53.44	54.33	55.21	56.94	59.33	64.53	68.37	71.27	75.2	78.67
478.4	53.27	56.09	56.07	56.39	57.16	57.39	57.73	58.47	59.57	60.27	61.01	478.4	53.67	56.96	57.21	57.46	58.31	58.96	59.91	60.69	62.33	63.14	63.89	479.2	58.03	53.28	54.24	54.97	56.75	59.09	64.28	68.11	71.01	74.93	78.33
478.6	53.11	55.81	55.93	56.26	56.79	57.3	57.67	58.4	59.27	60.07	60.84	478.6	53.43	56.77	56.99	57.19	58.11	58.68	59.7	60.51	62.13	62.97	63.7	479.4	57.92	53.09	54.03	54.83	56.4	58.8	63.94	67.93	70.88	74.6	78.3
478.8	52.96	55.59	55.75	55.97	56.45	56.93	57.44	58.11	59.01	59.86	60.59	478.8	53.2	56.66	56.81	56.99	57.8	58.44	59.47	60.31	61.86	62.81	63.4	479.6	57.67	52.81	53.83	54.55	56.2	58.68	63.67	67.76	70.6	74.45	78.03
479	52.77	55.41	55.59	55.88	56.37	56.53	57.19	58	58.82	59.72	60.42	479	53.13	56.34	56.51	56.86	57.62	58.17	59.12	60.16	61.77	62.46	63.31	479.8	57.58	52.72	53.62	54.52	56.07	58.51	63.53	67.44	70.46	74.34	77.88
479.2	52.55	55.09	55.36	55.59	56.17	56.22	57.02	57.79	58.66	59.5	60.15	479.2	53	55.99	56.24	56.69	57.48	58.06	58.84	59.94	61.61	62.39	63.17	480	57.33	52.44	53.64	54.38	55.97	58.33	63.45	67.19	70.5	74.08	77.44
479.4	52.55	54.88	55.05	55.47	55.83	55.99	56.84	57.59	58.52	59.34	60.03	479.4	53	55.8	56.15	56.51	57.16	57.79	58.63	59.77	61.28	62.06	62.98	480.2	57.18	52.3	53.47	54.06	55.89	58.18	63.43	67.04	70.39	73.79	77.26
479.6	52.33	54.63	54.95	55.24	55.7	55.73	56.63	57.21	58.24	58.95	59.81	479.6	52.81	55.46	55.99	56.37	57.13	57.41	58.51	59.51	61.1	61.78	62.65	480.4	56.92	52.18	53.25	53.82	55.81	57.85	63.26	66.79	70.14	73.5	77.11
479.8	52.08	54.44	54.74	55.06	55.43	55.63	56.32	57.01	58.03	58.61	59.6	479.8	52.41	55.32	55.77	56.27	56.82	57.27	58.34	59.24	61.01	61.56	62.24	480.6	56.74	51.91	52.91	53.6	55.61	57.71	62.95	66.51	69.9	73.17	76.87
480	51.91	54.39	54.42	54.9	55.07	55.49	56.02	56.95	57.74	58.47	59.34	480	52.17	55.01	55.48	56.09	56.45	56.94	58.1	59.13	60.83	61.36	61.85	480.8	56.6	51.7	52.64	53.43	55.37	57.35	62.67	66.26	69.62	72.96	76.43
480.2	51.85	54.14	54.24	54.65	55.04	55.27	55.87	56.79	57.47	58.36	59.08	480.2	51.87	54.79	55.29	55.83	56.31	56.71	57.81	58.95	60.42	61.17	61.65	481	56.43	51.46	52.43	53.28	55.27	57.12	62.34	66.09	69.27	72.72	76.27
480.4	51.73	53.85	54.06	54.2	54.83	55	55.59	56.61	57.45	58.12	58.78	480.4	51.71	54.74	55.06	55.45	55.93	56.57	57.59	58.7	60.21	60.96	61.36	481.2	56.24	51.28	52.29	53.1	55.1	57	62.07	65.84	69.05	72.59	75.97
480.6	51.58	53.51	53.95	54.09	54.59	54.74	55.37	56.48	57.18	57.94	58.54	480.6	51.59	54.44	54.75	55.29	55.73	56.41	57.35	58.41	60.06	60.93	61.28	481.4	56.03	51.08	52.08	52.91	54.66	56.98	61.99	65.62	68.84	72.41	75.64
480.8	51.48	53.43	53.68	54.1	54.43	54.76	55.14	56.25	57.07	57.78	58.38	480.8	51.5	54.38	54.59	55.1	55.59	56.35	57.15	58.31	59.9	60.7	61.09	481.6	55.81	50.84	51.97	52.6	54.57	56.88	61.82	65.44	68.72	72.41	75.44
481	51.14	53.42	53.63	53.83	54.32	54.62	54.85	55.94	56.86	57.52	58.34	481	51.47	54.26	54.4	54.77	55.36	56.18	57.07	58.05	59.73	60.48	60.78	481.8	55.65	50.72	51.84	52.58	54.48	56.79	61.8	65.29	68.56	72.04	75.33
481.2	50.86	53.34	53.31	53.67	54.12	54.38	54.8	55.7	56.55	57.1	58.13	481.2	51.12	54.15	54.27	54.56	55.26	56.04	56.88	58.05	59.58	60.21	60.59	482	55.55	50.47	51.61	52.42	54.22	56.53	61.5	65.1	68.28	71.78	75.2
481.4	50.67	53	53.17	53.52	53.9	54.3	54.69	55.45	56.36	56.87	57.87	481.4	51.06	54.06	54.06	54.44	55.08	55.89	56.77	57.7	59.28	60.04	60.47	482.2	55.43	50.28	51.55	52.2	53.96	56.18	61.34	65.04	68.1	71.59	74.97
481.6	50.49	52.55	52.97	53.29	53.67	54.03	54.63	55.27	56.19	56.93	57.78	481.6	50.91	53.96	53.86	54.16	54.9	55.6	56.49	57.5	59.03	59.73	60.39	482.4	55.12	50.19	51.42	51.96	53.77	56.1	61.11	64.89	68.01	71.35	74.79
481.8	50.24	52.43	52.79	53.14	53.38	53.77	54.57	55.04	55.88	56.7	57.6	481.8	50.76	53.79	53.66	54.02	54.72	55.49	56.21	57.21	58.69	59.49	60.27	482.6	55.01	50.11	51.3	51.82	53.75	55.98	60.82	64.65	68.02	71.31	74.56
482	50.13	52.27	52.48	52.85	53.35	53.45	54.36	54.85	55.71	56.35	57.37	482	50.63	53.5	53.39	53.73	54.51	55.2	56.01	57.01	58.5	59.24	60.13	482.8	54.93	50.14	51.16	51.73	53.63	55.71	60.71	64.38	67.76	71.21	74.39
482.2	49.99	52.03	52.19	52.75	53.15	53.32	54.16	54.56	55.52	56.09	57.12	482.2	50.42	53.36	53.23	53.69	54.4	55.04	55.79	57.09	58.34	59.09	60.05	483	54.74	50.05	51	51.52	53.31	55.61	60.68	64.39	67.47	70.94	74.24
482.4	49.96	51.79	52.09	52.75	52.91	53.2	53.91	54.36	55.39	56.14	57.06	482.4	50.33	53.1	52.94	53.63	54.25	54.91	55.75	56.88	58.27	59.02	59.85	483.2	54.52	49.8	50.91	51.36	53.08	55.42	60.76	63.98	67.24	70.89	74.17
482.6	49.81	51.76	51.98	52.57	52.78	53.03	53.86	54.2	55.32	55.9	56.87	482.6	50.17	52.87	52.74	53.39	54.05	54.76	55.64	56.83	58.15	58.87	59.69	483.4	54.45	49.58	50.53	51.33	52.87	55.4	60.68	63.88	67.1	70.81	73.92
482.8	49.6	51.54	51.78	52.37	52.73	53.01	53.74	53.96	55.09	55.69	56.9	482.8	49.96	52.71	52.69	53.14	53.7	54.51	55.65	56.59	57.94	58.69	59.42	483.6	54.36	49.49	50.29	51.28	52.73	55.21	60.3	63.77	67.02	70.62	73.88
483	49.4	51.47	51.66	52.1	52.57	52.9	53.43	53.88	54.79	55.66	56.62	483	49.86	52.47	52.53	52.92	53.59	54.21	55.42	56.39	57.83	58.55	59.17	483.8	54.2	49.36	50.19	51.21	52.66	54.91	60.04	63.56	66.79	70.46	73.56
483.2	49.24	51.44	51.43	51.96	52.31	52.65	53.02	53.71	54.62	55.57	56.41	483.2	49.68	52.41	52.3	52.62	53.46	54.03	55.29	56.23	57.6	58.48	58.95	484	54.05	49.12	50.06	51	52.48	54.94	59.78	63.38	66.68	70.21	73.31
483.4	49.14	51.25	51.31	51.78	52.22	52.47	52.83	53.48	54.42	55.52	56.03	483.4	49.52	52.23	51.99	52.59	53.39	53.95	55.03	56.04	57.42	58.28	58.75	484.2	53.92	48.87	49.95	50.86	52.29	54.87	59.71	63.19	66.69	69.93	73.09
483.6	48.96	51.04	51.12	51.47	52.09	52.06	52.72	53.37	54.36	55.3	55.81	483.6	49.53	52.03	51.94	52.61	53.26	53.77	54.8	55.72	57.25	58.14	58.62	484.4	53.85	48.75	49.71	50.66	52.23	54.65	59.52	63.12	66.55	69.66	72.91
483.8	48.87	50.79	51.12	51.23	51.87	52.07	52.68	53.27	54.3	55.15	55.78	483.8	49.37	51.88	51.85	52.47	53.12	53.76	54.69	55.69	57.06	57.89	58.47	484.6	53.71	48.64	49.5	50.51	52.16	54.48	59.35	63.12	66.27	69.46	72.86
484	48.87	50.71	50.98	51.21	51.6	51.81	52.61	53.04	54.1	54.87	55.72	484	49.16	51.74	51.71	52.29	52.98	53.59	54.36	55.52	56.88	57.77	58.34	484.8	53.44	48.42	49.42	50.42	51.98	54.28	59.19	62.84	66.16	69.37	72.73
484.2	48.72	50.6	50.76	51.06	51.4	51.73	52.41	53.02	54.08	54.81	55.6	484.2	48.95	51.38	51.42	52.05	52.77	53.34	54.15	55.29	56.78	57.69	58.07	485	53.2	48.32	49.33	50.32	51.87	54.14	59.2	62.63	66.06	69.16	72.54
484.4	48.48	50.39	50.6	50.82	51.21	51.64	52.15	52.95	53.82	54.65	55.29	484.4	48.84	51.21	51.24	51.82	52.65	53.17	54.06	55.03	56.59	57.52	57.83	485.2	53.12	48.14	49.2	50.11	51.8	54	59.1	62.55	65.77	68.99	72.31
484.6	48.32	50.12	50.44	50.64	50.94	51.58	51.83	52.86	53.53	54.45	55.07	484.6	48.62	50.98	51.08	51.59	52.55	53.16	53.84	54.8	56.41	57.37	57.74	485.4	52.91	48	49.03	49.96	51.68	53.85	58.85	62.31	65.62	68.78	72.15
484.8	48.18	49.85	50.15	50.41	50.83	51.38	51.64	52.67	53.3	54.35	54.78	484.8	48.48	50.84	50.83	51.42	52.32	52.95	53.72	54.71	56.25	57.08	57.67	485.6	52.66	47.86	48.93	49.8	51.42	53.69	58.75	62.24	65.42	68.58	71.98
485	48.12	49.66	49.97	50.31	50.66	51.11	51.46	52.5	53.01	54	54.72	485	48.27	50.56	50.72	51.34	52.18	52.76	53.5	54.34	56.05	57.05	57.55	485.8	52.48	47.76	48.64	49.72	51.16	53.52	58.51	62.02	65.28	68.48	71.97
485.2	47.96	49.44	49.79	50.01	50.48	50.99	51.48	52.19	52.95	53.75	54.49	485.2	48.07	50.38	50.59	51.23	51.97	52.72	53.45	54.2	55.83	56.82	57.35	486	52.34	47.55	48.46	49.43	51.06	53.3	58.24	61.74	65.21	68.22	71.84
485.4	47.82	49.31	49.72	49.9	50.42	50.66	51.4	52	52.83	53.51	54.44	485.4	48.07	50.19	50.39	51.01	51.81	52.42	53.33	54.01	55.66	56.67	57.21	486.2	52.06	47.23	48.33	49.25	50.92	53.27	58.02	61.63	65.05	68.16	71.6
485.6	47.85	49.08	49.51	49.69	50.28	50.49	51.23	51.8	52.65	53.37	54.13	485.6	48.01	50.12	50.07	50.72	51.69	52.18	53.07	53.81	55.46	56.46	56.91	486.4	51.91	47.14	48.11	49.06	50.79	53.19	57.83	61.47	64.86	68.06	71.34
485.8	47.66	48.85	49.28	49.59	50.06	50.33	51.1	51.65	52.59	53.27	53.99	485.8	47.92	49.96	49.93	50.5	51.34	51.94	52.77	53.76	55.36	56.3	56.6	486.6	51.82	47.21	48.05	48.92	50.75	53.08	57.85	61.35	64.65	67.91	71.1
486	47.45	48.67	48.95	49.41	49.85	50.17	50.81	51.44	52.32	53.13	53.63	486	47.8	49.98	49.78	50.42	51.19	51.62	52.56	53.54	55.25	56.05	56.32	486.8	51.46	46.99	47.8	48.68	50.72	52.83	57.71	61.08	64.39	67.72	70.8
486.2	47.22	48.48	48.76	49.16	49.66	49.96	50.5	51.2	52.15	52.88	53.36	486.2	47.55	49.7	49.54	50.34	51.07	51.46	52.36	53.39	54.98	55.77	56.21	487	51.35	46.84	47.72	48.47	50.4	52.43	57.49	60.81	64.17	67.46	70.64
486.4	47	48.17	48.51	48.92	49.45	49.66	50.21	50.97	51.95	52.8	53.19	486.4	47.42	49.39	49.23	50.19	50.93	51.41	52.21	53.13	54.76	55.61	56.1	487.2	51.05	46.56	47.5	48.18	50.21	52.35	57.37	60.74	63.97	67.19	70.37
486.6	46.83	48.08	48.39	48.67	49.14	49.51	49.94	50.75	51.9	52.59	53.03	486.6	47.04	49.24	49.01	49.87	50.6	51.24	51.89	53.14	54.62	55.46	55.91	487.4	50.98	46.34	47.33	47.93	49.85	52.31	57.14	60.47	63.75	66.81	70.28
486.8	46.75	47.89	48.09	48.43	48.97	49.35	49.9	50.54	51.7	52.46	52.94	486.8	46.69	49.02	48.84	49.63	50.43	51.09	51.77	52.93	54.35	55.31	55.76	487.6	50.86	46.11	47.12	47.83	49.57	52.12	57.03	60.24	63.55	66.56	69.95
487	46.6	47.67	47.83	48.28	48.81	49.1	49.7	50.34	51.51	52.08	52.64	487	46.7	49.01	48.66	49.27	50.2	50.83	51.51	52.66	54.21	54.89	55.46	487.8	50.61	46.1	46.83	47.76	49.5	51.96	56.73	60.08	63.19	66.39	69.57
487.2	46.24	47.47	47.78	48.1	48.63	48.91	49.45	50.19	51.28	51.81	52.42	487.2	46.62	48.66	48.5	49.09	49.96	50.49	51.4	52.51	53.93	54.63	55.16	488	50.33	45.95	46.75	47.61	49.32	51.77	56.67	59.83	62.9	66.23	69.34
487.4	46.03	47.16	47.54	47.99	48.36	48.92	49.06	49.98	51.05	51.62	52.12	487.4	46.37	48.35	48.37	48.93	49.85	50.4	51.33	52.33	53.8	54.43	54.93	488.2	49.99	45.71	46.69	47.5	49.2	51.72	56.52	59.68	62.74	65.95	69.1
487.6	45.86	46.96	47.28	47.79	48.07	48.82	48.91	49.82	50.75	51.51	52.03	487.6	46.22	48.22	48.26	48.61	49.55	50.21	51	52.09	53.6	54.32	54.74	488.4	49.88	45.61	46.57	47.38	49.16	51.4	56.31	59.43	62.65	65.72	68.96
487.8	45.69	46.89	47.18	47.5	47.94	48.45	48.62	49.55	50.5	51.16	51.75	487.8	45.95	47.97	48.21	48.34	49.35	50.05	50.79	51.91	53.37	54.01	54.48	488.6	49.77	45.41	46.35	47.16	48.91	51.19	56.1	59.1	62.53	65.54	68.75
488	45.59	46.84	46.93	47.27	47.77	48.16	48.41	49.38	50.24	50.91	51.55	488	45.7	47.63	47.94	48.32	49.05	49.76	50.62	51.6	53.05	53.81	54.31	488.8	49.6	45.25	46.14	46.98	48.69	50.95	56	58.99	62.35	65.3	68.46
488.2	45.49	46.58	46.72	47.05	47.47	47.87	48.35	49.1	50.09	50.67	51.44	488.2	45.6	47.38	47.77	48.18	48.78	49.74	50.4	51.36	52.88	53.69	54.23	489	49.43	44.97	46.06	46.83	48.44	50.71	55.74	58.83	62.03	65.09	68.04
488.4	45.37	46.33	46.52	46.84	47.25	47.66	48.33	48.81	49.91	50.51	51.28	488.4	45.53	47.15	47.43	47.96	48.66	49.5	50.22	51.16	52.8	53.46	53.9	489.2	49.11	44.84	45.85	46.51	48.24	50.58	55.51	58.6	61.86	64.83	67.81
488.6	45.12	46.31	46.24	46.69	47.2	47.5	48.05	48.62	49.77	50.25	51.09	488.6	45.42	46.86	47.25	47.72	48.41	49.22	50.03	51.02	52.64	53.28	53.76	489.4	48.91	44.64	45.71	46.37	48.18	50.47	55.42	58.4	61.53	64.76	67.59
488.8	44.93	46.15	46.17	46.58	47.09	47.3	47.85	48.5	49.43	50.09	50.82	488.8	45.26	46.77	47.17	47.56	48.19	48.91	49.67	50.88	52.3	52.99	53.48	489.6	48.69	44.45	45.55	46.14	48.03	50.27	55.3	58.21	61.29	64.41	67.48
489	44.63	46	46.02	46.31	46.99	47.23	47.69	48.32	49.17	49.9	50.56	489	45.06	46.6	47.02	47.51	48	48.7	49.5	50.66	52.1	52.8	53.24	489.8	48.51	44.36	45.31	46.08	47.96	50.1	55.03	58.03	61.1	64.16	67.33
489.2	44.48	45.65	45.92	46.19	46.74	47.01	47.75	48.3	48.91	49.58	50.38	489.2	44.83	46.35	46.85	47.3	47.82	48.51	49.39	50.55	51.83	52.74	52.99	490	48.23	44.11	45.35	46.01	47.76	49.78	54.81	57.75	60.81	63.94	67
489.4	44.32	45.5	45.79	45.96	46.42	46.74	47.4	48.04	48.71	49.29	50.21	489.4	44.55	46.13	46.63	47.05	47.7	48.36	49.13	50.28	51.5	52.43	52.81	490.2	48.12	43.9	45.07	45.89	47.54	49.58	54.58	57.6	60.75	63.86	66.89
489.6	44.1	45.27	45.51	45.72	46.26	46.56	47.21	47.76	48.6	48.98	50.12	489.6	44.36	45.94	46.39	46.77	47.44	48.14	48.95	50.13	51.39	52.33	52.59	490.4	48.02	43.81	44.73	45.68	47.27	49.3	54.25	57.47	60.4	63.7	66.59
489.8	43.92	45.08	45.29	45.61	46.09	46.38	46.91	47.44	48.53	48.87	49.96	489.8	44.35	45.75	46.2	46.55	47.3	48.06	48.83	49.92	51.23	52.12	52.51	490.6	47.77	43.66	44.56	45.51	47	49.25	54	57.13	60.25	63.33	66.36
490	43.73	45	45.01	45.46	45.93	46.28	46.64	47.36	48.27	48.72	49.8	490	44.17	45.45	46.13	46.33	47.14	47.72	48.6	49.59	51.04	51.91	52.32	490.8	47.65	43.55	44.31	45.46	46.97	49.1	53.85	57.01	60.09	63.09	66.1
490.2	43.6	44.63	44.87	45.32	45.79	46.24	46.45	47.17	48.13	48.51	49.45	490.2	44	45.3	45.87	46.2	46.89	47.59	48.36	49.3	50.78	51.57	52.13	491	47.51	43.39	44.05	45.3	46.79	48.85	53.83	56.95	59.98	62.96	65.82
490.4	43.46	44.51	44.64	45.17	45.73	46	46.36	47.09	47.92	48.51	49.36	490.4	43.92	45.26	45.78	46.13	46.83	47.3	48.2	49.27	50.54	51.43	51.9	491.2	47.32	43.21	44.03	44.97	46.64	48.79	53.42	56.9	59.65	62.67	65.57
490.6	43.32	44.24	44.46	45.04	45.59	45.79	46.19	46.84	47.71	48.25	49.1	490.6	43.81	45.13	45.72	45.97	46.67	47.3	48.18	49.15	50.3	51.12	51.85	491.4	47.15	42.93	43.92	44.75	46.54	48.69	53.42	56.82	59.42	62.52	65.4
490.8	43.2	44.13	44.39	44.85	45.32	45.54	46.17	46.67	47.44	48.11	49.02	490.8	43.65	45.03	45.51	45.9	46.36	47.32	48.07	48.94	50.19	51	51.76	491.6	47.13	42.9	43.9	44.67	46.16	48.49	53.2	56.63	59.28	62.45	65.22
491	43.15	44.05	44.14	44.64	45.24	45.39	45.98	46.48	47.27	48.09	48.8	491	43.52	44.74	45.13	45.65	46.21	47.14	47.9	48.8	49.92	50.79	51.57	491.8	47.02	42.64	43.63	44.65	45.94	48.31	53.03	56.39	59.24	62.23	65.2
491.2	43.04	43.9	44.13	44.47	44.99	45.21	45.72	46.37	47.12	47.92	48.64	491.2	43.14	44.48	45.01	45.56	46.08	46.88	47.65	48.62	49.83	50.6	51.57	492	46.79	42.64	43.51	44.56	45.79	48.34	52.96	56.09	59.06	62.13	65.04
491.4	42.94	43.67	44.1	44.33	44.84	45.12	45.56	46.18	46.97	47.61	48.34	491.4	42.98	44.41	44.87	45.43	45.97	46.61	47.63	48.47	49.7	50.49	51.25	492.2	46.65	42.47	43.38	44.42	45.66	48.11	52.85	56.12	58.67	61.97	64.79
491.6	42.74	43.64	43.79	44.15	44.66	44.98	45.4	45.98	46.8	47.49	48.16	491.6	43.02	44.37	44.65	45.26	45.78	46.3	47.43	48.33	49.57	50.45	51.09	492.4	46.6	42.28	43.19	44.3	45.56	47.93	52.68	55.92	58.75	61.65	64.62
491.8	42.45	43.45	43.59	44.06	44.48	44.88	45.21	45.88	46.53	47.24	48.1	491.8	42.84	44.19	44.55	44.97	45.61	46.16	47.4	48.3	49.45	50.4	50.84	492.6	46.37	42.27	42.96	44.04	45.45	47.73	52.69	55.7	58.55	61.45	64.51
492	42.34	43.39	43.49	43.84	44.47	44.56	44.99	45.86	46.5	47.27	47.88	492	42.7	44.15	44.44	44.94	45.44	46.24	47.28	48.06	49.36	50.12	50.57	492.8	46.31	41.96	42.81	43.9	45.26	47.59	52.59	55.36	58.44	61.31	64.37
492.2	42.25	43.19	43.46	43.57	44.3	44.38	44.83	45.71	46.39	47.09	47.9	492.2	42.55	43.81	44.26	44.89	45.41	46.21	47.01	47.9	49.13	50.05	50.46	493	46.17	41.9	42.71	43.83	45.17	47.41	52.44	55.22	58.37	61.32	64.31
492.4	42.07	43.08	43.33	43.51	44.18	44.25	44.64	45.43	46.47	46.79	47.83	492.4	42.4	43.72	44.07	44.63	45.31	46.04	46.82	47.7	48.87	49.95	50.32	493.2	45.9	41.69	42.67	43.67	45.06	47.31	52.29	55.15	58.33	61.06	64.15
492.6	41.91	42.94	43.14	43.41	43.97	44.21	44.61	45.3	46.51	46.67	47.69	492.6	42.41	43.59	43.91	44.45	45.23	45.79	46.79	47.62	48.96	49.72	50.15	493.4	45.77	41.55	42.65	43.68	45.07	47.41	52.07	54.97	58.18	61.04	64.09
492.8	41.81	42.69	42.99	43.26	43.77	44.01	44.5	45.33	46.25	46.58	47.47	492.8	42.37	43.51	43.88	44.27	45.08	45.55	46.66	47.57	48.93	49.66	49.96	493.6	45.62	41.44	42.59	43.58	45.03	47.22	51.88	54.95	58	60.69	63.78
493	41.66	42.56	42.89	43.29	43.57	43.91	44.24	45.14	46.17	46.39	47.28	493	42.25	43.4	43.73	44.24	44.9	45.48	46.58	47.3	48.73	49.51	49.84	493.8	45.51	41.29	42.54	43.33	44.75	47.01	51.71	54.78	57.72	60.65	63.5
493.2	41.58	42.46	42.72	43.08	43.5	43.78	44.07	45.01	45.99	46.38	47.32	493.2	42.06	43.27	43.65	44.19	44.77	45.35	46.42	47	48.64	49.41	49.62	494	45.42	41.15	42.28	43.2	44.68	47	51.6	54.75	57.53	60.49	63.19
493.4	41.47	42.21	42.5	42.9	43.42	43.77	44.1	44.91	45.82	46.19	47.11	493.4	41.89	43.15	43.58	44.03	44.71	45.35	46.2	47.03	48.57	49.39	49.44	494.2	45.27	41.03	42.23	43.13	44.51	46.9	51.62	54.51	57.47	60.41	63.06
493.6	41.38	42.01	42.33	42.79	43.4	43.69	43.99	44.74	45.64	46.24	46.84	493.6	41.73	43.14	43.56	43.91	44.57	45.33	45.93	46.92	48.5	49.13	49.26	494.4	45.18	41.09	42.25	42.92	44.34	46.77	51.56	54.38	57.26	60.39	62.93
493.8	41.43	41.83	42.18	42.68	43.18	43.62	43.88	44.64	45.53	46.02	46.68	493.8	41.45	42.97	43.4	43.87	44.46	45.15	45.72	46.93	48.28	49.01	49.2	494.6	44.87	41.09	42.07	42.89	44.33	46.67	51.43	54.35	57.25	60.24	62.79
494	41.41	41.8	42.21	42.63	43.18	43.46	43.87	44.59	45.37	46.07	46.54	494	41.48	42.84	43.12	43.69	44.5	45.08	45.74	46.68	48.19	48.89	49.25	494.8	44.81	41.09	41.96	42.93	44.21	46.53	51.22	54.28	57.09	60.09	62.82
494.2	41.3	41.76	42.25	42.44	43.17	43.4	43.78	44.45	45.38	45.84	46.48	494.2	41.44	42.79	42.95	43.47	44.32	44.87	45.75	46.62	48.01	48.71	49.22	495	44.77	40.9	41.92	42.79	44.12	46.52	51.03	54.21	57	59.87	62.79
494.4	41.13	41.69	42.16	42.29	43.06	43.36	43.71	44.28	45.18	45.68	46.39	494.4	41.43	42.7	42.89	43.28	44.22	44.72	45.5	46.52	47.96	48.57	49.13	495.2	44.73	40.61	41.82	42.53	44.08	46.35	50.85	54.02	56.84	59.83	62.34
494.6	40.93	41.58	41.96	42.18	42.79	43.25	43.55	44.18	44.9	45.54	46.13	494.6	41.35	42.37	42.78	43.21	43.91	44.69	45.45	46.33	47.74	48.54	48.88	495.4	44.65	40.49	41.61	42.44	43.97	46.22	50.85	53.93	56.83	59.69	62.28
494.8	40.69	41.43	41.76	42.12	42.57	42.96	43.26	44.04	44.83	45.4	46.02	494.8	41.28	42.32	42.71	43.06	43.73	44.55	45.15	46.27	47.52	48.51	48.78	495.6	44.45	40.38	41.51	42.32	43.9	46.13	50.81	53.81	56.73	59.64	62.26
495	40.56	41.34	41.69	42.02	42.53	42.74	43.21	43.92	44.65	45.31	45.99	495	41.06	42.24	42.58	42.84	43.65	44.59	45.16	46.14	47.39	48.35	48.73	495.8	44.3	40.23	41.41	42.18	43.88	46.02	50.71	53.74	56.53	59.53	62.11
495.2	40.4	41.2	41.55	41.92	42.36	42.68	43.04	43.88	44.58	45.1	45.89	495.2	40.91	42.04	42.3	42.79	43.48	44.34	44.91	45.99	47.25	48.35	48.66	496	44.2	40.17	41.31	42.1	43.71	46.03	50.59	53.66	56.46	59.45	61.96
495.4	40.24	41.11	41.39	41.81	42.19	42.58	42.98	43.69	44.63	45.1	45.7	495.4	40.87	42.05	42.23	42.63	43.44	44.14	44.95	45.8	47.16	48.18	48.54	496.2	44.01	40.12	41.04	42.19	43.51	45.81	50.47	53.58	56.46	59.32	61.83
495.6	40.21	41.01	41.24	41.61	42.1	42.41	42.84	43.51	44.42	44.82	45.63	495.6	40.63	41.86	42.08	42.67	43.32	44.01	44.74	45.65	47.08	48.11	48.3	496.4	43.83	39.96	40.87	42.07	43.4	45.61	50.41	53.52	56.43	59.26	61.74
495.8	40.15	40.87	41.27	41.55	42.01	42.32	42.75	43.51	44.15	44.82	45.52	495.8	40.34	41.67	42.07	42.47	43.27	44.01	44.63	45.56	46.97	48.1	48.12	496.6	43.65	39.82	40.82	41.93	43.31	45.61	50.22	53.42	56.26	59.14	61.56
496	39.99	40.77	41.08	41.47	41.92	42.23	42.6	43.36	43.97	44.75	45.33	496	40.32	41.53	41.9	42.27	43.07	43.85	44.55	45.38	46.7	47.87	48	496.8	43.51	39.79	40.58	41.74	43.27	45.56	50.16	53.21	56.02	58.83	61.5
496.2	39.96	40.61	40.91	41.22	41.73	42.22	42.48	43.17	43.87	44.67	45.24	496.2	40.15	41.52	41.81	42.31	42.95	43.77	44.37	45.27	46.57	47.76	47.91	497	43.27	39.62	40.46	41.65	43.15	45.3	49.97	53.07	55.9	58.74	61.37
496.4	39.74	40.38	40.69	41.08	41.58	42.01	42.48	42.99	43.78	44.44	45.08	496.4	40.08	41.38	41.66	42.27	42.69	43.71	44.27	45.16	46.42	47.41	47.73	497.2	43.2	39.45	40.44	41.54	43.06	45.16	49.82	52.97	55.72	58.53	61.18
496.6	39.56	40.26	40.61	41.01	41.54	41.81	42.42	42.94	43.58	44.23	44.98	496.6	40	41.32	41.58	42.08	42.62	43.51	44.16	45.08	46.16	47.25	47.75	497.4	43.02	39.43	40.41	41.38	42.95	45.01	49.75	52.66	55.58	58.57	61.02
496.8	39.5	40.11	40.31	40.84	41.44	41.7	42.28	42.79	43.45	44.06	44.82	496.8	39.78	41.23	41.31	41.89	42.54	43.41	44.1	44.91	46.12	47.12	47.74	497.6	42.91	39.29	40.34	41.33	42.94	44.97	49.54	52.6	55.48	58.28	60.87
497	39.39	39.97	40.23	40.7	41.34	41.59	42.16	42.69	43.31	43.92	44.77	497	39.7	41.05	41.23	41.86	42.49	43.22	44.04	44.78	46.18	47.02	47.53	497.8	42.86	39.22	40.22	41.14	42.86	44.88	49.48	52.39	55.39	58.22	60.66
497.2	39.22	39.88	40.1	40.48	40.95	41.5	41.99	42.63	43.16	43.93	44.62	497.2	39.55	40.8	40.97	41.72	42.27	43.21	43.9	44.58	46.06	46.89	47.34	498	42.69	39.02	40.12	41.02	42.63	44.84	49.29	52.3	55.29	58.04	60.48
497.4	39.09	39.68	40.13	40.37	40.8	41.24	41.86	42.51	43.09	43.83	44.42	497.4	39.35	40.77	40.81	41.55	42.13	43.05	43.7	44.39	45.72	46.75	47.1	498.2	42.66	38.92	39.93	40.79	42.52	44.77	49.25	52.14	55.09	57.77	60.24
497.6	39.06	39.51	40.08	40.11	40.56	41.21	41.7	42.43	42.86	43.72	44.26	497.6	39.27	40.51	40.59	41.39	42	42.89	43.71	44.31	45.56	46.61	46.92	498.4	42.47	38.72	39.92	40.49	42.36	44.53	49.12	52.13	54.97	57.63	60.21
497.8	38.84	39.35	39.83	39.94	40.45	41.12	41.61	42.19	42.78	43.49	44.03	497.8	39.05	40.28	40.43	41.31	41.93	42.68	43.44	44.2	45.47	46.41	46.59	498.6	42.32	38.64	39.75	40.36	42.23	44.31	49.12	51.97	54.7	57.52	60.05
498	38.71	39.24	39.72	39.73	40.38	40.94	41.44	42.09	42.73	43.26	43.98	498	38.97	40.18	40.36	41.11	41.82	42.48	43.31	44.19	45.44	46.12	46.67	498.8	42.08	38.52	39.8	40.39	42.05	44.15	48.95	51.84	54.58	57.44	59.9
498.2	38.72	39	39.54	39.73	40.23	40.79	41.21	42.02	42.58	43.14	43.84	498.2	38.93	39.97	40.24	40.93	41.75	42.42	43.07	44.07	45.31	46.1	46.71	499	41.96	38.23	39.68	40.24	41.91	44.17	48.85	51.65	54.57	57.4	59.87
498.4	38.51	38.89	39.42	39.6	40.17	40.63	41.09	41.78	42.51	43.03	43.73	498.4	38.84	39.79	40.22	40.73	41.65	42.25	43.07	44.05	45.23	45.81	46.5	499.2	41.75	37.94	39.57	40.13	41.78	44.06	48.72	51.58	54.25	57.17	59.69
498.6	38.41	38.91	39.35	39.47	39.95	40.52	40.96	41.73	42.32	43.1	43.76	498.6	38.74	39.71	40.14	40.69	41.54	42.15	42.97	43.87	44.99	45.78	46.39	499.4	41.64	37.81	39.42	40.26	41.65	43.8	48.63	51.43	54.07	56.91	59.49
498.8	38.31	38.85	39.13	39.41	39.86	40.38	40.83	41.51	42.22	42.83	43.55	498.8	38.55	39.49	39.89	40.64	41.35	41.91	42.73	43.73	44.81	45.71	46.11	499.6	41.57	37.83	39.36	40.03	41.7	43.73	48.58	51.31	53.82	56.75	59.42
499	38.18	38.82	39.01	39.28	39.8	40.2	40.62	41.43	42.15	42.61	43.36	499	38.28	39.32	39.81	40.47	41.16	41.98	42.58	43.6	44.69	45.54	45.93	499.8	41.39	37.72	39.31	39.94	41.55	43.7	48.45	51.26	53.73	56.52	59.41
499.2	38.01	38.66	39.01	39.23	39.72	40.01	40.53	41.25	42.09	42.39	43.22	499.2	38.26	39.28	39.64	40.31	40.85	41.61	42.43	43.49	44.69	45.4	45.77	500	41.4	37.68	39.1	39.74	41.43	43.69	48.32	51.04	53.59	56.48	59.21
499.4	37.92	38.62	38.77	39.05	39.63	39.81	40.4	41.02	41.78	42.18	43.15	499.4	38.22	39.18	39.32	40.18	40.77	41.57	42.37	43.37	44.66	45.34	45.75	500.2	41.2	37.62	38.8	39.65	41.46	43.58	48.14	50.81	53.56	56.39	59.06
499.6	37.72	38.52	38.71	38.87	39.53	39.75	40.27	40.97	41.74	42.1	43.04	499.6	38.12	39.09	39.25	40.12	40.74	41.52	42.33	43.09	44.61	45.31	45.71	500.4	41.04	37.49	38.62	39.56	41.34	43.36	48.04	50.74	53.49	56.38	58.88
499.8	37.66	38.33	38.56	38.78	39.32	39.65	40.2	40.81	41.6	41.94	42.97	499.8	38.01	38.88	39.12	39.88	40.57	41.38	42.33	42.97	44.4	45.15	45.59	500.6	40.91	37.28	38.46	39.58	41.23	43.27	47.88	50.75	53.54	56.34	58.77
500	37.55	38.28	38.46	38.79	39.17	39.45	40.01	40.66	41.54	41.8	42.86	500	37.82	38.72	39.06	39.63	40.51	41.22	42.04	42.91	44.36	45.04	45.52	500.8	40.68	37.12	38.41	39.44	41.07	43.21	47.7	50.65	53.43	56.18	58.61
500.2	37.33	37.97	38.25	38.6	39.07	39.43	39.86	40.5	41.46	41.71	42.59	500.2	37.65	38.57	39.11	39.47	40.42	41.06	41.92	42.67	44.19	44.9	45.37	501	40.49	36.99	38.27	39.35	41.02	43.12	47.68	50.43	53.27	55.86	58.44
500.4	37.14	37.8	38.11	38.38	38.95	39.24	39.8	40.37	41.29	41.67	42.43	500.4	37.52	38.45	38.9	39.38	40.33	40.88	41.8	42.56	43.98	44.75	45.06	501.2	40.33	36.86	38.15	39.2	40.79	42.98	47.59	50.24	53.05	55.56	58.16
500.6	36.88	37.69	37.9	38.33	38.8	39.16	39.62	40.19	41.21	41.58	42.34	500.6	37.32	38.25	38.61	39.28	40.12	40.66	41.53	42.41	43.95	44.55	44.86	501.4	40.15	36.79	38.02	39.03	40.59	42.83	47.42	50.1	52.92	55.28	58.03
500.8	36.67	37.45	37.7	38.09	38.71	38.94	39.5	39.87	40.95	41.43	42.19	500.8	37.16	38.14	38.54	39.09	39.9	40.52	41.43	42.22	43.68	44.26	44.71	501.6	40.06	36.73	37.91	38.86	40.48	42.69	47.32	50.07	52.65	55.28	57.78
501	36.62	37.4	37.51	37.92	38.43	38.67	39.38	39.75	40.82	41.25	42.06	501	36.98	37.98	38.25	38.87	39.79	40.46	41.24	42.07	43.51	44.13	44.57	501.8	39.82	36.45	37.72	38.78	40.31	42.51	47.01	49.88	52.37	55.05	57.66
501.2	36.5	37.19	37.29	37.76	38.21	38.52	39.2	39.6	40.68	41.01	41.89	501.2	36.68	37.73	38.02	38.64	39.58	40.39	41.07	41.77	43.47	44.03	44.48	502	39.54	36.29	37.65	38.51	40.13	42.41	46.78	49.63	52.23	54.67	57.52
501.4	36.33	36.92	37.15	37.61	37.98	38.45	39.12	39.59	40.64	40.79	41.64	501.4	36.5	37.6	37.93	38.56	39.54	40.11	40.95	41.75	43.14	43.79	44.46	502.2	39.33	36.12	37.48	38.46	39.94	42.16	46.67	49.37	52.02	54.62	57.5
501.6	36.3	36.81	37.12	37.37	37.83	38.18	38.81	39.36	40.38	40.54	41.51	501.6	36.45	37.43	37.85	38.51	39.4	39.94	40.73	41.54	42.9	43.63	44.25	502.4	39.16	35.94	37.36	38.3	39.78	42.03	46.68	49.32	51.84	54.45	57.27
501.8	35.9	36.61	37.14	37.22	37.68	38.23	38.76	39.23	40.1	40.43	41.33	501.8	36.24	37.39	37.69	38.36	39.14	39.8	40.64	41.54	42.88	43.46	43.99	502.6	39.01	35.84	37.18	38.01	39.71	42.01	46.58	49.13	51.66	54.24	57.11
502	35.79	36.33	36.89	37.1	37.54	38.07	38.51	39.2	40.04	40.28	41.26	502	36.06	37.27	37.56	38.2	38.89	39.7	40.48	41.44	42.74	43.32	43.87	502.8	38.98	35.71	36.96	38	39.57	41.95	46.43	48.95	51.54	54.15	56.99
502.2	35.87	36.21	36.57	37	37.43	37.89	38.35	39.07	39.89	40.24	41.11	502.2	36.06	37.15	37.54	38.04	38.77	39.47	40.26	41.29	42.55	43.21	43.85	503	38.76	35.58	36.82	37.8	39.44	41.83	46.15	48.87	51.42	54.05	56.92
502.4	35.74	36.02	36.35	36.8	37.26	37.68	38.23	38.98	39.75	40.15	40.88	502.4	35.91	36.99	37.27	37.82	38.57	39.37	40.09	41.11	42.23	43.07	43.78	503.2	38.75	35.51	36.72	37.71	39.35	41.56	45.98	48.65	51.5	53.79	56.87
502.6	35.63	35.9	36.37	36.67	37.21	37.56	38.11	38.88	39.55	39.98	40.54	502.6	35.64	36.89	37.17	37.61	38.32	39.19	39.99	41.03	42.15	42.99	43.55	503.4	38.74	35.48	36.58	37.62	39.3	41.44	45.81	48.53	51.24	53.7	56.58
502.8	35.48	35.74	36.29	36.54	37.01	37.34	37.86	38.73	39.4	39.87	40.49	502.8	35.54	36.55	36.98	37.46	38.22	39.05	40.04	40.82	41.98	42.77	43.32	503.6	38.63	35.21	36.59	37.58	39.24	41.27	45.59	48.35	51.03	53.53	56.35
503	35.34	35.66	36.25	36.35	36.91	37.27	37.76	38.58	39.32	39.81	40.32	503	35.46	36.52	36.88	37.36	38.2	38.92	39.75	40.89	41.9	42.62	43.09	503.8	38.43	35.04	36.43	37.43	39.03	41.22	45.58	48.32	50.84	53.41	56.2
503.2	35.23	35.53	36.02	36.36	36.74	37.21	37.82	38.42	39.17	39.68	40.26	503.2	35.35	36.52	36.68	37.33	38.02	38.76	39.73	40.7	41.77	42.37	43.01	504	38.21	34.95	36.23	37.32	38.88	41.04	45.61	48.14	50.75	53.33	55.93
503.4	35.17	35.45	35.97	36.23	36.55	37.17	37.59	38.26	39.1	39.5	40.19	503.4	35.19	36.25	36.48	37.26	37.82	38.61	39.51	40.53	41.68	42.23	42.89	504.2	38.01	34.77	36.12	37.2	38.71	41.03	45.56	48.21	50.71	53.2	55.66
503.6	34.85	35.3	35.74	36.13	36.52	37.04	37.48	38.23	38.98	39.38	40.1	503.6	35.16	36.03	36.39	37.1	37.71	38.49	39.33	40.34	41.55	42.2	42.91	504.4	37.87	34.66	36.05	37.16	38.61	40.97	45.48	48.02	50.59	52.95	55.49
503.8	34.71	35.09	35.61	35.95	36.44	37.03	37.41	37.98	38.79	39.3	39.93	503.8	34.94	35.92	36.45	36.88	37.5	38.37	39.14	40.28	41.37	42.08	42.79	504.6	37.74	34.58	35.99	37.12	38.49	40.83	45.33	47.87	50.44	52.97	55.29
504	34.67	34.97	35.57	35.68	36.37	36.87	37.32	37.9	38.73	39.16	39.9	504	34.91	35.87	36.37	36.75	37.44	38.37	39.02	40.09	41.25	42.07	42.71	504.8	37.6	34.52	35.84	37.03	38.35	40.74	45.16	47.79	50.27	52.82	55.31
504.2	34.59	34.88	35.4	35.66	36.22	36.76	37.12	37.87	38.64	39.02	39.68	504.2	34.89	35.69	36.16	36.59	37.4	38.24	39.07	39.96	41.15	41.74	42.51	505	37.36	34.4	35.76	36.89	38.19	40.65	44.93	47.65	50.27	52.71	55.2
504.4	34.43	34.8	35.31	35.5	36.05	36.76	36.97	37.79	38.51	38.85	39.48	504.4	34.72	35.55	36.09	36.5	37.43	38.26	38.94	39.69	41.03	41.67	42.24	505.2	37.27	34.21	35.61	36.84	38.05	40.53	44.76	47.52	50.11	52.57	55
504.6	34.32	34.67	35.2	35.46	35.92	36.64	36.89	37.69	38.31	38.72	39.44	504.6	34.48	35.4	36.03	36.48	37.38	38.05	38.9	39.61	40.86	41.55	42.05	505.4	37.18	34.18	35.52	36.67	37.91	40.38	44.77	47.32	50.07	52.51	54.69
504.8	34.17	34.6	34.99	35.35	35.77	36.54	36.76	37.58	38.24	38.61	39.26	504.8	34.43	35.27	35.91	36.4	37.33	37.97	38.76	39.53	40.68	41.53	41.97	505.6	37.2	34.16	35.42	36.53	37.86	40.24	44.73	47.33	49.92	52.6	54.56
505	34.07	34.44	34.87	35.29	35.74	36.46	36.66	37.3	37.99	38.56	39.3	505	34.29	35.06	35.88	36.3	37.24	37.82	38.54	39.39	40.61	41.44	41.92	505.8	36.97	34.01	35.38	36.42	37.8	40.22	44.58	47.38	50	52.41	54.63
505.2	33.92	34.29	34.67	35.17	35.51	36.27	36.59	37.2	37.84	38.44	39.17	505.2	34.05	35.01	35.85	36.1	37.02	37.72	38.5	39.3	40.49	41.5	41.88	506	36.88	33.9	35.29	36.39	37.87	40.1	44.57	47.4	49.82	52.36	54.51
505.4	33.85	34.36	34.5	35.13	35.47	36.12	36.49	37.03	37.84	38.28	39.09	505.4	34.05	34.9	35.63	36	36.82	37.68	38.47	39.1	40.36	41.31	41.87	506.2	36.77	33.9	35.26	36.28	37.8	40.03	44.47	47.18	49.65	52.17	54.47
505.6	33.77	34.22	34.49	35	35.43	35.97	36.35	36.87	37.81	38.21	38.93	505.6	33.99	34.88	35.37	35.78	36.69	37.6	38.33	38.98	40.27	41.03	41.69	506.4	36.61	33.8	35.14	36.09	37.63	39.89	44.47	47.18	49.67	52.01	54.16
505.8	33.59	34.13	34.45	34.79	35.27	35.97	36.18	36.89	37.67	38.15	38.82	505.8	33.87	34.88	35.22	35.62	36.76	37.48	38.22	39.03	40.11	40.88	41.39	506.6	36.43	33.66	35.02	36.14	37.54	39.8	44.35	47.17	49.37	51.66	53.96
506	33.41	34.04	34.37	34.63	35.11	35.8	36.04	36.65	37.52	38	38.85	506	33.76	34.61	35.15	35.63	36.65	37.35	38.21	39.05	40.07	40.61	41.41	506.8	36.33	33.4	34.84	35.98	37.39	39.83	44.31	46.89	49.22	51.69	53.87
506.2	33.21	33.85	34.29	34.51	35.03	35.65	35.96	36.66	37.29	37.9	38.73	506.2	33.68	34.47	35.02	35.56	36.47	37.27	38.02	38.89	39.89	40.61	41.31	507	36.23	33.37	34.64	35.87	37.24	39.53	44.12	46.67	49.04	51.39	53.87
506.4	33.2	33.64	34.19	34.4	35.03	35.47	35.88	36.43	37.28	37.84	38.47	506.4	33.46	34.33	34.85	35.49	36.34	37.03	37.85	38.78	39.77	40.58	41.28	507.2	36	33.2	34.54	35.6	37.12	39.41	43.99	46.63	48.92	51.2	53.78
506.6	33.11	33.58	34.02	34.41	34.88	35.4	35.95	36.34	37.15	37.73	38.49	506.6	33.33	34.13	34.7	35.31	36.16	37	37.7	38.62	39.65	40.55	41.08	507.4	35.81	33.04	34.49	35.6	37.12	39.34	43.87	46.49	48.74	51.08	53.7
506.8	32.98	33.45	33.86	34.22	34.71	35.15	35.85	36.22	37.01	37.45	38.26	506.8	33.15	34.12	34.69	35.26	36.06	36.82	37.52	38.5	39.5	40.31	40.99	507.6	35.61	33.03	34.44	35.62	37.07	39.35	43.71	46.38	48.64	51.07	53.5
507	32.9	33.27	33.72	34.08	34.53	34.94	35.67	36.17	37	37.32	38.18	507	33.17	34.09	34.69	35.2	35.85	36.73	37.59	38.37	39.43	40.29	40.83	507.8	35.37	32.86	34.41	35.59	36.99	39.31	43.58	46.31	48.64	51.06	53.48
507.2	32.84	33.22	33.67	34.02	34.5	34.79	35.5	36.1	36.86	37.13	38.11	507.2	32.95	34.01	34.49	35.08	35.9	36.69	37.54	38.22	39.33	40.21	40.73	508	35.25	32.69	34.23	35.39	36.77	39.18	43.47	46.1	48.56	51.06	53.57
507.4	32.67	33.16	33.47	33.88	34.37	34.75	35.5	36.06	36.69	37.04	37.87	507.4	32.78	33.88	34.41	34.95	35.7	36.58	37.51	38.05	39.25	40.11	40.6	508.2	35.18	32.69	34.13	35.22	36.51	39.04	43.27	46.05	48.38	50.87	53.09
507.6	32.58	33.08	33.34	33.74	34.22	34.8	35.43	36.02	36.43	36.99	37.71	507.6	32.69	33.74	34.26	34.85	35.66	36.4	37.39	37.85	39.12	39.85	40.51	508.4	35.17	32.63	33.98	35.17	36.47	38.96	43.23	45.78	48.34	50.7	53.08
507.8	32.5	32.93	33.12	33.56	34.15	34.78	35.3	35.85	36.21	36.88	37.63	507.8	32.64	33.74	34.1	34.71	35.53	36.24	37.31	37.79	39.1	39.78	40.37	508.6	35.2	32.58	33.97	35.16	36.4	38.83	43.09	45.65	48.22	50.63	53.05
508	32.3	32.79	32.99	33.58	34.04	34.77	35.04	35.67	36.05	36.82	37.49	508	32.53	33.48	34	34.64	35.48	36.04	37.22	37.81	38.86	39.7	40.28	508.8	34.95	32.43	33.86	34.92	36.3	38.65	42.99	45.62	48.22	50.47	52.8
508.2	32.17	32.75	32.93	33.42	34.03	34.59	34.91	35.62	36.01	36.6	37.4	508.2	32.4	33.23	33.98	34.58	35.41	36	36.98	37.71	38.72	39.46	40.18	509	34.8	32.43	33.93	34.87	36.23	38.43	42.99	45.58	48.07	50.36	52.62
508.4	32.03	32.54	33	33.43	33.99	34.52	34.77	35.47	35.88	36.6	37.26	508.4	32.37	33.22	33.85	34.49	35.31	35.98	36.95	37.71	38.52	39.48	40.11	509.2	34.65	32.33	33.76	34.77	36.09	38.43	43.07	45.39	47.82	50.28	52.52
508.6	32.01	32.48	32.9	33.2	33.9	34.39	34.74	35.23	35.84	36.32	37.15	508.6	32.24	33.15	33.84	34.3	35.22	35.9	36.74	37.53	38.4	39.4	39.92	509.4	34.6	32.2	33.58	34.68	36.11	38.42	42.92	45.28	47.77	50.14	52.37
508.8	31.89	32.41	32.73	33.06	33.72	34.31	34.65	35.15	35.72	36.23	37.15	508.8	32.25	32.88	33.73	34.2	35.1	35.76	36.62	37.35	38.31	39.14	39.79	509.6	34.49	32.07	33.39	34.59	35.96	38.27	42.85	45.13	47.57	50.11	52.39
509	31.78	32.14	32.66	32.92	33.57	34.19	34.46	35.07	35.63	36.14	36.94	509	32.14	32.7	33.61	34.13	34.98	35.67	36.59	37.26	38.28	39.12	39.6	509.8	34.23	31.93	33.28	34.59	35.93	38.22	42.71	45.09	47.59	49.87	52.25
509.2	31.65	32.03	32.6	32.84	33.44	33.99	34.33	35.06	35.4	36	36.86	509.2	31.98	32.57	33.49	34.03	34.94	35.51	36.45	37.25	38.16	38.96	39.52	510	34.13	31.8	33.14	34.44	35.84	38.06	42.56	45.15	47.51	49.87	52.12
509.4	31.57	32.06	32.58	32.79	33.37	33.92	34.28	34.95	35.28	35.86	36.65	509.4	31.85	32.46	33.37	33.9	34.77	35.21	36.33	37.11	38.07	38.86	39.37	510.2	34.06	31.77	33.09	34.34	35.82	37.97	42.44	45.07	47.35	49.77	52.07
509.6	31.43	31.86	32.48	32.83	33.2	33.77	34.24	34.84	35.42	35.62	36.62	509.6	31.64	32.44	33.28	33.93	34.53	35.17	36.33	37.19	37.99	38.66	39.28	510.4	33.85	31.7	32.92	34.28	35.67	37.79	42.3	45.11	47.36	49.79	51.98
509.8	31.3	31.77	32.41	32.67	33.09	33.7	34.19	34.63	35.31	35.54	36.57	509.8	31.65	32.37	33.15	33.76	34.28	35.16	36.24	36.97	37.91	38.75	39.26	510.6	33.59	31.56	32.91	34.15	35.6	37.7	42.32	44.96	47.23	49.68	51.85
510	31.25	31.65	32.35	32.59	32.9	33.61	34.08	34.64	35.16	35.52	36.49	510	31.49	32.13	32.95	33.67	34.23	35.06	36.2	36.84	37.82	38.56	39.18	510.8	33.46	31.46	32.69	34.08	35.49	37.7	42.17	44.93	47.09	49.58	51.74
510.2	31.05	31.52	32.21	32.46	32.76	33.45	33.98	34.5	35.08	35.48	36.33	510.2	31.38	32.04	32.78	33.51	34.37	35.1	35.99	36.69	37.68	38.45	38.99	511	33.37	31.34	32.66	34	35.28	37.74	42.09	44.8	46.95	49.38	51.5
510.4	30.86	31.37	32.02	32.38	32.76	33.36	33.91	34.36	34.92	35.41	36.41	510.4	31.25	31.94	32.64	33.49	34.38	35.04	35.8	36.57	37.64	38.34	38.81	511.2	33.35	31.28	32.57	33.99	35.43	37.66	42	44.6	46.91	49.22	51.35
510.6	30.88	31.34	31.88	32.27	32.55	33.19	33.73	34.36	34.76	35.38	36.27	510.6	31.06	31.77	32.56	33.41	34.33	34.89	35.75	36.52	37.45	38.23	38.69	511.4	33.22	31.19	32.48	33.86	35.28	37.44	42.1	44.57	46.83	49.19	51.29
510.8	30.79	31.19	31.63	32.13	32.5	33.11	33.67	34.14	34.68	35.29	36.06	510.8	30.92	31.84	32.58	33.4	34.07	34.91	35.68	36.38	37.27	38.08	38.76	511.6	33.05	31.02	32.35	33.78	35.18	37.29	42.03	44.48	46.88	49.05	51.36
511	30.72	30.94	31.59	32.07	32.51	33.01	33.51	34.01	34.66	35.18	35.86	511	30.76	31.66	32.51	33.3	33.93	34.82	35.57	36.24	37.32	38	38.77	511.8	33.03	30.99	32.38	33.78	35.11	37.19	41.93	44.29	46.75	48.93	51.15
511.2	30.61	30.92	31.49	31.97	32.32	32.83	33.41	33.95	34.58	34.98	35.8	511.2	30.7	31.63	32.33	33.15	33.84	34.75	35.47	36.13	37.21	37.98	38.73	512	32.98	30.88	32.24	33.66	34.96	37.23	41.75	44.24	46.61	48.75	50.95
511.4	30.46	30.97	31.47	31.71	32.27	32.82	33.36	33.85	34.54	34.96	35.72	511.4	30.52	31.52	32.25	32.97	33.71	34.65	35.29	36.07	37.08	37.9	38.58	512.2	32.67	30.8	32.07	33.59	34.85	37.31	41.52	44.22	46.58	48.62	50.79
511.6	30.37	30.92	31.34	31.65	32.2	32.7	33.23	33.73	34.52	34.89	35.62	511.6	30.51	31.52	32.13	32.88	33.69	34.51	35.17	35.95	36.98	37.82	38.41	512.4	32.59	30.75	32.05	33.49	34.69	37.09	41.46	44	46.29	48.52	50.71
511.8	30.19	30.86	31.18	31.56	32.04	32.6	33.18	33.61	34.3	34.79	35.47	511.8	30.33	31.41	32.07	32.8	33.68	34.35	35.05	35.95	36.78	37.67	38.23	512.6	32.39	30.58	31.96	33.23	34.73	36.94	41.41	43.85	46.3	48.4	50.63
512	30.11	30.68	31.05	31.54	32.04	32.55	33.06	33.44	34.31	34.65	35.38	512	30.16	31.24	31.89	32.68	33.59	34.33	35.05	35.8	36.69	37.68	38.14	512.8	32.44	30.53	31.89	33.13	34.56	36.82	41.32	43.89	46.12	48.22	50.51
512.2	29.98	30.57	30.92	31.45	32.04	32.43	33.02	33.36	34.15	34.57	35.27	512.2	30.16	31.16	31.76	32.49	33.35	34.21	34.87	35.77	36.6	37.4	38.01	513	32.35	30.38	31.84	32.98	34.55	36.77	41.2	43.73	46.14	48.12	50.24
512.4	29.8	30.39	30.78	31.41	31.82	32.4	32.94	33.28	34	34.47	35.21	512.4	29.96	30.94	31.63	32.43	33.21	34.1	34.79	35.66	36.55	37.17	37.92	513.2	32.14	30.28	31.76	32.86	34.38	36.75	41.05	43.65	45.95	48.04	50.14
512.6	29.63	30.25	30.75	31.28	31.69	32.31	32.77	33.26	33.85	34.31	35.05	512.6	29.83	30.85	31.55	32.32	33.13	34.06	34.79	35.49	36.4	37.11	37.82	513.4	31.84	30.11	31.5	32.86	34.18	36.68	40.98	43.59	45.91	48.02	49.97
512.8	29.54	30.03	30.62	30.99	31.52	32.23	32.77	33.09	33.81	34.1	35.04	512.8	29.76	30.88	31.51	32.25	33.09	33.89	34.69	35.3	36.21	36.96	37.68	513.6	31.89	29.99	31.46	32.68	34.1	36.59	40.85	43.55	45.82	47.9	50.03
513	29.46	29.95	30.47	30.9	31.53	32.1	32.64	32.9	33.66	34.01	34.88	513	29.71	30.7	31.54	32.17	33.01	33.77	34.63	35.21	36	36.87	37.49	513.8	31.82	29.89	31.34	32.65	34.19	36.63	40.72	43.42	45.62	47.8	49.94
513.2	29.43	29.99	30.35	30.87	31.56	32.02	32.54	32.81	33.72	33.96	34.72	513.2	29.56	30.61	31.45	32.05	32.98	33.82	34.46	35.22	35.87	36.81	37.39	514	31.65	29.82	31.29	32.61	34.17	36.63	40.74	43.22	45.52	47.78	49.65
513.4	29.31	29.92	30.23	30.9	31.45	31.83	32.43	32.76	33.63	33.81	34.54	513.4	29.42	30.52	31.39	31.88	32.86	33.67	34.38	35.03	35.71	36.67	37.43	514.2	31.49	29.75	31.34	32.65	34.1	36.64	40.74	43.32	45.46	47.76	49.54
513.6	29.2	29.82	30.12	30.9	31.43	31.75	32.28	32.82	33.47	33.7	34.37	513.6	29.31	30.44	31.33	31.76	32.71	33.36	34.19	34.78	35.68	36.58	37.27	514.4	31.41	29.7	31.31	32.69	34.14	36.5	40.61	43.18	45.19	47.52	49.48
513.8	29.13	29.69	30.21	30.76	31.29	31.74	32.2	32.72	33.31	33.7	34.3	513.8	29.25	30.27	31.21	31.66	32.58	33.21	34.13	34.82	35.6	36.44	37.14	514.6	31.29	29.51	31.18	32.61	34.01	36.33	40.44	42.99	45.19	47.34	49.41
514	28.98	29.67	30.16	30.74	31.26	31.62	32.12	32.66	33.21	33.59	34.11	514	29.05	30.1	31.04	31.56	32.43	33.06	34.16	34.8	35.39	36.37	37.06	514.8	31.13	29.53	31.13	32.54	33.85	36.33	40.39	42.95	45.13	47.27	49.41
514.2	28.79	29.43	29.98	30.61	31.16	31.62	32	32.62	33.05	33.49	33.9	514.2	29.01	29.99	30.93	31.57	32.36	33.08	34.05	34.75	35.27	36.27	36.96	515	30.95	29.35	31.07	32.48	33.82	36.25	40.33	42.85	45.1	47.22	49.2
514.4	28.7	29.36	29.96	30.42	31.03	31.57	31.84	32.39	33.03	33.5	33.79	514.4	28.84	30.01	31.04	31.53	32.22	33.06	33.99	34.59	35.22	36.15	36.88	515.2	30.92	29.28	30.95	32.43	33.71	36.17	40.22	42.66	44.97	47.23	49.21
514.6	28.56	29.28	29.94	30.31	30.74	31.34	31.71	32.36	32.91	33.44	33.86	514.6	28.77	29.98	30.76	31.37	32.17	33.05	34.02	34.54	35.09	36.23	36.77	515.4	30.81	29.25	30.82	32.3	33.61	36.08	40.09	42.58	44.87	47.05	49.21
514.8	28.38	29.22	29.9	30.24	30.71	31.26	31.79	32.23	32.8	33.42	33.75	514.8	28.67	29.85	30.69	31.36	32.11	32.94	33.95	34.4	34.92	36.17	36.79	515.6	30.69	29.14	30.78	32.24	33.56	35.95	40.08	42.53	44.84	47.06	49.07
515	28.23	29.12	29.62	30.24	30.59	31.2	31.63	32.15	32.72	33.39	33.67	515	28.57	29.85	30.53	31.2	31.96	32.88	33.71	34.3	34.87	36.16	36.68	515.8	30.6	28.99	30.68	32.17	33.52	35.79	39.9	42.42	44.7	46.94	48.94
515.2	28.2	28.95	29.57	30.09	30.54	31.06	31.6	31.98	32.77	33.22	33.57	515.2	28.48	29.81	30.51	31.06	31.92	32.83	33.61	34.23	34.77	35.95	36.51	516	30.37	28.96	30.56	32.29	33.44	35.66	39.95	42.37	44.57	46.82	49
515.4	28.12	28.76	29.44	30.02	30.54	31.01	31.61	31.91	32.56	33.11	33.58	515.4	28.44	29.65	30.43	30.99	31.77	32.67	33.5	34.1	34.84	35.74	36.37	516.2	30.26	28.88	30.52	32.01	33.36	35.62	39.98	42.47	44.57	46.66	48.87
515.6	28.1	28.67	29.38	29.86	30.5	31	31.53	31.87	32.43	33.14	33.44	515.6	28.32	29.55	30.31	30.82	31.81	32.51	33.4	34.13	34.77	35.64	36.32	516.4	30.13	28.77	30.49	31.91	33.26	35.6	39.92	42.27	44.42	46.55	48.62
515.8	27.94	28.6	29.37	29.82	30.38	30.82	31.35	31.81	32.25	32.98	33.46	515.8	28.27	29.37	30.07	30.89	31.64	32.46	33.43	34.02	34.71	35.53	36.11	516.6	29.94	28.72	30.36	31.78	33.17	35.54	39.88	42.14	44.3	46.48	48.47
516	27.84	28.68	29.22	29.71	30.4	30.69	31.26	31.69	32.1	32.82	33.34	516	28.2	29.36	29.91	30.91	31.6	32.45	33.29	33.84	34.5	35.46	35.97	516.8	29.84	28.52	30.34	31.7	33.16	35.51	39.73	42.15	44.09	46.31	48.35
516.2	27.85	28.59	29.17	29.64	30.25	30.58	31.12	31.62	31.99	32.6	33.24	516.2	28.04	29.19	29.86	30.89	31.51	32.4	33.11	33.69	34.34	35.35	35.88	517	29.77	28.4	30.12	31.68	33.19	35.29	39.59	42.02	44.16	46.39	48.29
516.4	27.75	28.51	29.14	29.53	30.18	30.56	31	31.54	31.87	32.44	33.12	516.4	27.96	29.07	29.8	30.69	31.36	32.35	33.05	33.65	34.27	35.39	35.84	517.2	29.7	28.29	30.08	31.66	33.03	35.24	39.5	41.99	44.08	46.36	48.12
516.6	27.67	28.35	28.93	29.5	30.01	30.55	30.98	31.41	31.71	32.35	33.02	516.6	27.84	29.02	29.83	30.57	31.2	32.25	32.96	33.62	34.23	35.29	35.73	517.4	29.63	28.14	30.1	31.57	32.84	35.11	39.3	41.88	44.02	46.23	48.1
516.8	27.47	28.35	28.83	29.37	29.92	30.48	30.93	31.38	31.81	32.22	32.92	516.8	27.71	28.82	29.76	30.48	31.13	32.12	32.86	33.49	34.29	35.12	35.62	517.6	29.57	28.1	30.01	31.53	32.75	34.97	39.3	41.71	43.96	46.04	47.87
517	27.4	28.22	28.76	29.38	29.83	30.35	30.78	31.26	31.69	32.09	32.72	517	27.55	28.75	29.73	30.37	31.05	32.01	32.77	33.53	34.14	35.03	35.57	517.8	29.45	27.98	29.9	31.36	32.71	34.88	39.24	41.55	43.76	45.93	47.9
517.2	27.27	28.08	28.61	29.26	29.68	30.17	30.66	31.26	31.56	32.02	32.6	517.2	27.39	28.63	29.56	30.22	30.93	31.91	32.71	33.4	34.02	34.99	35.55	518	29.32	27.93	29.74	31.23	32.58	34.89	39.25	41.55	43.82	45.69	47.86
517.4	27.05	28.01	28.5	29.15	29.56	30.14	30.56	31.03	31.58	31.93	32.44	517.4	27.24	28.48	29.54	30.11	30.89	31.87	32.71	33.35	34.07	35.03	35.46	518.2	29.15	27.76	29.77	31.08	32.55	34.81	39.24	41.44	43.7	45.58	47.73
517.6	27.04	27.97	28.49	29.12	29.53	30.08	30.51	30.92	31.48	31.83	32.4	517.6	27.15	28.36	29.4	30.09	30.8	31.71	32.61	33.23	33.9	34.91	35.31	518.4	29.04	27.55	29.66	31.04	32.49	34.58	39.18	41.26	43.73	45.37	47.58
517.8	26.92	27.77	28.45	29.02	29.38	30.02	30.48	30.88	31.57	31.73	32.34	517.8	27.16	28.23	29.39	30.01	30.64	31.71	32.53	33.14	33.84	34.71	35.25	518.6	28.97	27.58	29.59	31.11	32.36	34.59	39.21	41.22	43.49	45.37	47.52
518	26.91	27.73	28.37	28.86	29.24	29.83	30.28	30.92	31.51	31.67	32.23	518	27.02	28.12	29.31	29.97	30.6	31.57	32.36	33.04	33.68	34.72	35.21	518.8	28.82	27.54	29.49	31.05	32.29	34.55	39.05	41.18	43.43	45.31	47.54
518.2	26.76	27.57	28.39	28.74	29.15	29.77	30.34	30.81	31.33	31.64	32.1	518.2	26.9	27.92	29.3	29.91	30.48	31.37	32.3	33.02	33.62	34.55	35.19	519	28.71	27.51	29.35	31	32.18	34.53	39	41.08	43.4	45.12	47.39
518.4	26.62	27.48	28.29	28.63	29.14	29.73	30.27	30.6	31.29	31.54	32.04	518.4	26.74	27.93	29.14	29.83	30.47	31.32	32.09	33.02	33.37	34.51	35.12	519.2	28.48	27.38	29.26	30.83	32.11	34.44	38.91	40.99	43.23	45.14	47.21
518.6	26.47	27.31	28.23	28.57	29.11	29.7	30.22	30.65	31.06	31.46	31.99	518.6	26.65	27.85	29	29.72	30.22	31.25	32.15	32.81	33.36	34.37	34.89	519.4	28.41	27.32	29.24	30.76	32.06	34.46	38.7	41.01	43.14	45.1	47.15
518.8	26.37	27.23	28.06	28.43	29.01	29.58	30.11	30.47	30.93	31.29	31.91	518.8	26.55	27.78	28.85	29.68	30.38	31.22	32.1	32.66	33.27	34.28	34.84	519.6	28.33	27.28	29.18	30.81	31.97	34.28	38.71	40.9	43.05	45.02	47.07
519	26.29	27.17	27.96	28.32	28.82	29.51	29.97	30.38	30.82	31.28	31.87	519	26.45	27.62	28.93	29.52	30.36	31.23	31.99	32.59	33.26	34.25	34.72	519.8	28.37	27.13	29.07	30.73	31.89	34.17	38.55	40.77	42.99	44.96	47.01
519.2	26.17	27.06	27.81	28.34	28.75	29.38	29.92	30.3	30.65	31.17	31.72	519.2	26.39	27.69	28.73	29.53	30.32	31.08	31.83	32.43	33.22	34.12	34.69	520	28.26	27.04	29.03	30.66	31.77	34.13	38.45	40.78	43.02	44.95	46.85
519.4	25.98	27.03	27.8	28.26	28.67	29.28	29.77	30.26	30.61	31.08	31.66	519.4	26.29	27.6	28.74	29.34	30.22	31.07	31.74	32.39	33.09	33.89	34.61	520.2	28.2	26.96	28.98	30.56	31.71	34.14	38.31	40.74	43.01	44.78	46.77
519.6	25.94	26.89	27.77	28.11	28.61	29.28	29.7	30.26	30.53	30.99	31.52	519.6	26.3	27.4	28.61	29.14	30.16	30.95	31.62	32.5	32.92	33.76	34.4	520.4	28.03	26.95	29.03	30.53	31.57	34.08	38.35	40.81	42.85	44.71	46.68
519.8	25.88	26.98	27.61	27.96	28.53	29.21	29.67	30.12	30.49	30.82	31.46	519.8	26.13	27.33	28.47	29.06	30.11	30.86	31.69	32.41	32.88	33.71	34.14	520.6	27.95	26.93	28.85	30.59	31.57	34.01	38.18	40.73	42.83	44.57	46.6
520	25.82	26.79	27.52	27.97	28.53	29.19	29.61	30.06	30.37	30.91	31.43	520	26	27.25	28.35	29.09	29.96	30.94	31.62	32.25	32.78	33.63	34.19	520.8	27.87	26.9	28.77	30.56	31.54	33.99	38.17	40.6	42.77	44.54	46.54
520.2	25.75	26.69	27.58	27.8	28.49	29.12	29.45	30.14	30.31	30.75	31.38	520.2	25.82	27.14	28.26	29.02	29.82	30.88	31.41	32.08	32.66	33.41	34.12	521	27.75	26.78	28.71	30.61	31.48	34.03	37.95	40.4	42.7	44.59	46.39
520.4	25.65	26.59	27.56	27.85	28.41	29.01	29.49	29.99	30.33	30.73	31.29	520.4	25.81	26.94	28.18	28.97	29.76	30.76	31.34	32	32.43	33.36	34.08	521.2	27.68	26.65	28.64	30.64	31.5	34.02	38.03	40.37	42.59	44.41	46.38
520.6	25.53	26.56	27.41	27.86	28.28	28.83	29.5	29.85	30.29	30.78	31.19	520.6	25.7	26.9	28.07	28.9	29.65	30.7	31.28	31.99	32.32	33.33	34.03	521.4	27.6	26.57	28.47	30.43	31.49	33.88	37.89	40.18	42.36	44.37	46.26
520.8	25.41	26.39	27.3	27.66	28.21	28.77	29.41	29.7	30.14	30.63	31.07	520.8	25.62	26.92	28.01	28.75	29.56	30.54	31.33	31.92	32.26	33.27	33.8	521.6	27.39	26.45	28.51	30.26	31.32	33.81	37.86	39.97	42.32	44.26	46
521	25.36	26.28	27.19	27.66	28.07	28.63	29.43	29.66	30.09	30.45	30.92	521	25.42	26.87	28.02	28.64	29.47	30.41	31.33	31.89	32.34	33.34	33.84	521.8	27.24	26.48	28.45	30.26	31.26	33.78	37.91	40.11	42.37	44.1	46.01
521.2	25.16	26.19	27.12	27.71	27.96	28.57	29.31	29.51	29.99	30.33	30.9	521.2	25.31	26.85	27.86	28.6	29.46	30.34	31.21	31.81	32.22	33.28	33.82	522	27.05	26.48	28.33	30.22	31.27	33.62	37.89	40.04	42.34	44.14	45.71
521.4	25.1	26.16	27.02	27.53	27.89	28.52	29.21	29.52	29.84	30.19	30.79	521.4	25.22	26.66	27.75	28.48	29.46	30.33	31.1	31.66	32.15	33.2	33.72	522.2	26.93	26.37	28.3	30.04	31.17	33.45	37.78	40.03	42.23	44.16	45.76
521.6	25.03	26	27.03	27.31	27.97	28.41	29.07	29.46	29.81	30.13	30.81	521.6	25.14	26.46	27.63	28.47	29.36	30.14	31.03	31.54	31.97	33.1	33.62	522.4	26.91	26.29	28.31	30.08	30.91	33.45	37.79	39.91	42.16	44.03	45.62
521.8	24.97	25.83	26.97	27.32	27.89	28.36	28.95	29.42	29.73	30.1	30.78	521.8	25.04	26.4	27.51	28.41	29.22	30.11	30.92	31.4	31.85	32.95	33.55	522.6	26.76	26.13	28.14	29.95	31.07	33.33	37.64	39.72	42.08	44.02	45.54
522	24.98	25.66	26.8	27.31	27.59	28.28	28.76	29.3	29.61	30.01	30.7	522	25.03	26.39	27.44	28.3	29.14	30.02	30.83	31.34	31.82	32.7	33.46	522.8	26.61	25.94	28.04	29.79	30.95	33.32	37.51	39.66	41.98	43.76	45.53
522.2	24.87	25.58	26.72	27.2	27.5	28.26	28.73	29.15	29.55	29.94	30.5	522.2	24.94	26.31	27.45	28.21	29.13	29.89	30.83	31.23	31.75	32.66	33.33	523	26.48	25.85	28.02	29.68	30.81	33.21	37.5	39.71	41.87	43.68	45.33
522.4	24.7	25.58	26.66	27.14	27.49	28.15	28.66	29.1	29.36	29.78	30.39	522.4	24.86	26.15	27.45	28.03	29.01	29.79	30.71	31.15	31.56	32.57	33.29	523.2	26.4	25.78	27.96	29.73	30.73	33.13	37.51	39.66	41.61	43.51	45.29
522.6	24.59	25.48	26.56	27.1	27.41	28.07	28.52	28.95	29.3	29.71	30.12	522.6	24.77	26.13	27.42	27.94	29.01	29.81	30.59	31.07	31.42	32.46	33.28	523.4	26.29	25.67	27.9	29.56	30.76	33.04	37.38	39.63	41.59	43.42	45.29
522.8	24.54	25.38	26.45	26.97	27.35	27.96	28.43	28.91	29.23	29.54	30.18	522.8	24.59	25.98	27.33	27.96	28.88	29.74	30.6	31.05	31.38	32.54	33.06	523.6	26.24	25.57	27.77	29.49	30.82	33.12	37.51	39.43	41.5	43.28	45.1
523	24.44	25.31	26.25	26.85	27.24	27.85	28.4	28.87	29.21	29.39	30.09	523	24.54	25.97	27.33	27.8	28.82	29.69	30.64	30.83	31.33	32.42	32.96	523.8	26.16	25.51	27.7	29.6	30.71	33.18	37.41	39.33	41.46	43.19	45.09
523.2	24.24	25.28	26.23	26.78	27.2	27.68	28.25	28.78	29.1	29.31	30	523.2	24.49	25.91	27.21	27.8	28.7	29.68	30.46	30.76	31.16	32.31	32.89	524	26.08	25.42	27.7	29.55	30.69	33.12	37.45	39.33	41.36	43.27	44.89
523.4	24.1	25.31	26.22	26.76	27.17	27.75	28.18	28.69	29	29.21	29.94	523.4	24.39	25.79	27.03	27.77	28.56	29.65	30.37	30.64	31.08	32.14	32.79	524.2	25.99	25.26	27.55	29.44	30.58	33.04	37.35	39.24	41.34	43.17	44.88
523.6	24.03	25.25	26.07	26.62	27.08	27.61	28.21	28.67	28.94	29.08	29.78	523.6	24.26	25.73	26.98	27.66	28.53	29.49	30.12	30.51	31.01	32.14	32.74	524.4	25.74	25.28	27.51	29.39	30.47	32.92	37.35	39.19	41.28	43.03	44.89
523.8	24.02	25.13	26.06	26.67	27.01	27.59	28.15	28.61	28.74	29.08	29.67	523.8	24.06	25.69	26.87	27.73	28.46	29.52	30.13	30.55	30.93	32.03	32.64	524.6	25.57	25.25	27.38	29.38	30.36	32.88	37.12	39.1	41.16	42.84	44.86
524	23.99	25.1	25.98	26.57	26.96	27.59	28.07	28.54	28.77	29.18	29.73	524	23.87	25.58	26.75	27.67	28.32	29.44	30.04	30.51	30.87	31.97	32.63	524.8	25.51	25.18	27.2	29.29	30.23	32.88	37.11	39.05	41.16	42.66	44.69
524.2	23.89	25.02	25.87	26.44	26.75	27.47	28.06	28.41	28.73	29.2	29.69	524.2	23.82	25.39	26.61	27.62	28.21	29.3	29.96	30.43	30.79	31.93	32.51	525	25.31	25.11	27.1	29.17	30.22	32.71	37.05	38.98	41.04	42.57	44.63
524.4	23.82	24.96	25.76	26.36	26.7	27.35	28	28.21	28.69	29.02	29.67	524.4	23.68	25.32	26.48	27.43	28.2	29.25	29.91	30.32	30.85	31.82	32.45	525.2	25.21	25.02	27.07	29.3	30.29	32.69	36.81	38.84	40.97	42.47	44.49
524.6	23.61	24.83	25.65	26.34	26.54	27.32	27.84	28.2	28.58	28.9	29.48	524.6	23.68	25.31	26.38	27.4	28.2	29.15	29.79	30.16	30.78	31.69	32.36	525.4	25.22	24.92	27.05	29.18	30.21	32.57	36.82	38.68	40.77	42.28	44.27
524.8	23.52	24.62	25.62	26.17	26.54	27.28	27.71	28.01	28.4	28.96	29.38	524.8	23.54	25.2	26.39	27.29	28.22	29.07	29.63	30.14	30.63	31.5	32.31	525.6	25.18	24.92	26.97	29.07	29.96	32.46	36.78	38.71	40.63	42.22	44.22
525	23.33	24.54	25.5	26.03	26.53	27.2	27.7	27.94	28.36	28.83	29.36	525	23.52	25.21	26.31	27.25	28.07	28.99	29.6	30.12	30.51	31.3	32.35	525.8	25.03	24.77	26.9	29.03	29.9	32.49	36.62	38.69	40.53	42.16	44.16
525.2	23.26	24.5	25.56	26	26.43	27.08	27.65	27.96	28.35	28.75	29.26	525.2	23.28	25.15	26.3	27.16	28.08	28.9	29.62	30.05	30.32	31.18	32.23	526	25	24.73	26.95	29.04	29.9	32.39	36.55	38.61	40.65	42.04	43.91
525.4	23.21	24.39	25.31	25.9	26.37	26.98	27.67	27.97	28.21	28.62	29.18	525.4	23.32	24.92	26.29	27.21	28.03	28.83	29.59	30.06	30.13	31.16	32.12	526.2	24.89	24.56	26.85	28.89	29.89	32.41	36.54	38.58	40.48	42.01	43.86
525.6	23.18	24.42	25.29	25.87	26.33	26.87	27.59	27.9	28.1	28.62	29.06	525.6	23.1	24.91	26.22	27.11	27.91	28.64	29.58	29.96	30.02	31.01	32.07	526.4	24.67	24.57	26.75	28.82	29.93	32.43	36.42	38.46	40.43	42.02	43.78
525.8	22.94	24.24	25.15	25.83	26.25	26.84	27.47	27.86	27.99	28.56	29.07	525.8	23.02	24.95	26.15	27.18	27.88	28.67	29.41	29.94	30.22	31.04	32.03	526.6	24.59	24.51	26.7	28.74	29.78	32.33	36.47	38.55	40.24	41.86	43.78
526	22.97	24.1	25.13	25.75	26.15	26.75	27.43	27.72	27.8	28.38	28.93	526	22.94	24.85	26.06	26.98	27.71	28.67	29.39	29.96	30.02	31.07	31.95	526.8	24.49	24.45	26.71	28.79	29.79	32.29	36.48	38.41	40.17	41.78	43.48
526.2	22.83	24	25.06	25.69	26.07	26.61	27.47	27.62	27.84	28.47	28.9	526.2	23	24.64	25.98	26.86	27.66	28.63	29.27	29.76	29.9	31.02	31.73	527	24.36	24.32	26.64	28.75	29.64	32.19	36.38	38.37	40.05	41.64	43.3
526.4	22.83	23.89	25.01	25.62	26.01	26.52	27.35	27.62	27.73	28.4	28.76	526.4	22.91	24.52	25.79	26.83	27.67	28.47	29.26	29.67	29.92	30.88	31.78	527.2	24.35	24.2	26.66	28.71	29.58	32.19	36.23	38.25	40.07	41.55	43.33
526.6	22.7	23.85	24.96	25.54	25.97	26.51	27.14	27.48	27.74	28.36	28.6	526.6	22.89	24.4	25.8	26.72	27.55	28.36	29.17	29.63	29.81	30.73	31.72	527.4	24.2	24.19	26.63	28.56	29.63	32.16	36	38.29	39.85	41.52	43.34
526.8	22.61	23.76	24.91	25.46	25.88	26.5	27.03	27.42	27.76	28.27	28.48	526.8	22.82	24.3	25.68	26.68	27.49	28.27	29.16	29.55	29.68	30.76	31.63	527.6	24.08	24.2	26.53	28.55	29.57	32.01	35.92	38.4	39.83	41.43	43.25
527	22.46	23.69	24.83	25.39	25.76	26.46	26.98	27.33	27.68	28.11	28.41	527	22.74	24.39	25.59	26.75	27.4	28.17	29.16	29.43	29.66	30.62	31.68	527.8	23.91	24.06	26.48	28.55	29.49	31.98	35.98	38.26	39.92	41.38	42.98
527.2	22.35	23.66	24.76	25.28	25.61	26.36	26.95	27.25	27.68	27.95	28.38	527.2	22.52	24.28	25.55	26.57	27.21	28.25	29.12	29.25	29.59	30.62	31.43	528	23.84	23.98	26.46	28.6	29.44	31.84	36.04	38.02	39.77	41.25	42.95
527.4	22.29	23.65	24.66	25.16	25.53	26.35	26.95	27.27	27.53	27.93	28.36	527.4	22.48	24.21	25.41	26.46	27.12	28.22	29.15	29.18	29.51	30.58	31.36	528.2	23.85	23.9	26.37	28.58	29.34	31.77	36.05	37.79	39.73	41.15	42.84
527.6	22.2	23.5	24.57	25.11	25.4	26.2	26.86	27.16	27.45	27.69	28.18	527.6	22.36	24	25.31	26.45	27.09	28.16	28.87	29.11	29.41	30.48	31.25	528.4	23.64	23.73	26.31	28.37	29.27	31.66	36.12	37.77	39.71	41.12	42.65
527.8	22.13	23.42	24.46	25.07	25.38	26.11	26.85	27.11	27.28	27.52	28.07	527.8	22.23	23.91	25.21	26.38	27.06	28.11	28.85	29.11	29.17	30.3	31.12	528.6	23.63	23.78	26.29	28.27	29.32	31.7	36.01	37.73	39.64	41.11	42.74
528	22.04	23.44	24.41	25.14	25.34	26.01	26.69	27.08	27.27	27.39	27.97	528	22.08	23.85	25.23	26.35	26.99	27.99	28.68	29.02	29.12	30.28	31.05	528.8	23.53	23.71	26.23	28.25	29.25	31.61	35.97	37.73	39.46	40.99	42.88
528.2	21.88	23.22	24.32	25.09	25.28	25.98	26.56	26.98	27.24	27.46	27.98	528.2	22	23.84	25.25	26.18	27.03	27.82	28.7	28.96	28.95	30.18	30.91	529	23.4	23.63	26.18	28.21	29.06	31.48	35.8	37.77	39.38	41.01	42.77
528.4	21.87	23.11	24.27	24.96	25.32	25.98	26.48	26.91	27.05	27.43	27.87	528.4	21.93	23.72	25.18	26.07	26.93	27.88	28.68	28.95	29.05	29.99	30.81	529.2	23.28	23.55	26	28.25	28.92	31.52	35.78	37.81	39.34	40.99	42.54
528.6	21.76	22.92	24.21	24.88	25.2	25.85	26.52	26.86	26.92	27.39	27.75	528.6	21.82	23.67	25.16	26.01	26.79	27.82	28.65	28.85	28.82	29.88	30.65	529.4	23.2	23.39	25.92	28.15	28.93	31.46	35.68	37.83	39.3	40.93	42.5
528.8	21.6	22.94	24.17	24.79	25.08	25.73	26.49	26.77	26.96	27.3	27.71	528.8	21.77	23.64	25.09	25.92	26.69	27.72	28.57	28.79	28.86	29.77	30.68	529.6	23.22	23.32	25.87	28.07	28.89	31.35	35.58	37.76	39.35	40.96	42.35
529	21.52	22.88	24.14	24.69	24.98	25.75	26.34	26.66	26.79	27.2	27.64	529	21.69	23.51	25.12	25.95	26.66	27.58	28.42	28.66	28.85	29.87	30.65	529.8	23.1	23.25	25.78	27.99	28.78	31.28	35.57	37.44	39.14	40.64	42.18
529.2	21.49	22.72	23.97	24.56	24.84	25.65	26.31	26.5	26.79	27.09	27.6	529.2	21.57	23.31	25.08	25.84	26.61	27.44	28.34	28.57	28.78	29.82	30.67	530	22.96	23.17	25.74	27.99	28.67	31.26	35.45	37.33	39.03	40.72	42.21
529.4	21.35	22.64	23.96	24.53	24.87	25.57	26.18	26.47	26.71	26.88	27.46	529.4	21.49	23.21	24.91	25.72	26.69	27.36	28.24	28.46	28.67	29.71	30.64	530.2	22.78	23.14	25.78	27.99	28.7	31.25	35.46	37.19	38.86	40.72	42.1
529.6	21.16	22.57	23.89	24.44	24.73	25.49	26.15	26.35	26.57	26.84	27.46	529.6	21.49	23.13	24.9	25.72	26.56	27.33	28.24	28.34	28.5	29.72	30.58	530.4	22.78	23.12	25.66	27.89	28.67	31.09	35.39	37.27	38.85	40.68	41.88
529.8	20.97	22.59	23.85	24.36	24.73	25.51	26.02	26.24	26.4	26.74	27.3	529.8	21.4	23.02	24.82	25.7	26.42	27.28	28.13	28.32	28.39	29.54	30.36	530.6	22.77	22.95	25.59	27.92	28.64	31.02	35.21	37.27	38.77	40.39	41.78
530	20.94	22.56	23.75	24.27	24.75	25.45	26	26.27	26.27	26.53	27.36	530	21.28	22.98	24.66	25.67	26.4	27.23	28.12	28.28	28.31	29.41	30.32	530.8	22.76	22.78	25.43	27.82	28.59	31.03	35.04	37.2	38.71	40.23	41.63
530.2	20.91	22.34	23.63	24.22	24.64	25.33	25.94	26.31	26.18	26.47	27.17	530.2	21.12	22.96	24.58	25.66	26.35	27.27	28.17	28.11	28.18	29.36	30.26	531	22.5	22.72	25.43	27.77	28.68	31.1	35.1	37.01	38.56	40.14	41.57
530.4	20.81	22.35	23.56	24.07	24.55	25.26	25.77	26.28	26.16	26.48	27.11	530.4	21.01	22.82	24.58	25.51	26.3	27.21	28.05	28.13	28.05	29.36	30.26	531.2	22.48	22.64	25.33	27.76	28.66	30.96	35.08	36.91	38.64	40.03	41.57
530.6	20.8	22.24	23.51	24.07	24.5	25.36	25.67	26.13	26.17	26.46	27.01	530.6	21.02	22.85	24.44	25.45	26.16	27.15	27.89	27.95	27.99	29.22	30.24	531.4	22.41	22.62	25.32	27.67	28.58	31	35.05	36.78	38.72	39.95	41.67
530.8	20.8	22.07	23.45	24.01	24.41	25.3	25.6	26.03	26.2	26.39	26.95	530.8	20.96	22.77	24.38	25.29	26.14	27.01	27.73	27.96	27.97	29.13	30.27	531.6	22.16	22.56	25.22	27.62	28.48	30.87	35.01	36.76	38.65	39.96	41.56
531	20.66	22.06	23.4	23.95	24.41	25.27	25.5	25.89	26.1	26.33	26.77	531	20.94	22.59	24.32	25.28	26.13	26.93	27.61	27.88	27.96	29.08	30.04	531.8	22	22.46	25.17	27.45	28.42	30.7	34.9	36.87	38.53	39.85	41.39
531.2	20.59	21.91	23.39	23.96	24.32	25.17	25.47	25.78	25.94	26.35	26.7	531.2	20.82	22.48	24.29	25.21	26.03	26.92	27.57	27.79	27.88	28.98	29.99	532	21.86	22.45	25.03	27.54	28.44	30.68	34.86	36.83	38.45	39.83	41.3
531.4	20.51	21.89	23.3	23.92	24.33	25.1	25.49	25.67	25.84	26.25	26.69	531.4	20.63	22.43	24.18	25.08	25.98	26.86	27.55	27.74	27.92	28.88	29.92	532.2	21.76	22.35	25.05	27.45	28.42	30.72	34.79	36.76	38.32	39.8	41.22
531.6	20.38	21.79	23.08	23.8	24.3	24.95	25.5	25.53	25.78	26.17	26.69	531.6	20.6	22.32	24.21	25.12	25.98	26.87	27.56	27.76	27.7	28.73	29.72	532.4	21.86	22.26	25.07	27.43	28.28	30.68	34.8	36.52	38.19	39.7	41.3
531.8	20.28	21.8	23.07	23.63	24.17	24.87	25.3	25.54	25.77	26.11	26.61	531.8	20.38	22.21	24.18	25.02	25.93	26.96	27.46	27.73	27.6	28.76	29.61	532.6	21.67	22.2	24.95	27.44	28.19	30.78	34.72	36.42	38.08	39.7	41.13
532	20.18	21.61	23.05	23.62	24.1	24.74	25.26	25.38	25.72	26.06	26.53	532	20.32	22.13	24.14	25.02	25.85	26.76	27.54	27.68	27.55	28.62	29.55	532.8	21.49	22.16	24.95	27.38	28.22	30.7	34.71	36.35	38	39.55	41.13
532.2	20.08	21.61	23	23.56	24.07	24.63	25.2	25.32	25.68	26.01	26.47	532.2	20.31	22.02	24.03	25	25.69	26.53	27.42	27.47	27.47	28.54	29.48	533	21.43	22.09	24.91	27.25	28.08	30.69	34.68	36.3	38.08	39.62	40.84
532.4	19.93	21.62	22.94	23.55	24	24.54	25.32	25.29	25.59	25.85	26.42	532.4	20.15	21.96	23.98	24.91	25.54	26.57	27.34	27.45	27.45	28.6	29.38	533.2	21.34	22	24.91	27.29	27.96	30.67	34.61	36.4	38.1	39.52	40.79
532.6	19.92	21.47	22.76	23.37	23.9	24.5	25.27	25.16	25.58	25.89	26.24	532.6	20.15	21.88	23.88	24.84	25.53	26.56	27.29	27.39	27.38	28.43	29.27	533.4	21.33	22	24.94	27.22	27.82	30.57	34.52	36.46	38	39.43	40.62
532.8	19.81	21.42	22.66	23.2	23.78	24.41	25.18	25.06	25.44	25.79	26.17	532.8	20	21.89	23.84	24.79	25.48	26.39	27.22	27.24	27.26	28.34	29.11	533.6	21.2	21.97	24.86	27.2	27.89	30.54	34.49	36.29	37.77	39.26	40.52
533	19.8	21.3	22.6	23.06	23.68	24.21	25.12	25.06	25.26	25.55	26.07	533	20.05	21.75	23.72	24.62	25.37	26.32	27.04	27.26	27.19	28.27	29.09	533.8	21.23	21.9	24.55	27.05	27.84	30.47	34.5	36.27	37.83	39.28	40.39
533.2	19.7	21.25	22.53	23.03	23.55	24.2	24.96	24.94	25.21	25.51	25.92	533.2	19.91	21.65	23.6	24.63	25.18	26.33	26.95	27.11	27.15	28.21	29.07	534	21.03	21.82	24.49	27.01	27.88	30.47	34.51	36.13	37.64	39.21	40.38
533.4	19.64	21.17	22.38	23.01	23.47	24.15	24.84	24.93	25.12	25.52	25.8	533.4	19.81	21.61	23.54	24.61	25.15	26.29	27.05	27.12	27.16	28.14	28.96	534.2	20.99	21.78	24.53	27.02	27.75	30.48	34.4	36.03	37.61	39.09	40.41
533.6	19.61	21.05	22.38	22.97	23.51	24.1	24.84	24.83	25.01	25.51	25.74	533.6	19.62	21.62	23.56	24.54	25.18	26.26	26.91	27.08	27.07	28.14	29.01	534.4	20.91	21.65	24.56	27.02	27.66	30.35	34.32	35.91	37.44	38.98	40.37
533.8	19.56	20.94	22.31	23.03	23.55	24.14	24.82	24.78	25	25.42	25.65	533.8	19.63	21.53	23.51	24.55	25.06	26.19	26.83	27.04	27.02	28.02	28.88	534.6	20.84	21.64	24.42	26.98	27.6	30.31	34.09	35.79	37.53	38.77	40.17
534	19.46	20.89	22.27	23.05	23.39	24.15	24.73	24.81	24.92	25.2	25.59	534	19.51	21.45	23.33	24.5	25	26.13	26.69	27	26.92	27.83	28.83	534.8	20.65	21.57	24.45	27.08	27.73	30.22	34.02	35.87	37.44	38.78	40.07
534.2	19.34	20.84	22.18	22.91	23.41	23.99	24.7	24.72	24.94	25.11	25.57	534.2	19.45	21.39	23.33	24.48	24.93	26.15	26.61	26.86	26.82	27.77	28.75	535	20.51	21.43	24.35	27.15	27.74	30.24	33.97	35.86	37.4	38.66	40.07
534.4	19.17	20.85	22.11	22.85	23.27	23.85	24.64	24.58	24.73	25.15	25.49	534.4	19.41	21.25	23.3	24.38	24.91	26	26.59	26.76	26.82	27.69	28.57	535.2	20.46	21.37	24.35	27.03	27.72	30.23	33.96	35.76	37.43	38.58	40
534.6	19.13	20.81	21.99	22.82	23.23	23.85	24.54	24.57	24.62	24.97	25.32	534.6	19.22	21.2	23.23	24.25	24.81	25.93	26.41	26.64	26.64	27.58	28.51	535.4	20.39	21.33	24.22	26.92	27.57	30.16	33.97	35.8	37.39	38.4	40.02
534.8	18.98	20.71	21.98	22.71	23.08	23.97	24.46	24.57	24.66	24.92	25.32	534.8	19.11	21.11	23.12	24.16	24.82	25.92	26.33	26.67	26.57	27.47	28.3	535.6	20.36	21.26	24.21	26.84	27.41	30.07	33.78	35.7	37.2	38.31	40
535	18.93	20.63	22	22.67	23.02	23.78	24.33	24.55	24.61	24.84	25.28	535	19.13	20.98	22.94	24.15	24.73	25.88	26.27	26.66	26.47	27.48	28.38	535.8	20.19	21.16	24.24	26.88	27.17	29.99	33.79	35.71	37.24	38.23	39.84
535.2	18.87	20.63	21.94	22.58	22.97	23.74	24.2	24.45	24.54	24.75	25.17	535.2	19.03	21.02	22.96	24.26	24.71	25.9	26.23	26.65	26.46	27.49	28.39	536	20.16	21.11	24.16	26.81	27.26	30.05	33.72	35.57	37.06	38.19	39.67
535.4	18.78	20.54	21.86	22.55	22.88	23.73	24.19	24.4	24.47	24.82	25.02	535.4	19.07	20.94	22.9	24.22	24.73	25.87	26.33	26.57	26.32	27.42	28.38	536.2	20.15	21.15	24.11	26.73	27.25	29.87	33.68	35.69	36.95	38.2	39.58
535.6	18.68	20.48	21.77	22.38	22.88	23.59	24.18	24.35	24.37	24.7	25	535.6	19.03	20.92	22.89	24.08	24.73	25.86	26.24	26.52	26.17	27.4	28.35	536.4	19.93	20.99	24.18	26.66	27.23	29.78	33.69	35.59	36.93	38.15	39.53
535.8	18.61	20.34	21.67	22.35	22.72	23.58	24.13	24.28	24.28	24.71	24.95	535.8	18.94	20.72	22.9	23.96	24.74	25.84	26.18	26.4	26.12	27.32	28.23	536.6	19.8	20.87	24.05	26.62	27.28	29.74	33.7	35.45	36.86	38.15	39.56
536	18.39	20.27	21.58	22.2	22.64	23.57	23.97	24.15	24.17	24.62	24.84	536	18.8	20.75	22.75	23.98	24.66	25.69	26.16	26.37	26.05	27.18	28.11	536.8	19.74	20.71	23.91	26.52	27.21	29.74	33.65	35.37	36.82	37.99	39.5
536.2	18.34	20.12	21.46	22.19	22.72	23.5	23.97	23.97	24.09	24.42	24.78	536.2	18.71	20.71	22.63	23.92	24.48	25.53	26.12	26.38	25.98	27.23	28	537	19.63	20.65	23.88	26.6	27.19	29.8	33.63	35.3	36.67	38.09	39.53
536.4	18.33	20.03	21.42	22.16	22.67	23.41	23.99	23.98	23.99	24.37	24.76	536.4	18.52	20.68	22.62	23.86	24.35	25.42	26.13	26.31	25.89	27.27	27.85	537.2	19.63	20.59	23.97	26.5	27.04	29.73	33.55	35.18	36.77	38.05	39.47
536.6	18.31	19.98	21.36	22.18	22.54	23.36	23.9	23.89	23.85	24.28	24.72	536.6	18.38	20.63	22.56	23.81	24.31	25.39	26	26.14	25.78	27.17	27.76	537.4	19.58	20.65	24.01	26.37	26.93	29.7	33.43	35.12	36.67	37.89	39.22
536.8	18.26	19.89	21.29	22.15	22.54	23.22	23.83	23.8	23.83	24.16	24.59	536.8	18.4	20.48	22.51	23.75	24.37	25.3	25.88	26.07	25.76	27.02	27.65	537.6	19.48	20.61	23.94	26.35	26.93	29.61	33.32	35.02	36.73	37.76	39.11
537	18.09	19.79	21.21	22.12	22.44	23.05	23.85	23.81	23.85	24.29	24.5	537	18.24	20.49	22.46	23.66	24.38	25.25	25.92	26.11	25.56	27.02	27.84	537.8	19.34	20.53	23.75	26.43	26.91	29.63	33.3	35.09	36.81	37.69	39
537.2	17.99	19.69	21.14	21.96	22.39	22.98	23.76	23.71	23.72	24.24	24.43	537.2	18.18	20.47	22.31	23.63	24.34	25.17	25.84	26.04	25.43	26.67	27.85	538	19.29	20.46	23.72	26.35	26.84	29.61	33.29	35	36.52	37.68	38.89
537.4	17.95	19.6	21.17	21.75	22.35	22.91	23.71	23.71	23.71	24.1	24.3	537.4	17.97	20.5	22.31	23.54	24.23	25.12	25.74	25.95	25.43	26.66	27.66	538.2	19.1	20.36	23.65	26.26	26.75	29.41	33.27	34.8	36.31	37.51	38.91
537.6	17.8	19.61	21.15	21.65	22.21	22.93	23.63	23.65	23.59	23.95	24.28	537.6	17.91	20.53	22.26	23.47	24.15	25.03	25.7	25.84	25.43	26.63	27.52	538.4	18.97	20.26	23.55	26.26	26.67	29.34	33.2	34.88	36.22	37.45	38.9
537.8	17.73	19.61	21.08	21.56	22.26	22.85	23.51	23.58	23.55	23.92	24.15	537.8	17.87	20.45	22.2	23.38	24.04	24.87	25.66	25.82	25.3	26.56	27.44	538.6	18.86	20.2	23.44	26.21	26.7	29.26	33.17	34.85	36.11	37.38	38.67
538	17.74	19.54	20.95	21.57	22.15	22.8	23.56	23.5	23.53	23.81	24.21	538	17.82	20.35	22.04	23.27	24.08	24.95	25.65	25.55	25.3	26.53	27.32	538.8	18.78	20.17	23.44	26.2	26.68	29.31	33.13	34.76	36.16	37.24	38.53
538.2	17.63	19.45	20.93	21.57	22.08	22.87	23.51	23.59	23.52	23.8	24.16	538.2	17.85	20.37	22.07	23.25	24	24.93	25.67	25.36	25.2	26.47	27.17	539	18.76	20.18	23.43	26.23	26.55	29.4	32.97	34.67	36.18	37.23	38.41
538.4	17.57	19.39	20.89	21.53	22.03	22.68	23.42	23.46	23.36	23.81	24.08	538.4	17.75	20.37	22.03	23.21	23.95	24.82	25.66	25.35	25.12	26.48	27.12	539.2	18.71	20.14	23.38	26.2	26.46	29.33	32.82	34.7	36.14	37.14	38.46
538.6	17.49	19.35	20.72	21.48	21.92	22.53	23.45	23.43	23.4	23.74	23.98	538.6	17.66	20.26	22.02	23.15	24.03	24.78	25.5	25.32	24.98	26.39	27.11	539.4	18.62	19.99	23.18	26.22	26.37	29.28	32.92	34.52	36.11	37.12	38.43
538.8	17.35	19.2	20.71	21.5	21.81	22.52	23.34	23.37	23.35	23.46	23.87	538.8	17.54	20.14	21.97	23.01	23.95	24.81	25.42	25.22	24.89	26.27	27.14	539.6	18.47	19.96	23.17	26.08	26.31	29.2	32.9	34.59	36.05	37.08	38.25
539	17.32	19.1	20.7	21.44	21.78	22.53	23.25	23.26	23.21	23.49	23.78	539	17.39	20.21	21.93	22.96	23.8	24.73	25.41	25.24	24.76	26.14	27.02	539.8	18.48	19.8	23.17	26.07	26.28	29.18	32.73	34.52	36.03	36.99	38.18
539.2	17.23	19.07	20.67	21.36	21.8	22.5	23.08	23.14	23.05	23.4	23.76	539.2	17.39	20.05	21.78	23	23.78	24.61	25.34	25.09	24.82	26.13	26.92	540	18.38	19.8	23.15	26.13	26.29	29.06	32.75	34.48	35.82	36.89	38.16
539.4	17.22	19.02	20.53	21.31	21.74	22.38	23.09	23.06	23.01	23.36	23.66	539.4	17.32	19.93	21.66	22.89	23.66	24.45	25.27	25.13	24.72	26.12	26.82	540.2	18.32	19.77	23.08	26.07	26.28	28.99	32.65	34.47	35.73	36.79	38.1
539.6	17.08	18.9	20.47	21.32	21.58	22.38	22.95	22.98	23.05	23.36	23.56	539.6	17.32	20	21.65	22.79	23.56	24.48	25.18	25.01	24.74	26.02	26.81	540.4	18.24	19.73	23.05	25.96	26.18	29.03	32.6	34.38	35.6	36.68	38.02
539.8	17.08	18.89	20.32	21.29	21.6	22.41	22.99	22.95	23.09	23.39	23.52	539.8	17.24	19.95	21.62	22.76	23.53	24.41	25.18	25	24.69	25.9	26.7	540.6	18.21	19.65	23.06	25.85	26.11	29.03	32.62	34.29	35.69	36.63	37.95
540	16.99	18.82	20.23	21.28	21.55	22.27	22.97	22.99	23.06	23.18	23.36	540	17.15	19.92	21.57	22.74	23.51	24.34	25.02	24.96	24.69	25.73	26.76	540.8	18.09	19.52	22.94	25.86	26.06	28.98	32.64	34.26	35.6	36.62	38
540.2	16.98	18.7	20.19	21.11	21.44	22.09	22.85	22.98	22.98	23.03	23.29	540.2	17.07	19.88	21.6	22.72	23.53	24.24	24.95	24.83	24.54	25.65	26.74	541	17.97	19.43	22.86	25.84	26.06	28.95	32.78	34.08	35.46	36.64	37.78
540.4	16.8	18.58	20.14	21.02	21.37	22.03	22.9	22.78	22.86	22.92	23.23	540.4	17.02	19.87	21.56	22.71	23.43	24.17	24.82	24.79	24.41	25.63	26.61	541.2	17.82	19.44	22.88	25.72	26	28.94	32.69	34.1	35.47	36.51	37.74
540.6	16.79	18.62	20.16	21.04	21.34	22.07	22.82	22.75	22.76	23	23.09	540.6	16.91	19.81	21.55	22.69	23.36	24.19	24.82	24.75	24.4	25.64	26.54	541.4	17.65	19.46	22.86	25.7	25.84	28.82	32.63	34.1	35.42	36.46	37.67
540.8	16.69	18.56	20.15	20.93	21.17	22	22.78	22.7	22.79	22.87	23.17	540.8	16.82	19.76	21.47	22.68	23.28	24.21	24.83	24.67	24.25	25.66	26.44	541.6	17.69	19.45	22.72	25.72	25.8	28.81	32.54	34.02	35.32	36.42	37.57
541	16.56	18.39	20.08	20.86	21.17	22.03	22.8	22.72	22.57	22.84	23.16	541	16.66	19.7	21.32	22.63	23.11	24.16	24.73	24.56	24.14	25.7	26.39	541.8	17.68	19.29	22.72	25.64	25.78	28.63	32.43	33.93	35.22	36.29	37.52
541.2	16.54	18.32	19.96	20.86	21.17	21.83	22.69	22.66	22.45	22.75	23.11	541.2	16.54	19.62	21.15	22.5	23.07	24.03	24.63	24.62	24.19	25.53	26.29	542	17.61	19.33	22.65	25.62	25.83	28.73	32.21	33.85	35.17	36.31	37.57
541.4	16.36	18.25	19.95	20.81	21.13	21.88	22.57	22.64	22.37	22.64	23.04	541.4	16.51	19.57	21.13	22.48	23	24.02	24.6	24.6	24.17	25.37	26.25	542.2	17.59	19.21	22.48	25.65	25.79	28.68	32.09	33.89	35.13	36.29	37.4
541.6	16.35	18.25	19.82	20.69	21.02	21.81	22.69	22.55	22.33	22.58	23.05	541.6	16.46	19.43	21.05	22.47	22.99	23.96	24.63	24.57	24.15	25.28	26.21	542.4	17.43	19.13	22.5	25.44	25.73	28.63	32.08	33.9	35.07	36.15	37.26
541.8	16.3	18.18	19.9	20.68	21.1	21.81	22.61	22.51	22.31	22.56	23.02	541.8	16.46	19.4	21.06	22.57	23.03	23.9	24.61	24.71	24.15	25.15	26.14	542.6	17.23	19.01	22.52	25.43	25.85	28.59	32.1	33.71	35.05	35.97	37.14
542	16.23	18.05	19.8	20.67	21.14	21.77	22.51	22.43	22.22	22.54	23.06	542	16.35	19.42	21.04	22.49	22.97	23.86	24.43	24.59	24.07	25.22	25.97	542.8	17.12	18.92	22.55	25.46	25.78	28.46	32.09	33.6	34.93	35.88	37.03
542.2	16.22	18.03	19.72	20.67	21.1	21.76	22.44	22.35	22.19	22.43	22.87	542.2	16.3	19.23	21	22.34	22.89	23.83	24.33	24.52	23.99	25.14	25.94	543	17.1	18.94	22.48	25.38	25.56	28.37	32.05	33.54	34.95	35.76	36.99
542.4	16.06	18.08	19.64	20.48	21.06	21.73	22.42	22.2	22.18	22.4	22.75	542.4	16.15	19.02	20.99	22.19	22.8	23.74	24.35	24.45	23.8	25.14	25.89	543.2	17.09	18.89	22.41	25.32	25.51	28.25	32.05	33.59	34.78	35.86	36.91
542.6	16	17.9	19.63	20.42	20.89	21.55	22.32	22.08	22.04	22.3	22.67	542.6	16.11	18.93	20.8	22.27	22.86	23.77	24.28	24.25	23.84	24.98	25.85	543.4	17.01	18.84	22.33	25.25	25.55	28.41	31.96	33.65	34.75	35.88	36.89
542.8	15.94	17.74	19.62	20.36	20.77	21.41	22.29	22.13	21.89	22.34	22.56	542.8	16.01	18.85	20.8	22.29	22.74	23.75	24.33	24.06	23.59	24.83	25.82	543.6	16.88	18.84	22.21	25.19	25.51	28.42	31.8	33.5	34.74	35.86	36.92
543	15.79	17.75	19.54	20.31	20.66	21.36	22.24	22.13	21.75	22.34	22.48	543	15.91	18.84	20.78	22.31	22.7	23.69	24.22	24.08	23.48	24.85	25.86	543.8	16.76	18.83	22.14	25.18	25.59	28.28	31.79	33.55	34.7	35.72	36.78
543.2	15.71	17.73	19.46	20.28	20.58	21.31	22.09	22.09	21.78	22.28	22.36	543.2	15.8	18.72	20.68	22.22	22.77	23.6	24.13	24.06	23.44	24.73	25.77	544	16.74	18.61	22.12	25.06	25.39	28.2	31.81	33.57	34.71	35.66	36.69
543.4	15.71	17.72	19.4	20.23	20.49	21.27	22.11	21.85	21.75	22.12	22.24	543.4	15.74	18.69	20.65	22.21	22.69	23.54	24.22	23.95	23.42	24.78	25.73	544.2	16.65	18.56	22.03	25.03	25.3	28.24	31.75	33.36	34.53	35.71	36.64
543.6	15.67	17.65	19.17	20.05	20.44	21.23	22.01	21.85	21.74	22.09	22.17	543.6	15.67	18.7	20.51	22.1	22.6	23.52	24.08	23.87	23.34	24.76	25.75	544.4	16.55	18.59	21.98	25.03	25.34	28.21	31.79	33.31	34.39	35.6	36.43
543.8	15.59	17.53	19.17	19.92	20.47	21.19	21.92	21.81	21.7	21.98	22.13	543.8	15.66	18.51	20.47	21.95	22.52	23.54	24.1	23.79	23.26	24.64	25.66	544.6	16.54	18.55	21.98	25	25.38	28.19	31.66	33.19	34.38	35.52	36.32
544	15.54	17.44	19.07	19.92	20.35	21.07	21.85	21.71	21.55	21.86	22.1	544	15.61	18.34	20.43	22.07	22.46	23.39	23.99	23.67	23.31	24.44	25.61	544.8	16.51	18.4	22.02	24.99	25.3	28.06	31.68	33.1	34.36	35.39	36.31
544.2	15.49	17.33	19.06	19.86	20.29	21.03	21.73	21.58	21.46	21.9	22.13	544.2	15.59	18.3	20.49	21.87	22.43	23.37	23.89	23.6	23.17	24.41	25.55	545	16.38	18.21	22.01	24.9	25.23	28.05	31.55	33.15	34.28	35.23	36.24
544.4	15.46	17.24	19.01	19.76	20.28	21.07	21.64	21.6	21.37	21.83	22.07	544.4	15.41	18.31	20.48	21.74	22.35	23.27	23.9	23.51	23.12	24.37	25.5	545.2	16.26	18.3	21.85	24.85	25.25	27.9	31.47	33.09	34.32	35.16	36.16
544.6	15.44	17.13	19.03	19.76	20.18	20.97	21.6	21.61	21.41	21.85	22.02	544.6	15.45	18.13	20.47	21.81	22.26	23.3	23.79	23.4	23.17	24.2	25.39	545.4	16.25	18.33	21.79	24.76	25.14	27.98	31.36	32.98	34.17	34.99	36.08
544.8	15.35	17.04	19.06	19.67	20.12	21.05	21.51	21.49	21.37	21.64	21.89	544.8	15.3	17.98	20.3	21.75	22.18	23.23	23.74	23.41	23.1	24.27	25.36	545.6	16.16	18.25	21.82	24.65	24.98	27.92	31.37	33	34.15	34.94	36.14
545	15.25	16.98	19.02	19.79	20.12	20.99	21.47	21.48	21.31	21.56	21.88	545	15.18	17.82	20.25	21.63	22.1	23.19	23.63	23.37	23	24.22	25.21	545.8	16.03	18.2	21.86	24.71	24.92	27.79	31.4	32.95	33.96	34.94	35.95
545.2	15.05	17.01	18.97	19.78	20.07	20.96	21.4	21.4	21.24	21.34	21.76	545.2	15.13	17.71	20.2	21.57	22.07	23.18	23.6	23.34	22.95	24.27	25.15	546	16	18.09	21.75	24.78	24.99	27.77	31.37	32.84	33.97	34.89	35.7
545.4	15.04	16.95	18.91	19.66	19.98	20.86	21.38	21.25	21.2	21.28	21.64	545.4	15.05	17.58	20.2	21.5	21.9	22.99	23.62	23.24	22.94	24.16	25.02	546.2	15.94	17.92	21.69	24.76	24.94	27.56	31.33	32.81	33.93	34.83	35.66
545.6	14.98	16.9	18.82	19.55	19.95	20.81	21.47	21.24	21	21.37	21.52	545.6	14.98	17.46	20.04	21.45	21.78	22.95	23.51	23.24	22.79	24.01	25.08	546.4	15.86	17.83	21.53	24.69	24.87	27.51	31.18	32.8	33.95	34.72	35.61
545.8	14.85	16.85	18.74	19.45	19.84	20.68	21.4	21.12	20.88	21.35	21.46	545.8	14.96	17.36	20.04	21.36	21.88	22.96	23.44	23.08	22.7	23.95	24.81	546.6	15.79	17.77	21.45	24.6	24.84	27.45	31.12	32.67	33.78	34.64	35.57
546	14.72	16.75	18.72	19.35	19.84	20.64	21.24	21.03	20.73	21.27	21.5	546	14.85	17.3	19.98	21.3	21.79	22.96	23.33	23.06	22.65	23.86	24.71	546.8	15.73	17.78	21.47	24.6	24.78	27.42	31.11	32.64	33.85	34.62	35.49
546.2	14.63	16.71	18.62	19.25	19.82	20.55	21.24	20.96	20.71	21.22	21.47	546.2	14.81	17.33	19.97	21.38	21.69	22.9	23.24	23.11	22.56	23.7	24.64	547	15.64	17.78	21.46	24.53	24.72	27.46	31.19	32.53	33.7	34.59	35.46
546.4	14.63	16.69	18.51	19.35	19.75	20.44	21.07	20.96	20.72	21.1	21.36	546.4	14.66	17.33	19.83	21.32	21.65	22.78	23.28	23.14	22.49	23.63	24.62	547.2	15.61	17.86	21.44	24.59	24.72	27.41	31.08	32.46	33.64	34.46	35.4
546.6	14.53	16.66	18.43	19.37	19.59	20.23	21.02	20.95	20.71	21	21.3	546.6	14.64	17.21	19.8	21.37	21.66	22.79	23.21	22.96	22.43	23.58	24.64	547.4	15.52	17.76	21.45	24.54	24.65	27.45	30.88	32.46	33.56	34.34	35.22
546.8	14.61	16.59	18.4	19.27	19.6	20.19	20.93	20.99	20.59	20.98	21.26	546.8	14.61	17.06	19.7	21.31	21.61	22.73	23.2	22.87	22.44	23.67	24.6	547.6	15.32	17.67	21.39	24.53	24.7	27.44	30.91	32.34	33.51	34.35	35.14
547	14.46	16.52	18.35	19.11	19.6	20.16	20.95	20.9	20.52	20.97	21.19	547	14.44	16.97	19.68	21.28	21.58	22.65	23.12	22.94	22.33	23.57	24.62	547.8	15.26	17.62	21.29	24.51	24.6	27.43	30.94	32.31	33.39	34.27	35.12
547.2	14.35	16.44	18.27	19.1	19.48	20.15	20.95	20.96	20.53	20.86	21.14	547.2	14.34	16.95	19.54	21.2	21.54	22.59	23.02	22.99	22.16	23.55	24.59	548	15.15	17.54	21.2	24.35	24.61	27.39	30.75	32.22	33.37	34.16	34.98
547.4	14.24	16.37	18.21	19.05	19.56	20.15	20.97	20.87	20.42	20.78	21.13	547.4	14.25	16.86	19.51	21.16	21.52	22.5	23.02	22.84	21.97	23.4	24.52	548.2	15.14	17.41	21.13	24.27	24.46	27.29	30.72	32.07	33.45	34.19	34.99
547.6	14.17	16.32	18.19	18.91	19.55	20.28	21.07	20.75	20.34	20.78	21.04	547.6	14.2	16.78	19.44	21.03	21.49	22.5	22.95	22.73	21.83	23.42	24.36	548.4	15.09	17.37	21.2	24.25	24.53	27.12	30.69	32.12	33.31	34.1	34.86
547.8	14.14	16.25	18.26	18.85	19.46	20.23	20.97	20.63	20.3	20.73	21.04	547.8	14.21	16.77	19.44	21.01	21.43	22.46	22.81	22.69	21.86	23.32	24.18	548.6	15.07	17.3	21.15	24.35	24.45	27.2	30.68	32.03	33.26	34.03	34.9
548	14.18	16.26	18.14	18.83	19.42	20.07	20.95	20.59	20.28	20.69	20.98	548	14.15	16.64	19.4	20.96	21.37	22.45	22.88	22.68	21.91	23.29	24.14	548.8	14.94	17.34	21.07	24.32	24.33	27.17	30.58	31.99	33.23	33.85	34.81
548.2	14.09	16.16	18.26	18.85	19.38	19.97	20.88	20.58	20.13	20.62	20.83	548.2	14.09	16.55	19.45	20.95	21.4	22.41	22.77	22.56	21.9	23.35	24.1	549	14.85	17.28	20.98	24.43	24.29	27.1	30.52	31.94	33.25	33.75	34.78
548.4	14.05	16.11	18.17	18.76	19.25	19.93	20.79	20.54	20.1	20.56	20.79	548.4	14.02	16.45	19.38	20.9	21.41	22.36	22.62	22.47	21.92	23.22	24.1	549.2	14.7	17.16	20.93	24.37	24.21	27.05	30.5	32.04	33.27	33.72	34.73
548.6	13.88	15.98	18.08	18.63	19.14	19.8	20.74	20.47	20.06	20.54	20.78	548.6	13.95	16.36	19.41	20.88	21.3	22.21	22.65	22.38	21.87	23.15	24.06	549.4	14.61	17.06	20.91	24.33	24.25	26.91	30.46	31.92	33.19	33.8	34.69
548.8	13.84	15.97	18	18.61	19.02	19.79	20.66	20.34	19.95	20.54	20.67	548.8	13.84	16.44	19.31	20.8	21.28	22.08	22.67	22.37	21.84	22.99	24.12	549.6	14.53	16.99	20.79	24.27	24.25	26.97	30.46	31.83	33.13	33.75	34.71
549	13.75	15.89	17.89	18.52	18.96	19.71	20.73	20.24	19.92	20.54	20.6	549	13.77	16.32	19.34	20.73	21.27	22.06	22.63	22.32	21.69	22.85	24.06	549.8	14.47	16.93	20.81	24.09	24.22	26.89	30.44	31.76	32.92	33.68	34.6
549.2	13.7	15.79	17.9	18.52	19.02	19.6	20.62	20.25	19.94	20.41	20.57	549.2	13.68	16.28	19.26	20.62	21.12	22.02	22.6	22.31	21.58	22.8	24.04	550	14.37	16.83	20.8	23.98	24.08	26.83	30.46	31.89	32.75	33.58	34.54
549.4	13.65	15.8	17.86	18.54	18.92	19.58	20.53	20.11	19.91	20.41	20.4	549.4	13.68	16.32	19.18	20.63	21.08	21.97	22.54	22.21	21.35	22.77	23.88	550.2	14.22	16.82	20.8	24.08	24.11	26.78	30.41	31.8	32.61	33.44	34.42
549.6	13.63	15.86	17.81	18.51	18.83	19.57	20.37	20.09	19.86	20.29	20.29	549.6	13.6	16.38	19.09	20.48	20.99	21.93	22.52	22.1	21.33	22.82	23.73	550.4	14.15	16.75	20.67	23.94	24.03	26.81	30.34	31.69	32.65	33.46	34.31
549.8	13.55	15.78	17.75	18.49	18.84	19.39	20.29	20.03	19.8	20.27	20.35	549.8	13.56	16.24	18.95	20.46	20.98	21.83	22.44	21.99	21.28	22.88	23.67	550.6	14.04	16.8	20.61	23.9	24.01	26.82	30.31	31.6	32.64	33.55	34.28
550	13.44	15.73	17.74	18.37	18.8	19.35	20.19	20.08	19.68	20.1	20.18	550	13.47	16.32	18.93	20.43	20.89	21.81	22.49	22	21.27	22.62	23.72	550.8	14.07	16.75	20.53	23.95	23.89	26.77	30.19	31.6	32.53	33.52	34.15
550.2	13.27	15.66	17.7	18.24	18.66	19.33	20.16	20.1	19.66	19.94	20.15	550.2	13.45	16.22	18.8	20.64	20.96	21.64	22.36	21.91	21.15	22.59	23.63	551	14.06	16.64	20.48	23.95	23.79	26.87	30.14	31.44	32.4	33.35	34.24
550.4	13.17	15.62	17.65	18.22	18.63	19.25	20.05	20.07	19.68	19.96	20.11	550.4	13.36	16.11	18.81	20.55	20.88	21.6	22.38	21.92	21.19	22.68	23.61	551.2	14.05	16.71	20.4	23.96	23.81	26.77	30.05	31.33	32.35	33.31	34.14
550.6	13.16	15.56	17.55	18.19	18.65	19.19	20.09	19.92	19.51	19.93	20.08	550.6	13.36	16.03	18.83	20.4	20.8	21.53	22.22	21.89	21.07	22.55	23.57	551.4	13.95	16.61	20.33	23.91	23.88	26.74	29.97	31.3	32.37	33.11	34.17
550.8	13.18	15.46	17.41	18.2	18.58	19.09	20.09	19.87	19.55	19.93	20.02	550.8	13.32	15.97	18.65	20.33	20.71	21.51	22.19	21.79	20.97	22.38	23.48	551.6	13.92	16.61	20.28	23.87	23.83	26.55	29.84	31.22	32.26	33.18	34
551	13.1	15.48	17.23	18.17	18.59	19.11	20.05	19.78	19.46	19.86	20.02	551	13.19	15.88	18.66	20.26	20.62	21.48	22.05	21.61	20.99	22.23	23.4	551.8	13.84	16.52	20.42	23.78	23.76	26.5	29.84	31.08	32.25	33.03	33.97
551.2	13.05	15.43	17.29	18.04	18.53	19.05	20	19.76	19.38	19.75	19.92	551.2	13.06	15.87	18.66	20.2	20.6	21.51	22.05	21.56	20.96	22.08	23.22	552	13.76	16.53	20.45	23.6	23.78	26.53	29.71	31.06	32.14	33.02	33.86
551.4	12.93	15.32	17.34	18.05	18.45	18.96	19.94	19.64	19.29	19.74	19.8	551.4	12.94	15.77	18.59	20.21	20.67	21.42	22.02	21.53	20.91	22.04	23.13	552.2	13.64	16.44	20.45	23.54	23.73	26.41	29.69	31.13	32.17	33.02	33.71
551.6	12.84	15.22	17.24	18.05	18.45	18.98	19.82	19.49	19.29	19.67	19.81	551.6	12.87	15.7	18.57	20.07	20.65	21.36	21.92	21.51	20.83	21.99	23.02	552.4	13.64	16.34	20.33	23.55	23.77	26.39	29.75	31.14	32.1	32.93	33.72
551.8	12.89	15.15	17.23	18.02	18.35	18.9	19.78	19.47	19.27	19.57	19.67	551.8	12.85	15.61	18.52	19.99	20.49	21.37	21.9	21.44	20.85	21.93	23.08	552.6	13.59	16.36	20.27	23.47	23.68	26.46	29.59	31.12	32	32.81	33.66
552	12.72	15	17.16	17.91	18.24	18.84	19.75	19.49	19.19	19.47	19.55	552	12.74	15.57	18.46	19.88	20.45	21.33	21.88	21.4	20.69	21.94	23.09	552.8	13.53	16.24	20.26	23.48	23.54	26.28	29.59	31.08	31.84	32.75	33.73
552.2	12.72	14.92	17.06	17.8	18.1	18.81	19.56	19.47	19.06	19.49	19.53	552.2	12.71	15.51	18.5	19.83	20.3	21.26	21.84	21.51	20.61	21.89	22.95	553	13.38	16.25	20.14	23.49	23.44	26.23	29.45	30.86	31.73	32.67	33.58
552.4	12.59	14.96	16.97	17.81	18.05	18.86	19.56	19.39	18.94	19.44	19.53	552.4	12.62	15.46	18.43	19.87	20.25	21.21	21.83	21.43	20.55	21.94	22.9	553.2	13.35	16.19	20.16	23.34	23.41	26.28	29.44	30.84	31.72	32.7	33.56
552.6	12.55	14.88	16.93	17.79	18.01	18.75	19.69	19.32	18.89	19.43	19.45	552.6	12.54	15.31	18.32	19.9	20.22	21.18	21.67	21.35	20.59	21.75	22.88	553.4	13.25	16.18	20.05	23.34	23.38	26.25	29.4	30.77	31.74	32.64	33.48
552.8	12.47	14.93	17.02	17.74	17.97	18.66	19.64	19.26	18.82	19.41	19.36	552.8	12.49	15.31	18.26	19.86	20.13	21.11	21.63	21.28	20.53	21.71	22.86	553.6	13.14	16.07	19.98	23.26	23.4	26.17	29.41	30.54	31.61	32.61	33.36
553	12.38	14.84	16.93	17.74	17.91	18.57	19.47	19.23	18.82	19.28	19.4	553	12.47	15.31	18.25	19.84	20.23	21.11	21.58	21.26	20.39	21.74	22.8	553.8	13.04	16	19.89	23.36	23.42	26.1	29.39	30.53	31.54	32.73	33.2
553.2	12.31	14.79	16.77	17.61	17.91	18.52	19.5	19.23	18.75	19.18	19.39	553.2	12.4	15.23	18.34	19.78	20.25	21.12	21.55	21.19	20.24	21.69	22.66	554	12.99	15.84	19.85	23.25	23.33	26.02	29.37	30.56	31.53	32.53	33.13
553.4	12.28	14.75	16.76	17.52	17.89	18.54	19.45	19.25	18.65	19.14	19.22	553.4	12.31	15.16	18.18	19.64	20.23	21.03	21.48	21.06	20.19	21.68	22.66	554.2	13	15.86	19.82	23.21	23.2	25.92	29.3	30.49	31.41	32.36	32.95
553.6	12.19	14.66	16.79	17.52	17.8	18.52	19.28	19.14	18.49	19.15	19.14	553.6	12.29	15.14	18.04	19.52	20.11	20.86	21.39	20.96	20.1	21.62	22.55	554.4	12.87	15.8	19.8	23.17	23.13	25.86	29.22	30.33	31.41	32.27	32.85
553.8	12.13	14.58	16.76	17.49	17.73	18.55	19.35	19.07	18.39	19.1	19	553.8	12.18	15.1	17.96	19.42	20.06	20.74	21.32	20.93	20.11	21.55	22.48	554.6	12.86	15.75	19.72	23.11	23.06	25.84	29.19	30.4	31.4	32.11	32.74
554	11.98	14.54	16.76	17.45	17.57	18.46	19.29	18.94	18.36	18.97	18.95	554	12.13	15.07	17.9	19.55	20.05	20.76	21.22	20.85	20.06	21.56	22.53	554.8	12.7	15.73	19.67	23.06	23.01	25.84	29.11	30.43	31.26	32.07	32.85
554.2	11.93	14.42	16.69	17.44	17.66	18.37	19.19	18.84	18.36	18.87	19.01	554.2	12.16	15.06	17.92	19.55	20.03	20.69	21.24	20.81	20.08	21.41	22.56	555	12.58	15.74	19.64	22.99	22.95	25.84	29.03	30.3	31.25	31.95	32.83
554.4	12.01	14.4	16.59	17.37	17.5	18.24	19.11	18.79	18.32	18.86	18.96	554.4	11.98	15.04	17.92	19.53	20.02	20.68	21.26	20.75	20.04	21.44	22.48	555.2	12.55	15.73	19.58	23.03	22.91	25.78	28.88	30.21	31.25	31.92	32.85
554.6	11.97	14.41	16.53	17.4	17.43	18.28	19.1	18.73	18.23	18.81	18.87	554.6	11.92	15.03	17.89	19.56	19.96	20.66	21.24	20.8	19.93	21.27	22.37	555.4	12.52	15.72	19.58	23.03	22.97	25.7	28.84	30.28	31.05	31.92	32.78
554.8	11.83	14.45	16.48	17.32	17.46	18.17	19.12	18.73	18.28	18.75	18.83	554.8	11.86	14.88	17.88	19.47	19.84	20.61	21.24	20.74	19.89	21.31	22.26	555.6	12.5	15.66	19.47	22.98	22.96	25.6	28.79	30.3	31.11	31.97	32.77
555	11.8	14.42	16.38	17.33	17.44	18.04	19	18.66	18.3	18.67	18.85	555	11.78	14.86	17.92	19.43	19.72	20.58	21.15	20.73	19.72	21.37	22.15	555.8	12.47	15.57	19.4	23.03	22.89	25.48	28.78	30.11	30.99	31.95	32.63
555.2	11.68	14.25	16.39	17.23	17.45	17.99	19.01	18.62	18.13	18.68	18.87	555.2	11.65	14.74	17.84	19.52	19.68	20.57	21.13	20.64	19.62	21.3	22.12	556	12.5	15.57	19.38	23.01	22.85	25.48	28.78	30.22	30.98	31.76	32.44
555.4	11.63	14.12	16.43	17.14	17.31	17.98	19.05	18.52	18.06	18.56	18.77	555.4	11.59	14.72	17.71	19.34	19.63	20.52	21.01	20.55	19.67	21.12	22.18	556.2	12.45	15.46	19.39	22.83	22.78	25.48	28.74	30.15	31.08	31.61	32.28
555.6	11.58	14.03	16.39	17.01	17.43	17.92	18.91	18.6	18.04	18.51	18.73	555.6	11.56	14.64	17.65	19.32	19.68	20.43	20.93	20.48	19.63	20.98	22.18	556.4	12.35	15.41	19.4	22.78	22.72	25.38	28.77	30.08	30.97	31.46	32.18
555.8	11.57	14.01	16.28	16.99	17.4	17.89	18.93	18.48	17.95	18.49	18.64	555.8	11.53	14.58	17.55	19.3	19.47	20.37	20.84	20.45	19.56	20.92	22.04	556.6	12.32	15.33	19.41	22.77	22.66	25.5	28.73	29.96	30.93	31.51	32.24
556	11.47	13.99	16.21	16.88	17.33	17.88	18.92	18.42	17.91	18.49	18.56	556	11.44	14.61	17.55	19.28	19.53	20.38	20.82	20.48	19.48	20.91	22.05	556.8	12.18	15.29	19.44	22.73	22.64	25.39	28.5	29.75	30.87	31.41	32.14
556.2	11.37	13.9	16.28	16.89	17.26	17.95	18.84	18.41	17.81	18.45	18.46	556.2	11.44	14.5	17.52	19.1	19.54	20.35	20.83	20.39	19.44	20.85	21.88	557	12.09	15.32	19.18	22.79	22.61	25.42	28.5	29.64	30.86	31.5	32.09
556.4	11.37	13.84	16.24	16.88	17.2	17.88	18.75	18.39	17.79	18.41	18.39	556.4	11.35	14.45	17.46	19.11	19.57	20.21	20.71	20.38	19.4	20.83	21.79	557.2	11.97	15.35	19.13	22.8	22.61	25.3	28.66	29.64	30.7	31.42	32.11
556.6	11.27	13.79	16.25	16.88	17.17	17.84	18.59	18.37	17.74	18.37	18.31	556.6	11.33	14.3	17.48	19.04	19.4	20.17	20.7	20.22	19.33	20.74	21.73	557.4	11.91	15.24	19.04	22.75	22.48	25.26	28.62	29.63	30.62	31.37	32.15
556.8	11.27	13.73	16.11	16.84	17.19	17.78	18.6	18.29	17.73	18.17	18.24	556.8	11.24	14.33	17.43	18.95	19.33	20.13	20.62	20.11	19.26	20.65	21.65	557.6	11.84	15.18	19.03	22.69	22.36	25.2	28.37	29.78	30.62	31.3	32.06
557	11.22	13.75	16.04	16.86	17.14	17.7	18.54	18.26	17.56	18.1	18.16	557	11.17	14.28	17.41	18.93	19.38	20.16	20.64	20.05	19.22	20.53	21.55	557.8	11.8	15.14	19.04	22.56	22.35	25.23	28.2	29.79	30.6	31.21	32.01
557.2	11.16	13.71	15.96	16.75	17.05	17.67	18.54	18.26	17.6	18.11	18.14	557.2	11.1	14.29	17.38	18.86	19.36	20.03	20.65	20.05	19.14	20.63	21.56	558	11.8	15.08	19.04	22.47	22.3	25.16	28.12	29.66	30.54	31.11	31.82
557.4	11.08	13.68	15.92	16.7	16.99	17.61	18.49	18.25	17.48	18.11	18.23	557.4	11.02	14.24	17.28	18.81	19.31	19.96	20.64	19.95	19.09	20.57	21.49	558.2	11.82	15.03	19.01	22.48	22.23	25.08	28.09	29.66	30.49	31.09	31.71
557.6	11.01	13.56	15.86	16.65	17.05	17.61	18.4	18.07	17.51	18.02	18	557.6	10.94	14.07	17.25	18.77	19.3	19.81	20.67	20	18.91	20.44	21.31	558.4	11.64	14.96	19.08	22.49	22.22	25.04	28.12	29.54	30.42	30.91	31.57
557.8	10.94	13.47	15.73	16.59	16.95	17.55	18.34	18	17.55	17.88	17.91	557.8	10.91	14.08	17.17	18.68	19.14	19.81	20.55	19.9	18.98	20.36	21.34	558.6	11.55	14.89	19.02	22.45	22.1	25.04	28.13	29.55	30.3	30.83	31.49
558	10.89	13.35	15.74	16.53	16.82	17.48	18.19	17.97	17.44	17.78	17.97	558	10.85	14.12	17.12	18.57	19.11	19.83	20.51	19.8	18.84	20.27	21.21	558.8	11.54	14.81	18.95	22.53	22.02	24.96	28.07	29.48	30.18	30.64	31.46
558.2	10.81	13.4	15.7	16.36	16.66	17.5	18.21	17.89	17.41	17.84	17.89	558.2	10.73	14.07	17.06	18.49	19.09	19.87	20.4	19.73	18.85	20.26	21.15	559	11.52	14.76	18.89	22.52	22.06	24.89	28.13	29.39	30.16	30.52	31.4
558.4	10.76	13.4	15.67	16.33	16.58	17.49	18.11	17.8	17.28	17.75	17.85	558.4	10.72	13.98	17.03	18.51	18.93	19.84	20.36	19.65	18.89	20.22	21.16	559.2	11.46	14.74	18.88	22.38	22.01	24.95	28.04	29.19	30.11	30.45	31.32
558.6	10.66	13.37	15.67	16.25	16.63	17.45	18.05	17.78	17.25	17.71	17.85	558.6	10.67	13.95	17.04	18.51	18.85	19.84	20.18	19.58	18.78	20.14	21.23	559.4	11.37	14.67	18.77	22.39	22.04	24.94	28.02	29.19	30.03	30.53	31.3
558.8	10.59	13.25	15.68	16.32	16.64	17.37	18.04	17.69	17.17	17.67	17.81	558.8	10.58	13.87	17.03	18.54	18.9	19.76	20.15	19.59	18.72	20.11	21.24	559.6	11.3	14.6	18.77	22.4	21.95	24.86	27.95	29.04	30.02	30.48	31.18
559	10.59	13.19	15.61	16.24	16.52	17.31	18	17.62	17.04	17.57	17.7	559	10.6	13.84	16.99	18.48	18.93	19.73	20.06	19.53	18.55	20.1	21.08	559.8	11.28	14.55	18.66	22.34	22.04	24.83	27.89	28.97	29.99	30.38	31.09
559.2	10.59	13.14	15.53	16.19	16.58	17.28	17.93	17.56	16.95	17.39	17.56	559.2	10.66	13.77	16.98	18.41	18.93	19.66	20.04	19.55	18.49	20.01	20.92	560	11.25	14.46	18.54	22.37	22.03	24.85	27.84	28.81	29.95	30.37	31.11
559.4	10.57	13.15	15.57	16.24	16.49	17.19	17.93	17.56	17.01	17.43	17.54	559.4	10.63	13.75	16.96	18.47	18.87	19.53	19.88	19.55	18.46	19.93	20.99	560.2	11.14	14.48	18.53	22.35	21.97	24.78	27.84	28.74	29.85	30.4	31.07
559.6	10.54	13.13	15.45	16.14	16.47	17.04	17.98	17.63	17.01	17.39	17.49	559.6	10.58	13.67	16.89	18.45	18.76	19.52	19.85	19.42	18.35	19.81	20.97	560.4	11.01	14.46	18.58	22.21	21.87	24.68	27.76	28.71	29.58	30.31	30.95
559.8	10.4	13.05	15.44	16.19	16.42	16.98	17.99	17.52	16.96	17.37	17.48	559.8	10.6	13.67	16.83	18.37	18.74	19.52	19.75	19.33	18.36	19.62	21.01	560.6	10.96	14.46	18.51	22.11	21.96	24.6	27.75	28.64	29.59	30.2	30.86
560	10.35	13.04	15.44	16.14	16.31	16.88	17.91	17.45	16.85	17.37	17.43	560	10.48	13.71	16.73	18.33	18.67	19.59	19.83	19.25	18.28	19.64	20.96	560.8	10.93	14.38	18.52	21.97	21.92	24.46	27.64	28.51	29.54	30.14	30.63
560.2	10.27	12.98	15.29	16.03	16.3	16.87	17.91	17.39	16.77	17.25	17.44	560.2	10.42	13.65	16.7	18.29	18.59	19.41	19.7	19.23	18.25	19.57	20.77	561	10.89	14.31	18.37	21.89	21.84	24.46	27.46	28.51	29.5	30.04	30.81
560.4	10.17	12.97	15.25	16.02	16.24	16.79	17.85	17.3	16.77	17.18	17.37	560.4	10.39	13.59	16.49	18.19	18.61	19.24	19.59	19.21	18.31	19.63	20.71	561.2	10.8	14.25	18.31	21.84	21.73	24.37	27.4	28.54	29.53	30.03	30.69
560.6	10.18	12.87	15.17	15.98	16.15	16.82	17.81	17.38	16.73	17.08	17.28	560.6	10.31	13.5	16.44	18.19	18.47	19.19	19.47	19.1	18.16	19.69	20.51	561.4	10.79	14.16	18.28	21.82	21.71	24.45	27.34	28.46	29.39	29.91	30.64
560.8	10.17	12.76	15.18	15.86	16.17	16.79	17.8	17.3	16.73	17.09	17.17	560.8	10.31	13.47	16.46	18.17	18.53	19.15	19.53	19.08	18.05	19.64	20.42	561.6	10.73	14.16	18.25	21.85	21.6	24.43	27.28	28.37	29.34	29.91	30.61
561	10.1	12.67	15.16	15.83	16.18	16.68	17.79	17.18	16.72	17	17.09	561	10.25	13.39	16.37	18.21	18.4	19.03	19.6	19.06	18.03	19.53	20.46	561.8	10.65	14.14	18.28	21.83	21.46	24.3	27.28	28.37	29.29	29.76	30.51
561.2	10.1	12.65	15.13	15.89	16.05	16.66	17.73	17.07	16.62	17.02	17.17	561.2	10.16	13.37	16.29	18.12	18.4	19.07	19.6	19.11	18.05	19.49	20.42	562	10.64	14.15	18.21	21.72	21.41	24.2	27.23	28.25	29.37	29.8	30.49
561.4	10.09	12.63	15.1	15.89	16.07	16.65	17.58	17.05	16.58	17	17.09	561.4	10.05	13.34	16.3	17.96	18.42	19.02	19.54	19.03	17.94	19.43	20.42	562.2	10.53	14.08	18.13	21.65	21.4	24.27	27.11	28.2	29.33	29.7	30.41
561.6	10.02	12.59	15.02	15.82	16.11	16.57	17.54	17	16.51	16.96	16.99	561.6	9.945	13.22	16.27	17.94	18.36	18.93	19.43	18.91	17.91	19.37	20.35	562.4	10.51	13.91	18.14	21.6	21.44	24.2	27.07	28.22	29.4	29.66	30.36
561.8	9.895	12.51	14.96	15.74	16.13	16.57	17.46	16.93	16.48	16.91	16.97	561.8	9.921	13.12	16.22	17.89	18.24	18.91	19.4	18.84	17.88	19.22	20.35	562.6	10.52	13.91	18.16	21.64	21.41	24.15	26.95	28.17	29.15	29.68	30.2
562	9.89	12.51	14.96	15.7	15.92	16.53	17.41	16.89	16.42	16.77	16.94	562	9.983	13.12	16.11	17.79	18.12	18.92	19.26	18.72	17.78	19.19	20.39	562.8	10.48	13.89	18.05	21.69	21.29	24.16	26.93	28.17	29	29.66	30.24
562.2	9.845	12.43	14.94	15.67	15.87	16.45	17.28	16.81	16.38	16.73	16.87	562.2	9.909	13.07	16.06	17.66	18.12	18.88	19.16	18.57	17.68	19.15	20.42	563	10.43	13.86	17.91	21.66	21.21	24.03	27.05	28.09	28.83	29.57	30.02
562.4	9.756	12.38	14.88	15.62	15.78	16.48	17.24	16.76	16.32	16.66	16.8	562.4	9.91	13.12	16.06	17.71	18.02	18.85	19.25	18.56	17.55	19.09	20.17	563.2	10.36	13.87	17.95	21.68	21.22	24.03	26.98	28.08	28.82	29.54	29.95
562.6	9.657	12.28	14.84	15.54	15.85	16.35	17.28	16.67	16.3	16.69	16.77	562.6	9.824	13.17	16.07	17.78	18.11	18.72	19.1	18.52	17.6	19.01	20.22	563.4	10.27	13.88	17.95	21.79	21.2	23.93	26.98	28.05	28.76	29.41	29.94
562.8	9.607	12.29	14.7	15.54	15.74	16.3	17.21	16.62	16.24	16.67	16.76	562.8	9.738	13.03	15.95	17.75	18.13	18.71	19.03	18.5	17.58	18.96	20.2	563.6	10.22	13.77	17.9	21.63	21.16	23.86	26.85	27.88	28.68	29.45	29.96
563	9.577	12.19	14.7	15.54	15.63	16.36	17.17	16.61	16.14	16.68	16.71	563	9.668	12.95	15.89	17.66	18	18.67	18.96	18.5	17.53	18.92	20.01	563.8	10.1	13.62	17.93	21.57	21.02	23.88	26.85	27.85	28.68	29.35	29.94
563.2	9.51	12.15	14.64	15.45	15.61	16.38	17.09	16.57	16.06	16.69	16.71	563.2	9.576	12.92	15.92	17.53	18.02	18.61	19	18.5	17.47	18.96	19.9	564	10	13.54	17.89	21.56	20.91	23.81	26.81	27.88	28.61	29.35	29.86
563.4	9.417	12.12	14.63	15.49	15.57	16.36	16.97	16.6	16.02	16.53	16.69	563.4	9.521	12.88	15.96	17.42	18.02	18.6	19	18.43	17.53	18.83	19.8	564.2	9.975	13.48	17.79	21.5	20.89	23.69	26.86	27.74	28.56	29.33	29.74
563.6	9.409	12.15	14.56	15.4	15.59	16.28	16.98	16.51	15.97	16.49	16.73	563.6	9.391	12.81	15.93	17.45	17.94	18.63	18.94	18.33	17.57	18.87	19.75	564.4	9.944	13.55	17.76	21.5	20.79	23.69	26.79	27.7	28.48	29.14	29.69
563.8	9.332	12.1	14.44	15.42	15.56	16.2	16.98	16.49	15.98	16.44	16.59	563.8	9.309	12.73	15.87	17.45	17.89	18.47	18.91	18.38	17.47	18.76	19.72	564.6	9.856	13.52	17.74	21.51	20.75	23.48	26.74	27.55	28.42	29.03	29.52
564	9.283	11.99	14.58	15.37	15.58	16.15	16.9	16.43	16.01	16.5	16.61	564	9.182	12.73	15.7	17.39	17.75	18.5	18.88	18.29	17.32	18.65	19.72	564.8	9.807	13.6	17.66	21.35	20.73	23.45	26.62	27.58	28.41	29.02	29.39
564.2	9.269	12.01	14.61	15.35	15.51	16.06	16.88	16.27	15.98	16.34	16.47	564.2	9.166	12.71	15.76	17.45	17.73	18.52	19	18.17	17.31	18.55	19.67	565	9.78	13.53	17.62	21.33	20.63	23.55	26.58	27.56	28.35	28.99	29.42
564.4	9.26	12	14.56	15.25	15.51	15.97	16.76	16.27	15.86	16.31	16.4	564.4	9.165	12.69	15.8	17.47	17.75	18.61	18.92	18.19	17.22	18.53	19.7	565.2	9.694	13.49	17.57	21.38	20.56	23.53	26.44	27.67	28.43	29.02	29.36
564.6	9.137	12.02	14.48	15.11	15.49	15.93	16.74	16.2	15.77	16.33	16.31	564.6	9.157	12.6	15.72	17.45	17.65	18.54	18.84	18.11	17.12	18.57	19.6	565.4	9.735	13.51	17.54	21.39	20.58	23.54	26.26	27.66	28.36	28.97	29.3
564.8	9.135	11.97	14.41	15.17	15.48	15.86	16.87	16.22	15.68	16.26	16.3	564.8	9.167	12.62	15.8	17.31	17.62	18.47	18.69	18.08	17.13	18.48	19.65	565.6	9.66	13.35	17.54	21.25	20.63	23.54	26.23	27.59	28.31	28.91	29.29
565	9.069	11.87	14.28	15.07	15.41	15.76	16.76	16.22	15.61	16.21	16.22	565	9.125	12.53	15.78	17.16	17.58	18.33	18.63	18.05	17.18	18.39	19.65	565.8	9.59	13.37	17.57	21.27	20.58	23.49	26.17	27.62	28.25	28.89	29.24
565.2	9.019	11.92	14.17	15.05	15.39	15.76	16.81	16.16	15.48	16.17	16.14	565.2	9.034	12.43	15.67	17.13	17.6	18.32	18.66	18.07	17.01	18.33	19.48	566	9.566	13.4	17.48	21.2	20.56	23.43	26.18	27.51	28.11	28.81	29.28
565.4	8.955	11.86	14.25	15.02	15.32	15.76	16.72	16.11	15.52	16.13	15.93	565.4	9.094	12.43	15.54	17.16	17.6	18.38	18.66	18.16	17.01	18.24	19.39	566.2	9.498	13.28	17.47	21.08	20.51	23.51	26.15	27.4	28.12	28.67	29.06
565.6	8.964	11.86	14.24	14.93	15.19	15.72	16.63	16	15.5	16.1	15.98	565.6	9.007	12.39	15.57	17.11	17.46	18.31	18.55	18.11	17	18.3	19.35	566.4	9.397	13.27	17.47	20.99	20.57	23.49	26.18	27.34	28.13	28.5	28.95
565.8	8.968	11.86	14.1	14.86	15.18	15.64	16.69	15.99	15.44	16.05	16.06	565.8	8.947	12.26	15.5	17.04	17.5	18.3	18.47	18.13	16.85	18.33	19.36	566.6	9.367	13.19	17.3	20.95	20.62	23.37	26.05	27.33	28.05	28.63	29.04
566	8.944	11.86	14.08	14.8	15.16	15.5	16.67	15.98	15.39	16.11	16.06	566	8.883	12.2	15.5	17.02	17.5	18.33	18.39	18.12	16.76	18.28	19.34	566.8	9.29	13.14	17.29	20.9	20.55	23.48	25.97	27.19	27.92	28.51	28.97
566.2	8.864	11.77	13.96	14.76	15.1	15.56	16.58	15.92	15.44	16.01	15.96	566.2	8.78	12.15	15.52	16.99	17.44	18.22	18.36	17.98	16.7	18.19	19.39	567	9.3	13.04	17.34	20.77	20.42	23.46	25.88	27.04	27.94	28.35	28.88
566.4	8.848	11.74	13.94	14.72	15.07	15.57	16.57	15.92	15.35	15.96	15.89	566.4	8.729	12.2	15.43	16.84	17.44	18.19	18.35	17.9	16.62	18.09	19.33	567.2	9.262	12.99	17.31	20.83	20.41	23.44	25.98	26.89	27.73	28.17	28.86
566.6	8.796	11.62	13.97	14.62	15.04	15.48	16.49	15.81	15.26	15.91	15.8	566.6	8.727	12.12	15.45	16.65	17.36	18.14	18.29	17.79	16.72	17.97	19.27	567.4	9.312	12.97	17.33	20.87	20.38	23.23	25.89	26.86	27.67	28.09	28.73
566.8	8.685	11.56	13.9	14.59	15.04	15.55	16.4	15.86	15.18	15.78	15.76	566.8	8.739	12.13	15.44	16.64	17.23	18.08	18.15	17.76	16.73	18	19.09	567.6	9.207	12.97	17.17	20.88	20.34	23.24	25.82	26.93	27.65	28.09	28.69
567	8.653	11.6	13.9	14.57	14.84	15.42	16.31	15.66	15.16	15.76	15.71	567	8.728	12.13	15.43	16.65	17.16	18	18.07	17.67	16.59	17.93	18.94	567.8	9.193	12.97	17.04	20.87	20.35	23.13	25.76	26.78	27.72	28.12	28.65
567.2	8.683	11.53	13.87	14.57	14.77	15.41	16.24	15.63	15.19	15.63	15.72	567.2	8.631	11.97	15.37	16.72	17.18	17.89	17.99	17.53	16.53	18.05	18.92	568	9.096	12.93	17.02	20.89	20.11	23.09	25.75	26.84	27.79	28.09	28.63
567.4	8.622	11.43	13.86	14.6	14.74	15.3	16.31	15.44	15.21	15.61	15.56	567.4	8.669	11.98	15.38	16.64	17.29	17.83	18.04	17.61	16.52	17.94	18.93	568.2	9.064	12.85	17.05	20.78	19.98	23.04	25.72	26.82	27.55	28.07	28.66
567.6	8.531	11.41	13.82	14.63	14.81	15.23	16.21	15.54	15.13	15.59	15.5	567.6	8.599	11.87	15.34	16.51	17.22	17.77	18	17.6	16.36	17.95	18.9	568.4	8.954	12.82	17.12	20.72	19.96	23.09	25.57	26.65	27.47	28.04	28.63
567.8	8.39	11.33	13.76	14.55	14.83	15.17	16.11	15.55	15.06	15.52	15.42	567.8	8.513	11.88	15.22	16.5	17.21	17.75	17.96	17.5	16.35	17.98	18.99	568.6	8.943	12.76	17.05	20.64	20.02	22.98	25.59	26.5	27.44	28.03	28.51
568	8.329	11.31	13.71	14.45	14.78	15.1	16.1	15.5	15.01	15.57	15.36	568	8.491	11.93	15.11	16.39	17.19	17.64	17.92	17.47	16.3	17.83	19	568.8	8.917	12.73	17.04	20.62	19.89	22.84	25.47	26.49	27.39	27.97	28.43
568.2	8.302	11.32	13.64	14.43	14.76	15.12	16.17	15.4	14.99	15.51	15.37	568.2	8.418	11.86	15.08	16.45	17.1	17.52	17.93	17.45	16.19	17.68	18.73	569	8.887	12.69	17.03	20.59	19.88	22.88	25.43	26.52	27.28	27.98	28.4
568.4	8.206	11.22	13.56	14.44	14.77	15.01	16.16	15.29	14.8	15.41	15.32	568.4	8.302	11.86	15.09	16.45	16.96	17.55	18.02	17.37	16.19	17.67	18.67	569.2	8.806	12.79	16.93	20.57	19.82	22.77	25.32	26.47	27.19	27.83	28.35
568.6	8.238	11.08	13.44	14.39	14.79	15.05	16.01	15.25	14.71	15.32	15.23	568.6	8.245	11.83	15.02	16.44	16.89	17.53	17.94	17.32	16.16	17.63	18.64	569.4	8.775	12.79	16.91	20.55	19.78	22.66	25.32	26.43	27.2	27.81	28.34
568.8	8.141	11.08	13.47	14.26	14.82	15.15	15.94	15.27	14.75	15.32	15.08	568.8	8.181	11.74	15.04	16.37	16.82	17.55	17.78	17.27	16.16	17.47	18.58	569.6	8.656	12.64	16.83	20.4	19.8	22.59	25.41	26.37	27.24	27.66	28.27
569	8.151	11	13.41	14.28	14.76	15.09	15.92	15.29	14.72	15.33	15.14	569	8.173	11.67	15.05	16.38	16.82	17.54	17.8	17.22	16.09	17.46	18.49	569.8	8.541	12.6	16.84	20.27	19.87	22.68	25.49	26.16	27.19	27.59	28.15
569.2	8.147	10.91	13.37	14.25	14.71	14.96	15.91	15.22	14.59	15.31	15.14	569.2	8.108	11.65	14.97	16.39	16.84	17.54	17.76	17.15	16.09	17.44	18.46	570	8.483	12.6	16.82	20.34	19.84	22.63	25.47	26.1	27.11	27.4	28.01
569.4	8.144	10.83	13.37	14.19	14.61	14.84	15.93	15.18	14.48	15.23	15.14	569.4	8.11	11.67	14.82	16.31	16.72	17.42	17.72	17.05	16	17.47	18.41	570.2	8.477	12.53	16.71	20.18	19.77	22.47	25.38	25.95	27.07	27.4	27.92
569.6	8.044	10.85	13.39	14.22	14.49	14.9	15.85	15.18	14.45	15.07	15.12	569.6	8.018	11.59	14.81	16.28	16.69	17.4	17.63	16.88	15.94	17.43	18.39	570.4	8.503	12.47	16.73	20.17	19.75	22.37	25.3	25.96	26.88	27.22	27.88
569.8	8.031	10.8	13.32	14.1	14.51	14.86	15.74	15.14	14.47	14.92	15.01	569.8	7.961	11.5	14.79	16.27	16.65	17.31	17.57	16.8	15.9	17.38	18.25	570.6	8.544	12.44	16.68	20.17	19.71	22.34	25.32	25.98	26.9	27.12	27.73
570	7.991	10.77	13.32	13.92	14.39	14.87	15.69	15.09	14.46	14.86	15	570	7.883	11.47	14.72	16.2	16.65	17.26	17.48	16.8	15.86	17.18	18.1	570.8	8.47	12.3	16.58	20.12	19.62	22.22	25.22	25.99	26.81	27.09	27.68
570.2	7.926	10.8	13.3	13.94	14.31	14.77	15.73	15.1	14.49	14.89	14.86	570.2	7.873	11.56	14.73	16.23	16.59	17.26	17.41	16.77	15.82	17.12	18.1	571	8.439	12.24	16.61	20	19.62	22.3	25.17	25.99	26.73	27.15	27.74
570.4	7.965	10.77	13.3	13.88	14.33	14.76	15.66	14.98	14.37	14.9	14.78	570.4	7.859	11.43	14.7	16.19	16.59	17.25	17.39	16.78	15.7	17.1	18.05	571.2	8.339	12.26	16.66	19.94	19.65	22.22	25.1	26.12	26.63	27.06	27.74
570.6	7.89	10.71	13.23	13.98	14.31	14.7	15.73	14.99	14.29	14.84	14.79	570.6	7.868	11.35	14.75	16.14	16.58	17.23	17.38	16.81	15.74	17.13	18.03	571.4	8.254	12.22	16.59	20.12	19.57	22.23	25.1	26.11	26.56	27.1	27.81
570.8	7.874	10.71	13.2	13.96	14.21	14.77	15.62	14.93	14.29	14.73	14.73	570.8	7.836	11.36	14.7	16.05	16.52	17.16	17.38	16.74	15.78	17.1	17.98	571.6	8.183	12.31	16.63	20.12	19.46	22.26	25.01	25.99	26.48	26.96	27.63
571	7.835	10.64	13.13	13.92	14.28	14.77	15.64	14.89	14.29	14.62	14.67	571	7.777	11.32	14.67	15.92	16.49	17.14	17.39	16.74	15.72	17.15	17.95	571.8	8.167	12.22	16.49	19.99	19.43	22.25	24.88	25.96	26.43	26.93	27.42
571.2	7.824	10.63	13.06	13.8	14.22	14.76	15.58	14.83	14.27	14.54	14.69	571.2	7.739	11.28	14.63	15.93	16.38	17.11	17.4	16.74	15.68	17.1	18.09	572	8.223	12.22	16.43	19.97	19.41	22.11	24.78	25.88	26.42	26.87	27.29
571.4	7.808	10.7	12.96	13.78	14.19	14.69	15.57	14.88	14.31	14.51	14.62	571.4	7.701	11.26	14.5	15.95	16.26	17	17.4	16.66	15.69	16.85	18.04	572.2	8.083	12.22	16.37	19.86	19.3	22.09	24.76	25.88	26.33	26.79	27.21
571.6	7.736	10.59	12.9	13.74	14.16	14.62	15.5	14.84	14.14	14.6	14.61	571.6	7.647	11.11	14.45	15.92	16.17	17.02	17.19	16.68	15.66	16.81	18	572.4	8.112	12.2	16.32	19.87	19.31	21.93	24.69	25.78	26.23	26.62	27.08
571.8	7.695	10.57	12.9	13.75	14.09	14.59	15.46	14.75	14.12	14.47	14.57	571.8	7.607	10.98	14.39	15.86	16.19	16.88	17.14	16.55	15.59	16.81	17.94	572.6	8.075	12.2	16.34	19.9	19.26	21.86	24.71	25.77	26.11	26.71	27.08
572	7.681	10.53	12.85	13.71	14.03	14.5	15.34	14.68	14.07	14.57	14.59	572	7.552	11	14.37	15.79	16.21	16.85	17.17	16.46	15.49	16.87	17.94	572.8	8.026	12.13	16.23	19.89	19.18	21.86	24.69	25.72	26.15	26.69	27.09
572.2	7.601	10.4	12.85	13.63	14.06	14.33	15.35	14.64	14.08	14.6	14.5	572.2	7.457	11.11	14.35	15.72	16.21	16.81	17.17	16.45	15.48	16.82	17.81	573	8.029	12.09	16.19	19.76	19.09	21.94	24.67	25.58	26.1	26.61	26.94
572.4	7.537	10.39	12.9	13.64	14.01	14.34	15.35	14.62	13.99	14.46	14.35	572.4	7.537	11.03	14.27	15.68	16.21	16.72	17.02	16.44	15.43	16.83	17.81	573.2	7.929	11.96	16.15	19.77	19.1	21.8	24.66	25.4	25.84	26.71	26.81
572.6	7.437	10.36	12.86	13.59	13.96	14.35	15.28	14.61	13.95	14.46	14.31	572.6	7.507	11.05	14.16	15.68	16.11	16.82	16.93	16.37	15.4	16.62	17.65	573.4	7.918	11.89	16.06	19.75	19.06	21.7	24.51	25.52	25.8	26.67	26.68
572.8	7.398	10.3	12.79	13.56	13.98	14.3	15.11	14.61	13.89	14.45	14.38	572.8	7.507	11.08	14.23	15.78	16.09	16.67	16.84	16.32	15.34	16.59	17.59	573.6	7.927	11.8	15.98	19.84	19.03	21.68	24.51	25.41	25.86	26.58	26.63
573	7.335	10.23	12.73	13.48	13.83	14.21	15.02	14.59	13.83	14.41	14.37	573	7.461	11.04	14.07	15.7	16.11	16.62	16.82	16.21	15.36	16.49	17.55	573.8	7.882	11.79	16.06	19.8	19	21.65	24.31	25.36	25.81	26.55	26.72
573.2	7.334	10.22	12.73	13.36	13.82	14.18	15.03	14.58	13.83	14.43	14.33	573.2	7.411	10.96	13.95	15.64	16.11	16.53	16.8	16.05	15.2	16.43	17.47	574	7.845	11.77	16.1	19.69	18.92	21.63	24.26	25.41	25.78	26.52	26.67
573.4	7.302	10.12	12.69	13.34	13.92	14.19	14.98	14.55	13.85	14.46	14.22	573.4	7.375	10.94	13.87	15.61	16.13	16.41	16.76	16.11	15.18	16.34	17.39	574.2	7.832	11.67	16.01	19.63	18.8	21.58	24.19	25.41	25.81	26.5	26.59
573.6	7.281	10.15	12.69	13.36	13.86	14.14	14.96	14.56	13.76	14.35	14.15	573.6	7.377	10.88	13.9	15.59	16	16.5	16.67	16.07	15.12	16.4	17.48	574.4	7.706	11.7	15.85	19.63	18.78	21.53	24.15	25.34	25.75	26.34	26.65
573.8	7.339	10.15	12.58	13.33	13.89	14.07	14.84	14.39	13.7	14.38	14.17	573.8	7.288	10.89	13.9	15.6	16.02	16.42	16.61	16.05	15.08	16.35	17.36	574.6	7.698	11.6	16	19.59	18.82	21.57	23.95	25.14	25.69	26.26	26.58
574	7.226	10.11	12.57	13.27	13.77	14.01	14.85	14.33	13.68	14.28	14.17	574	7.242	10.87	13.97	15.52	16	16.38	16.58	16.09	15.1	16.38	17.4	574.8	7.629	11.62	15.94	19.7	18.76	21.66	23.96	25.09	25.68	26.23	26.49
574.2	7.221	10.14	12.45	13.25	13.76	14.06	14.85	14.26	13.7	14.3	14.06	574.2	7.211	10.87	13.87	15.49	15.97	16.4	16.49	16.04	15.07	16.31	17.47	575	7.577	11.59	15.96	19.65	18.87	21.54	23.89	25.14	25.6	26.32	26.34
574.4	7.215	10.2	12.39	13.29	13.77	13.98	14.66	14.19	13.59	14.21	14.08	574.4	7.2	10.86	13.91	15.42	15.94	16.4	16.47	16.04	15	16.2	17.46	575.2	7.58	11.52	15.82	19.56	18.8	21.38	23.91	25.02	25.59	26.16	26.4
574.6	7.196	10.14	12.33	13.31	13.69	13.98	14.69	14.13	13.42	14.2	14.21	574.6	7.235	10.75	13.92	15.32	15.83	16.35	16.37	15.84	14.89	16.18	17.39	575.4	7.498	11.53	15.75	19.51	18.86	21.34	23.8	24.87	25.43	26.06	26.4
574.8	7.152	10.13	12.23	13.22	13.71	13.93	14.74	14.13	13.39	14.11	14.15	574.8	7.204	10.73	13.9	15.31	15.76	16.23	16.31	15.89	14.73	16.11	17.25	575.6	7.454	11.49	15.8	19.39	18.78	21.35	23.78	24.85	25.39	26	26.37
575	7.122	10.04	12.2	13.18	13.71	13.83	14.73	14.06	13.39	14.09	14.05	575	7.127	10.71	13.7	15.25	15.77	16.32	16.35	15.82	14.74	16.05	17.17	575.8	7.458	11.48	15.82	19.37	18.74	21.36	23.73	24.9	25.38	25.87	26.19
575.2	7.137	9.99	12.22	13.13	13.66	13.82	14.73	14	13.42	14.09	13.95	575.2	7.048	10.62	13.67	15.19	15.71	16.24	16.37	15.79	14.66	16.03	17.26	576	7.437	11.45	15.87	19.27	18.68	21.35	23.78	24.8	25.43	25.78	26.31
575.4	7.042	9.843	12.25	13.05	13.6	13.87	14.75	13.98	13.37	13.92	13.96	575.4	7.034	10.53	13.57	15.24	15.7	16.24	16.38	15.72	14.6	16	17.21	576.2	7.375	11.4	15.76	19.24	18.63	21.35	23.84	24.81	25.39	25.84	26.31
575.6	6.966	9.795	12.27	13	13.58	13.8	14.63	13.9	13.33	13.88	13.81	575.6	6.996	10.52	13.56	15.19	15.73	16.15	16.3	15.72	14.56	16.02	17.05	576.4	7.323	11.46	15.65	19.21	18.56	21.21	23.82	24.79	25.25	25.95	26.19
575.8	7.009	9.792	12.28	12.95	13.5	13.85	14.66	13.93	13.4	13.89	13.72	575.8	6.919	10.49	13.51	15.18	15.73	16.06	16.31	15.68	14.57	15.95	17.06	576.6	7.267	11.36	15.59	19.36	18.57	21.13	23.79	24.77	25.2	25.83	26.09
576	7.003	9.75	12.17	12.85	13.47	13.73	14.52	13.88	13.42	13.89	13.68	576	6.905	10.44	13.56	15.03	15.62	16.09	16.29	15.47	14.5	15.84	17.01	576.8	7.3	11.32	15.54	19.3	18.41	21.06	23.68	24.71	25.1	25.66	25.94
576.2	6.949	9.71	12.11	12.84	13.45	13.61	14.37	13.79	13.34	13.75	13.61	576.2	6.885	10.36	13.46	15	15.54	16.04	16.29	15.43	14.45	15.8	16.94	577	7.265	11.27	15.54	19.21	18.28	21.01	23.56	24.57	24.97	25.57	25.88
576.4	6.897	9.688	12.12	12.84	13.4	13.62	14.3	13.82	13.31	13.61	13.6	576.4	6.837	10.28	13.44	15.07	15.51	16.03	16.22	15.4	14.47	15.69	16.92	577.2	7.186	11.2	15.44	19.17	18.24	21	23.49	24.42	24.93	25.54	25.84
576.6	6.854	9.655	12.02	12.68	13.29	13.51	14.33	13.75	13.29	13.64	13.54	576.6	6.775	10.29	13.43	14.92	15.48	16.01	16.16	15.43	14.44	15.57	16.76	577.4	7.148	11.21	15.37	19.17	18.36	20.91	23.45	24.35	24.9	25.48	25.78
576.8	6.787	9.573	11.91	12.79	13.38	13.52	14.29	13.61	13.18	13.66	13.51	576.8	6.775	10.18	13.37	14.89	15.51	16.02	16.02	15.4	14.42	15.58	16.7	577.6	7.108	11.13	15.31	19.12	18.28	20.84	23.36	24.38	24.87	25.49	25.8
577	6.69	9.637	11.93	12.78	13.28	13.51	14.26	13.6	13.13	13.69	13.47	577	6.773	10.09	13.33	14.85	15.48	15.95	15.99	15.35	14.39	15.67	16.68	577.8	7.046	11.09	15.41	19.16	18.26	20.9	23.39	24.22	24.78	25.32	25.84
577.2	6.607	9.587	11.87	12.72	13.22	13.53	14.2	13.63	13.02	13.62	13.42	577.2	6.699	10.12	13.31	14.85	15.41	15.81	16.05	15.37	14.37	15.67	16.65	578	6.968	11.03	15.31	19	18.25	20.74	23.3	24.25	24.71	25.28	25.84
577.4	6.687	9.506	11.85	12.58	13.27	13.45	14.17	13.57	12.92	13.51	13.42	577.4	6.664	10.18	13.33	14.81	15.34	15.87	15.99	15.34	14.34	15.59	16.52	578.2	6.974	10.99	15.27	18.96	18.17	20.88	23.21	24.34	24.66	25.15	25.79
577.6	6.579	9.461	11.9	12.58	13.06	13.52	14.2	13.49	12.82	13.39	13.44	577.6	6.565	10.12	13.33	14.82	15.19	15.81	15.92	15.23	14.25	15.47	16.45	578.4	6.953	11	15.29	18.96	18.14	20.89	23.21	24.29	24.79	25.12	25.69
577.8	6.632	9.485	11.92	12.51	12.99	13.47	14.16	13.5	12.81	13.37	13.32	577.8	6.532	10.06	13.18	14.75	15.19	15.77	15.89	15.22	14.16	15.53	16.4	578.6	6.891	10.97	15.17	18.88	18.09	20.78	23.01	24.2	24.71	24.9	25.52
578	6.532	9.448	11.86	12.49	12.94	13.47	14.08	13.47	12.75	13.37	13.3	578	6.528	10	13.14	14.64	15.23	15.74	15.84	15.1	14.16	15.47	16.43	578.8	6.837	10.93	15.13	18.68	18.03	20.75	22.99	24.07	24.66	24.9	25.31
578.2	6.493	9.38	11.79	12.56	12.91	13.51	14.07	13.38	12.8	13.38	13.19	578.2	6.471	9.967	13.12	14.59	15.21	15.57	15.71	15.1	14.12	15.44	16.43	579	6.81	10.92	15.12	18.69	17.99	20.65	22.95	24.07	24.6	24.8	25.36
578.4	6.466	9.38	11.76	12.55	12.87	13.57	14.09	13.33	12.74	13.3	13.16	578.4	6.453	10.02	13.17	14.54	15.2	15.55	15.73	15.08	14.04	15.44	16.32	579.2	6.778	10.98	15.1	18.69	18.01	20.63	22.97	23.92	24.6	24.85	25.24
578.6	6.493	9.381	11.77	12.53	12.86	13.46	14	13.27	12.69	13.26	13.16	578.6	6.455	9.998	13.13	14.47	15.1	15.55	15.65	15.06	14.01	15.36	16.3	579.4	6.769	10.83	15.13	18.67	17.96	20.61	22.95	23.89	24.47	24.86	25.27
578.8	6.457	9.34	11.79	12.41	12.91	13.33	13.9	13.2	12.72	13.24	13.16	578.8	6.393	10.01	13.05	14.46	15.07	15.42	15.64	14.95	13.98	15.33	16.23	579.6	6.701	10.79	15.05	18.74	17.92	20.56	22.96	23.76	24.46	24.85	25.16
579	6.417	9.29	11.69	12.34	12.86	13.31	13.81	13.17	12.7	13.21	13.03	579	6.352	9.975	13.02	14.47	14.91	15.35	15.54	14.87	14.01	15.31	16.24	579.8	6.709	10.72	15.01	18.74	17.84	20.52	22.87	23.74	24.41	24.63	25.15
579.2	6.339	9.32	11.58	12.25	12.91	13.22	13.83	13.1	12.63	13.06	12.97	579.2	6.325	9.988	13.09	14.44	14.89	15.32	15.51	14.79	13.98	15.34	16.3	580	6.646	10.66	14.99	18.69	17.83	20.29	22.8	23.66	24.43	24.56	25.13
579.4	6.265	9.151	11.54	12.17	12.74	13.1	13.76	13.03	12.57	13.14	12.85	579.4	6.334	9.915	13.01	14.4	14.79	15.3	15.39	14.78	13.88	15.2	16.22	580.2	6.604	10.68	14.91	18.62	17.71	20.2	22.76	23.56	24.24	24.52	24.96
579.6	6.224	9.117	11.53	12.17	12.68	13.09	13.74	12.94	12.66	13	12.88	579.6	6.222	9.836	13.02	14.45	14.8	15.2	15.31	14.72	13.8	15.14	16.09	580.4	6.587	10.71	14.83	18.64	17.67	20.26	22.67	23.56	24.14	24.54	24.98
579.8	6.188	9.068	11.51	12.15	12.73	13.03	13.66	12.93	12.56	12.94	12.88	579.8	6.187	9.773	12.91	14.33	14.68	15.19	15.27	14.62	13.79	15.14	16.11	580.6	6.575	10.61	14.78	18.56	17.7	20.24	22.64	23.56	24.03	24.37	24.92
580	6.162	8.981	11.47	12.09	12.67	13.08	13.62	12.88	12.38	12.91	12.81	580	6.178	9.697	12.9	14.28	14.68	15.17	15.2	14.68	13.62	15.16	16.02	580.8	6.521	10.62	14.69	18.45	17.65	20.16	22.8	23.57	23.96	24.37	24.87
580.2	6.112	8.871	11.44	12.11	12.67	12.9	13.54	12.9	12.43	12.86	12.81	580.2	6.189	9.711	12.89	14.3	14.76	15.17	15.24	14.59	13.59	15.06	16.03	581	6.487	10.62	14.67	18.47	17.63	20.05	22.84	23.44	23.93	24.33	24.85
580.4	6.087	8.807	11.47	12.02	12.63	12.9	13.5	12.89	12.34	12.83	12.76	580.4	6.136	9.674	12.88	14.33	14.71	15.16	15.29	14.56	13.59	14.99	16.06	581.2	6.511	10.63	14.62	18.55	17.54	20.07	22.67	23.37	23.91	24.23	24.76
580.6	6.066	8.747	11.42	11.98	12.65	12.81	13.54	12.78	12.39	12.84	12.75	580.6	6.124	9.653	12.81	14.26	14.75	15.23	15.35	14.57	13.54	14.85	16.08	581.4	6.478	10.61	14.55	18.39	17.51	20.01	22.58	23.32	23.79	24.2	24.63
580.8	6.026	8.767	11.26	12.02	12.53	12.83	13.6	12.77	12.46	12.74	12.79	580.8	6.049	9.513	12.78	14.14	14.73	15.16	15.26	14.6	13.59	14.77	16.13	581.6	6.418	10.55	14.55	18.44	17.51	19.89	22.48	23.18	23.84	24.16	24.59
581	5.996	8.711	11.19	12.01	12.47	12.7	13.55	12.73	12.41	12.79	12.85	581	6.037	9.483	12.66	14.19	14.58	15.1	15.12	14.65	13.58	14.74	16.03	581.8	6.384	10.5	14.46	18.43	17.38	19.73	22.39	23.25	23.75	24.15	24.56
581.2	5.966	8.708	11.22	11.94	12.49	12.75	13.55	12.69	12.36	12.76	12.81	581.2	5.981	9.451	12.63	14.1	14.53	15.04	15.12	14.59	13.65	14.73	15.91	582	6.394	10.5	14.42	18.23	17.4	19.74	22.35	23.14	23.7	24.09	24.35
581.4	5.952	8.788	11.22	11.92	12.34	12.7	13.42	12.72	12.29	12.67	12.7	581.4	5.982	9.408	12.6	14.04	14.54	14.99	14.95	14.5	13.53	14.65	15.77	582.2	6.34	10.39	14.42	18.14	17.36	19.67	22.36	23.22	23.71	24.06	24.35
581.6	5.937	8.76	11.28	11.87	12.36	12.64	13.48	12.73	12.21	12.69	12.58	581.6	5.952	9.38	12.57	13.89	14.45	14.94	14.9	14.46	13.43	14.63	15.69	582.4	6.302	10.4	14.5	18.27	17.34	19.62	22.21	23.23	23.81	24.04	24.32
581.8	5.909	8.79	11.25	11.84	12.33	12.6	13.44	12.65	12.19	12.67	12.57	581.8	5.946	9.291	12.6	13.9	14.47	14.88	14.86	14.39	13.33	14.65	15.64	582.6	6.259	10.33	14.5	18.26	17.29	19.58	22.12	23.04	23.73	23.99	24.24
582	5.833	8.714	11.22	11.79	12.31	12.5	13.42	12.69	12.19	12.56	12.57	582	5.867	9.262	12.52	13.85	14.37	14.8	14.97	14.34	13.29	14.64	15.74	582.8	6.23	10.32	14.43	18.18	17.25	19.47	22.05	23.13	23.63	24	24.14
582.2	5.769	8.631	11.18	11.74	12.31	12.51	13.33	12.65	12.14	12.57	12.55	582.2	5.921	9.282	12.58	13.7	14.38	14.82	14.95	14.33	13.27	14.6	15.7	583	6.132	10.37	14.46	18.11	17.32	19.55	21.99	22.98	23.59	24.02	24.1
582.4	5.711	8.64	11.15	11.68	12.34	12.47	13.16	12.53	12.02	12.56	12.53	582.4	5.878	9.246	12.52	13.66	14.26	14.81	14.88	14.23	13.28	14.51	15.63	583.2	6.102	10.38	14.41	18	17.25	19.57	22.03	22.89	23.62	23.89	24.06
582.6	5.763	8.626	11.18	11.75	12.31	12.48	13.2	12.51	12	12.47	12.44	582.6	5.88	9.266	12.46	13.61	14.28	14.74	14.84	14.12	13.26	14.47	15.58	583.4	6.073	10.31	14.36	18.08	17.26	19.55	21.99	22.92	23.41	23.92	23.91
582.8	5.766	8.596	11.01	11.8	12.24	12.46	13.18	12.42	11.85	12.36	12.37	582.8	5.849	9.241	12.38	13.61	14.32	14.63	14.76	14.14	13.25	14.35	15.48	583.6	6.017	10.19	14.33	18.08	17.26	19.37	21.96	22.79	23.26	23.82	23.92
583	5.744	8.534	11.05	11.67	12.18	12.39	13.11	12.35	11.81	12.33	12.35	583	5.765	9.258	12.31	13.56	14.27	14.66	14.76	14.16	13.22	14.31	15.41	583.8	5.968	10.14	14.37	18.03	17.32	19.34	21.9	22.75	23.24	23.73	24.02
583.2	5.702	8.594	11.02	11.63	12.14	12.44	12.98	12.41	11.82	12.32	12.27	583.2	5.737	9.237	12.34	13.48	14.2	14.63	14.71	14.14	13.07	14.19	15.44	584	5.964	10.19	14.32	17.89	17.29	19.31	21.8	22.74	23.28	23.63	23.98
583.4	5.657	8.599	10.92	11.69	12.09	12.45	12.99	12.5	11.81	12.38	12.25	583.4	5.579	9.222	12.3	13.48	14.16	14.57	14.67	14.13	12.99	14.22	15.28	584.2	5.909	10.2	14.28	17.76	17.09	19.36	21.76	22.74	23.24	23.63	23.97
583.6	5.62	8.547	10.92	11.59	12.05	12.43	12.94	12.47	11.73	12.35	12.18	583.6	5.558	9.121	12.29	13.45	14.13	14.5	14.64	14.02	12.96	14.18	15.2	584.4	5.837	10.13	14.22	17.75	17.04	19.26	21.74	22.67	23.24	23.6	23.88
583.8	5.597	8.541	10.92	11.63	12.04	12.28	12.96	12.41	11.76	12.35	12.13	583.8	5.59	9.134	12.2	13.58	14.16	14.5	14.53	14.05	12.96	14.14	15.26	584.6	5.855	10.02	14.23	17.72	17.03	19.28	21.76	22.74	23.15	23.52	23.84
584	5.567	8.538	10.88	11.67	12.02	12.24	12.87	12.36	11.69	12.32	12	584	5.55	9.06	12.2	13.48	14.18	14.4	14.53	13.95	12.87	14.16	15.26	584.8	5.849	10.07	14.2	17.69	16.87	19.23	21.76	22.66	23.19	23.5	23.72
584.2	5.554	8.464	10.81	11.55	11.98	12.26	12.79	12.25	11.66	12.33	11.98	584.2	5.554	9.082	12.27	13.52	14.03	14.38	14.47	13.93	12.74	14.17	15.17	585	5.783	10.03	14.04	17.62	16.91	19.08	21.7	22.58	23.1	23.5	23.65
584.4	5.537	8.429	10.72	11.53	11.89	12.2	12.86	12.33	11.59	12.29	11.98	584.4	5.535	9.12	12.13	13.49	14.22	14.19	14.34	13.95	12.71	14.06	15.05	585.2	5.777	9.956	14.05	17.61	16.83	19.03	21.63	22.53	22.95	23.47	23.61
584.6	5.473	8.425	10.67	11.53	11.77	12.2	12.74	12.24	11.58	12.15	11.9	584.6	5.471	9.183	12.1	13.42	14.18	14.28	14.4	13.92	12.7	14	15.05	585.4	5.735	9.929	13.98	17.54	16.91	19.07	21.41	22.47	22.77	23.27	23.51
584.8	5.443	8.447	10.62	11.49	11.72	12.18	12.68	12.24	11.52	12.17	11.92	584.8	5.469	9.112	12.07	13.39	14.11	14.29	14.4	13.95	12.75	14.02	15.02	585.6	5.697	9.948	13.89	17.5	16.79	19	21.39	22.32	22.78	23.28	23.5
585	5.428	8.419	10.7	11.47	11.7	12.14	12.76	12.15	11.55	12.2	11.98	585	5.45	9.053	12.09	13.36	14.06	14.22	14.38	13.86	12.65	13.91	15.03	585.8	5.683	9.887	13.77	17.41	16.72	18.9	21.38	22.19	22.71	23.14	23.55
585.2	5.413	8.329	10.57	11.42	11.7	12.1	12.73	12.15	11.42	12.03	11.92	585.2	5.409	8.918	12.03	13.29	13.95	14.22	14.37	13.91	12.76	13.86	14.94	586	5.708	9.922	13.81	17.44	16.75	19.01	21.36	22.16	22.62	23.22	23.44
585.4	5.328	8.311	10.55	11.43	11.68	12.02	12.76	12.04	11.36	11.95	11.84	585.4	5.395	8.983	11.99	13.29	13.89	14.17	14.37	13.83	12.74	13.82	14.93	586.2	5.668	9.902	13.74	17.44	16.76	18.94	21.38	22.07	22.51	23.2	23.35
585.6	5.35	8.266	10.55	11.31	11.66	12.07	12.75	11.99	11.39	11.96	11.78	585.6	5.343	8.943	11.95	13.3	13.9	14.12	14.38	13.78	12.56	13.88	14.87	586.4	5.604	9.821	13.69	17.43	16.76	18.86	21.29	22.17	22.53	22.98	23.31
585.8	5.381	8.267	10.53	11.22	11.67	12	12.67	11.96	11.43	11.97	11.68	585.8	5.342	8.897	11.92	13.17	13.88	14.1	14.22	13.73	12.56	13.98	14.85	586.6	5.657	9.829	13.76	17.36	16.89	18.83	21.32	22.16	22.54	23.05	23.25
586	5.332	8.173	10.42	11.2	11.64	11.89	12.6	11.9	11.42	11.96	11.68	586	5.292	8.909	11.9	13.14	13.75	14.02	14.13	13.74	12.48	13.91	14.85	586.8	5.588	9.803	13.67	17.37	16.71	18.71	21.19	22.17	22.48	22.91	23.24
586.2	5.315	8.231	10.38	11.19	11.6	11.85	12.58	11.84	11.42	11.93	11.7	586.2	5.231	8.85	11.88	13	13.85	14.09	14.08	13.66	12.53	13.91	14.69	587	5.53	9.795	13.66	17.3	16.55	18.64	21.26	22.12	22.41	22.92	23.26
586.4	5.32	8.186	10.34	11.19	11.6	11.81	12.57	11.98	11.35	11.88	11.73	586.4	5.254	8.831	11.85	12.93	13.81	14	14.08	13.66	12.54	13.77	14.81	587.2	5.538	9.747	13.71	17.3	16.51	18.67	21.12	21.96	22.42	22.86	23.08
586.6	5.218	8.108	10.36	11.14	11.55	11.72	12.5	11.93	11.31	11.89	11.71	586.6	5.179	8.665	11.78	12.94	13.78	14.08	14.03	13.63	12.46	13.61	14.79	587.4	5.522	9.755	13.63	17.28	16.43	18.67	20.92	21.94	22.3	22.69	23.11
586.8	5.192	8.051	10.32	11.11	11.41	11.66	12.4	11.88	11.16	11.8	11.66	586.8	5.155	8.656	11.77	12.95	13.79	13.93	14.04	13.61	12.54	13.7	14.71	587.6	5.478	9.726	13.46	17.23	16.31	18.63	20.83	21.95	22.2	22.54	22.98
587	5.151	8.01	10.27	11.07	11.44	11.7	12.43	11.93	11.07	11.69	11.51	587	5.1	8.603	11.79	12.96	13.82	13.9	14.1	13.57	12.46	13.59	14.6	587.8	5.404	9.628	13.39	17.18	16.3	18.54	20.76	21.82	22.27	22.51	22.92
587.2	5.171	7.965	10.27	11.05	11.37	11.68	12.36	11.84	11.08	11.69	11.46	587.2	5.128	8.582	11.75	12.98	13.7	13.81	13.99	13.37	12.51	13.56	14.57	588	5.377	9.56	13.29	17.17	16.3	18.56	20.83	21.8	22.34	22.48	22.92
587.4	5.125	7.837	10.22	10.95	11.38	11.67	12.33	11.76	10.94	11.68	11.4	587.4	5.044	8.499	11.69	12.93	13.55	13.81	13.92	13.36	12.39	13.71	14.6	588.2	5.354	9.519	13.4	17.12	16.37	18.4	20.86	21.82	22.21	22.37	23.02
587.6	5.098	7.825	10.21	10.86	11.34	11.57	12.19	11.64	10.97	11.6	11.35	587.6	5.045	8.502	11.61	12.88	13.48	13.76	13.89	13.34	12.28	13.63	14.58	588.4	5.342	9.45	13.38	17.04	16.25	18.45	20.81	21.74	22.26	22.22	22.7
587.8	5.029	7.727	10.1	10.81	11.37	11.69	12.2	11.71	10.99	11.54	11.39	587.8	5.048	8.496	11.51	12.83	13.43	13.66	13.92	13.28	12.29	13.58	14.44	588.6	5.354	9.49	13.33	17.02	16.14	18.42	20.67	21.62	22.17	22.25	22.7
588	4.965	7.761	10.08	10.86	11.36	11.7	12.25	11.6	11	11.58	11.35	588	4.992	8.496	11.51	12.81	13.47	13.64	13.9	13.18	12.17	13.43	14.41	588.8	5.299	9.476	13.35	17.08	16.03	18.29	20.65	21.63	22.05	22.34	22.59
588.2	4.949	7.793	10.01	10.84	11.31	11.61	12.23	11.6	10.97	11.56	11.22	588.2	4.984	8.496	11.53	12.84	13.35	13.58	13.82	13.07	12.17	13.37	14.44	589	5.253	9.493	13.37	17.04	16.07	18.34	20.58	21.61	21.95	22.31	22.61
588.4	4.995	7.778	9.961	10.81	11.27	11.62	12.26	11.59	11.02	11.53	11.18	588.4	4.976	8.424	11.54	12.8	13.42	13.63	13.81	13	12.08	13.34	14.35	589.2	5.261	9.496	13.39	16.9	16.11	18.24	20.55	21.55	21.93	22.18	22.68
588.6	4.887	7.709	9.943	10.85	11.26	11.46	12.23	11.62	11	11.56	11.25	588.6	4.956	8.493	11.48	12.68	13.34	13.61	13.72	13.03	12.11	13.33	14.3	589.4	5.233	9.432	13.41	16.93	16.07	18.17	20.42	21.53	21.99	22.13	22.56
588.8	4.874	7.703	9.963	10.73	11.28	11.29	12.21	11.5	10.99	11.42	11.26	588.8	4.954	8.466	11.46	12.52	13.29	13.62	13.67	13.02	11.97	13.39	14.28	589.6	5.245	9.368	13.34	16.86	16.11	18.15	20.41	21.39	21.84	22.01	22.53
589	4.903	7.582	9.941	10.69	11.2	11.32	12.18	11.44	10.98	11.39	11.21	589	4.9	8.467	11.47	12.48	13.2	13.61	13.57	12.93	11.91	13.27	14.27	589.8	5.215	9.269	13.31	16.76	16.09	18.16	20.34	21.33	21.68	21.99	22.27
589.2	4.866	7.589	9.963	10.65	11.11	11.37	12.2	11.4	10.86	11.24	11.18	589.2	4.897	8.404	11.34	12.49	13.18	13.62	13.53	13	11.87	13.18	14.17	590	5.151	9.198	13.37	16.77	16.04	18.16	20.39	21.4	21.53	21.88	22.35
589.4	4.833	7.548	9.898	10.66	11.14	11.37	12.12	11.34	10.81	11.27	11.19	589.4	4.849	8.35	11.3	12.52	13.24	13.53	13.68	13.02	12.02	13.32	14.2	590.2	5.152	9.157	13.14	16.74	16.02	18.08	20.42	21.29	21.35	21.93	22.28
589.6	4.812	7.58	9.978	10.64	11.1	11.35	11.98	11.4	10.73	11.3	11.12	589.6	4.769	8.287	11.27	12.64	13.17	13.54	13.58	13.04	11.94	13.32	14.19	590.4	5.1	9.158	13.12	16.7	15.93	17.96	20.39	21.2	21.4	21.89	22.26
589.8	4.755	7.633	9.92	10.66	11.09	11.38	11.9	11.44	10.75	11.31	11.05	589.8	4.737	8.203	11.25	12.66	13.13	13.52	13.51	12.95	11.89	13.26	14.16	590.6	5.062	9.179	12.96	16.64	15.86	17.86	20.54	21.22	21.51	21.87	22.21
590	4.759	7.555	9.914	10.56	11.11	11.2	11.86	11.34	10.69	11.27	10.97	590	4.755	8.265	11.24	12.62	13.09	13.45	13.45	12.85	11.92	13.18	14	590.8	5.032	9.179	13.01	16.63	15.82	17.84	20.31	21.08	21.54	21.71	22.08
590.2	4.721	7.568	9.897	10.49	11.09	11.11	11.8	11.28	10.61	11.19	10.84	590.2	4.742	8.251	11.1	12.54	13.05	13.42	13.38	12.87	11.86	13.07	13.93	591	5.021	9.146	12.93	16.59	15.82	17.72	20.22	21.18	21.53	21.72	22.11
590.4	4.708	7.522	9.91	10.39	11.02	11.06	11.82	11.24	10.51	11.12	10.88	590.4	4.679	8.131	11.11	12.44	13.08	13.28	13.37	12.91	11.8	13.12	13.87	591.2	4.971	9.143	12.96	16.53	15.76	17.76	20.11	21.21	21.35	21.61	22.05
590.6	4.668	7.495	9.801	10.48	11.1	10.99	11.82	11.19	10.52	11.06	10.95	590.6	4.637	8.033	11.07	12.38	13	13.25	13.31	12.8	11.64	13.1	13.88	591.4	4.957	9.133	12.95	16.54	15.67	17.68	20.17	21.16	21.3	21.62	22
590.8	4.605	7.466	9.689	10.49	11.03	10.99	11.75	11.26	10.53	11.07	10.87	590.8	4.619	8.032	10.98	12.25	12.91	13.3	13.19	12.8	11.66	12.96	13.85	591.6	4.918	9.095	12.88	16.43	15.65	17.56	20.28	21.01	21.3	21.46	21.83
591	4.563	7.418	9.604	10.45	10.94	10.98	11.73	11.23	10.48	11.05	10.82	591	4.578	8.028	10.98	12.28	12.96	13.2	13.19	12.71	11.59	12.95	13.87	591.8	4.864	9.138	12.97	16.39	15.63	17.6	20.18	20.95	21.25	21.56	21.83
591.2	4.565	7.481	9.584	10.43	10.89	11.01	11.78	11.19	10.46	11.04	10.69	591.2	4.51	7.987	10.93	12.27	13.04	13.23	13.16	12.59	11.62	12.9	13.82	592	4.818	9.176	13.02	16.45	15.69	17.7	20.06	20.87	21.23	21.44	21.75
591.4	4.579	7.401	9.591	10.34	10.83	11.02	11.71	11.08	10.48	11	10.64	591.4	4.516	7.908	11.05	12.22	13.07	13.13	13.2	12.62	11.61	12.87	13.84	592.2	4.815	9.117	12.99	16.4	15.68	17.65	19.98	20.73	21.3	21.41	21.67
591.6	4.551	7.458	9.489	10.21	10.78	10.99	11.62	10.97	10.52	10.89	10.71	591.6	4.493	7.914	11	12.15	12.94	13.05	13.14	12.59	11.67	12.74	13.74	592.4	4.764	9.02	13	16.42	15.61	17.55	19.93	20.68	21.19	21.4	21.74
591.8	4.5	7.397	9.461	10.18	10.76	11.09	11.61	10.86	10.55	10.71	10.68	591.8	4.46	7.952	10.89	12.11	12.86	13.09	13.08	12.52	11.62	12.72	13.77	592.6	4.76	9.045	12.99	16.39	15.62	17.45	19.85	20.45	21.02	21.31	21.76
592	4.512	7.395	9.463	10.12	10.7	11.06	11.44	10.85	10.46	10.84	10.61	592	4.473	8	10.91	12.05	12.79	12.99	12.93	12.54	11.62	12.63	13.61	592.8	4.693	8.961	12.86	16.32	15.59	17.46	19.73	20.46	20.89	21.33	21.67
592.2	4.481	7.298	9.472	10.15	10.66	11.03	11.31	10.93	10.42	10.8	10.67	592.2	4.462	8.029	10.95	12.08	12.77	13	12.93	12.48	11.57	12.56	13.61	593	4.695	8.932	12.78	16.28	15.56	17.43	19.7	20.52	20.75	21.25	21.56
592.4	4.45	7.284	9.454	10.16	10.69	10.91	11.24	10.85	10.31	10.71	10.61	592.4	4.442	7.975	10.88	12.13	12.62	12.94	12.84	12.45	11.52	12.53	13.51	593.2	4.673	8.856	12.8	16.13	15.51	17.46	19.72	20.45	20.69	21.23	21.53
592.6	4.417	7.254	9.462	10.07	10.66	10.87	11.2	10.79	10.24	10.67	10.57	592.6	4.416	7.939	10.97	12.13	12.63	12.83	12.81	12.41	11.52	12.55	13.47	593.4	4.692	8.786	12.74	16.16	15.51	17.34	19.65	20.35	20.61	21	21.47
592.8	4.394	7.229	9.357	10.02	10.68	10.78	11.21	10.79	10.21	10.67	10.53	592.8	4.347	7.812	10.78	12.03	12.58	12.78	12.88	12.48	11.46	12.49	13.49	593.6	4.677	8.834	12.65	16.18	15.39	17.25	19.61	20.39	20.53	20.91	21.44
593	4.412	7.143	9.38	9.944	10.62	10.75	11.22	10.77	10.29	10.62	10.53	593	4.284	7.742	10.74	11.98	12.56	12.79	12.92	12.39	11.45	12.41	13.49	593.8	4.662	8.809	12.53	16.1	15.3	17.13	19.65	20.47	20.6	21.02	21.31
593.2	4.36	7.126	9.313	9.946	10.6	10.72	11.29	10.81	10.24	10.66	10.58	593.2	4.276	7.856	10.65	11.87	12.68	12.81	12.92	12.35	11.36	12.45	13.54	594	4.636	8.735	12.52	16.04	15.28	17.04	19.6	20.35	20.62	20.92	21.31
593.4	4.268	7.06	9.202	9.947	10.55	10.61	11.3	10.79	10.24	10.66	10.44	593.4	4.221	7.775	10.72	11.84	12.63	12.67	12.83	12.27	11.35	12.34	13.49	594.2	4.568	8.76	12.52	16	15.36	17.13	19.48	20.31	20.65	20.87	21.12
593.6	4.232	7.113	9.2	9.958	10.52	10.6	11.1	10.73	10.16	10.66	10.45	593.6	4.212	7.754	10.76	11.91	12.56	12.52	12.71	12.3	11.35	12.37	13.47	594.4	4.583	8.798	12.55	16	15.22	17.09	19.4	20.13	20.6	20.83	21.18
593.8	4.252	7.15	9.136	9.996	10.45	10.59	11.06	10.7	10.15	10.71	10.48	593.8	4.19	7.793	10.76	11.8	12.45	12.47	12.64	12.26	11.26	12.25	13.38	594.6	4.538	8.72	12.51	15.98	15.24	16.99	19.38	20.06	20.5	20.83	21.2
594	4.256	7.014	9.185	9.96	10.39	10.61	11.02	10.62	10.04	10.61	10.52	594	4.137	7.765	10.7	11.82	12.43	12.54	12.56	12.15	11.22	12.32	13.36	594.8	4.526	8.732	12.51	15.99	15.21	16.97	19.3	20.1	20.41	20.73	21
594.2	4.218	6.98	9.193	9.944	10.37	10.52	11	10.51	10.01	10.51	10.43	594.2	4.134	7.713	10.6	11.78	12.34	12.45	12.56	12.07	11.14	12.2	13.28	595	4.519	8.736	12.43	15.98	15.13	16.93	19.35	20.09	20.23	20.65	20.95
594.4	4.183	7.041	9.16	9.867	10.35	10.59	11.06	10.47	10.04	10.42	10.33	594.4	4.156	7.617	10.56	11.73	12.25	12.5	12.57	12.09	11.09	12.22	13.22	595.2	4.426	8.696	12.36	15.87	15.18	16.91	19.24	20.15	20.22	20.59	21.03
594.6	4.193	7.033	9.103	9.716	10.32	10.57	10.99	10.45	9.956	10.42	10.35	594.6	4.164	7.534	10.58	11.8	12.26	12.58	12.54	12.16	11.09	12.09	13.08	595.4	4.382	8.576	12.3	15.84	15.07	16.86	19.09	19.95	20.39	20.65	20.88
594.8	4.183	6.997	9.035	9.795	10.23	10.51	11	10.44	9.87	10.46	10.39	594.8	4.13	7.558	10.58	11.78	12.22	12.58	12.54	12.1	11.01	12.08	13.09	595.6	4.384	8.601	12.36	15.8	15.12	16.89	19.1	20.01	20.43	20.44	20.82
595	4.188	6.99	9.044	9.767	10.21	10.45	10.93	10.41	9.71	10.45	10.25	595	4.073	7.56	10.63	11.7	12.21	12.54	12.57	12.07	11.01	12.02	13.06	595.8	4.415	8.584	12.37	15.65	15.05	16.86	19.19	20.03	20.24	20.44	20.82
595.2	4.22	6.956	9.082	9.669	10.21	10.4	10.91	10.3	9.742	10.44	10.26	595.2	4.019	7.5	10.61	11.6	12.22	12.51	12.54	12.1	11.02	12.05	13.05	596	4.343	8.56	12.37	15.61	14.97	16.88	19.04	19.84	20.15	20.42	20.76
595.4	4.145	6.858	9.041	9.617	10.22	10.35	10.83	10.33	9.743	10.43	10.3	595.4	4.077	7.403	10.59	11.69	12.17	12.43	12.5	12.09	10.94	12.02	12.92	596.2	4.331	8.509	12.37	15.6	14.92	16.77	18.98	19.86	20.16	20.37	20.66
595.6	4.114	6.802	9.06	9.645	10.07	10.33	10.79	10.34	9.75	10.38	10.25	595.6	4.106	7.459	10.6	11.65	12.1	12.34	12.41	11.95	10.99	12.03	12.99	596.4	4.335	8.497	12.27	15.54	14.83	16.68	18.88	19.74	20.09	20.34	20.53
595.8	4.017	6.834	8.998	9.566	10.1	10.25	10.76	10.27	9.708	10.34	10.24	595.8	4.087	7.439	10.51	11.56	11.96	12.33	12.38	11.95	10.83	11.93	12.95	596.6	4.339	8.409	12.16	15.55	14.82	16.65	18.84	19.8	19.99	20.39	20.43
596	4.015	6.747	9.046	9.545	10.09	10.33	10.79	10.23	9.674	10.28	10.15	596	4.038	7.44	10.45	11.53	12.01	12.31	12.35	11.86	10.86	11.94	12.84	596.8	4.311	8.347	12.11	15.57	14.82	16.6	18.83	19.67	20.13	20.26	20.32
596.2	3.946	6.713	9.027	9.651	10.09	10.24	10.76	10.09	9.636	10.16	10.1	596.2	3.982	7.351	10.36	11.47	11.9	12.34	12.22	11.75	10.92	11.96	12.79	597	4.273	8.359	12.09	15.6	14.8	16.5	18.95	19.63	20.21	20.33	20.22
596.4	3.9	6.725	8.937	9.619	10.06	10.35	10.78	10.14	9.641	10.13	10.08	596.4	3.962	7.393	10.28	11.34	11.87	12.21	12.26	11.71	10.86	11.93	12.78	597.2	4.267	8.371	12.08	15.66	14.77	16.52	18.89	19.59	20.11	20.35	20.15
596.6	3.906	6.746	8.957	9.586	10.12	10.21	10.75	10.12	9.6	10.14	10.06	596.6	3.981	7.326	10.19	11.36	11.86	12.18	12.2	11.61	10.84	11.82	12.71	597.4	4.204	8.351	12.1	15.57	14.71	16.53	18.75	19.65	20.03	20.22	20.11
596.8	3.923	6.664	8.891	9.503	10.02	10.18	10.7	10.14	9.56	10.13	10.05	596.8	3.922	7.353	10.16	11.35	11.98	12.11	12.09	11.62	10.77	11.86	12.71	597.6	4.132	8.309	12.01	15.42	14.65	16.42	18.78	19.56	19.91	20.02	20.04
597	3.875	6.628	8.814	9.493	10.03	10.1	10.6	10.16	9.546	10.06	9.939	597	3.885	7.35	10.22	11.35	12.05	12.03	12.16	11.57	10.8	11.84	12.6	597.8	4.15	8.334	11.99	15.31	14.71	16.43	18.77	19.59	19.84	20.03	19.91
597.2	3.846	6.717	8.828	9.416	9.951	10.08	10.46	10.15	9.472	10.08	9.873	597.2	3.827	7.289	10.19	11.23	11.95	12	12.16	11.57	10.79	11.76	12.58	598	4.166	8.29	11.97	15.27	14.58	16.35	18.65	19.42	19.67	19.88	20
597.4	3.819	6.719	8.726	9.385	9.925	10.06	10.49	10.08	9.486	9.988	9.836	597.4	3.804	7.303	10.17	11.24	11.89	11.96	12.21	11.57	10.71	11.76	12.48	598.2	4.16	8.26	11.96	15.19	14.6	16.21	18.73	19.38	19.56	19.81	19.93
597.6	3.751	6.698	8.741	9.393	9.866	10.03	10.45	9.98	9.46	9.963	9.78	597.6	3.843	7.256	10.18	11.2	11.78	11.9	12.14	11.59	10.61	11.71	12.48	598.4	4.141	8.266	12.01	15.2	14.5	16.22	18.63	19.21	19.62	19.77	19.81
597.8	3.73	6.62	8.75	9.359	9.822	10.06	10.46	9.913	9.415	9.976	9.678	597.8	3.817	7.345	10.06	11.23	11.77	11.83	12.05	11.62	10.57	11.69	12.6	598.6	4.098	8.277	11.93	15.3	14.57	16.23	18.62	19.14	19.62	19.78	19.8
598	3.769	6.667	8.68	9.4	9.795	10.05	10.46	9.894	9.369	9.992	9.721	598	3.816	7.321	9.996	11.25	11.71	11.84	11.96	11.6	10.55	11.65	12.49	598.8	4.082	8.273	11.94	15.25	14.56	16.12	18.43	19.12	19.56	19.56	19.69
598.2	3.759	6.612	8.629	9.329	9.726	10.05	10.49	9.88	9.378	9.938	9.762	598.2	3.766	7.214	9.965	11.19	11.66	11.84	12.01	11.52	10.63	11.74	12.5	599	3.976	8.218	11.89	15.29	14.46	16.14	18.49	19.13	19.55	19.51	19.76
598.4	3.742	6.583	8.622	9.374	9.643	9.993	10.4	9.907	9.35	9.833	9.863	598.4	3.729	7.153	9.875	11.18	11.63	11.79	12.01	11.52	10.5	11.71	12.39	599.2	3.952	8.198	11.88	15.2	14.5	16.14	18.36	19.07	19.44	19.39	19.68
598.6	3.743	6.547	8.539	9.234	9.556	9.959	10.36	9.983	9.334	9.879	9.769	598.6	3.687	7.148	9.926	11.15	11.64	11.8	11.92	11.5	10.49	11.55	12.42	599.4	4.001	8.18	11.84	15.12	14.43	16.07	18.31	19.05	19.45	19.31	19.71
598.8	3.749	6.421	8.541	9.273	9.595	9.916	10.33	9.956	9.344	9.803	9.716	598.8	3.699	7.081	9.865	11.12	11.63	11.75	11.85	11.42	10.46	11.52	12.38	599.6	3.978	8.127	11.82	15.01	14.36	16.11	18.2	18.98	19.39	19.35	19.64
599	3.717	6.472	8.487	9.193	9.575	9.772	10.29	9.899	9.238	9.803	9.717	599	3.671	7.073	9.822	11.02	11.64	11.76	11.79	11.41	10.39	11.55	12.29	599.8	4.014	8.165	11.79	14.98	14.34	16.1	18.22	19.06	19.3	19.4	19.65
599.2	3.692	6.372	8.519	9.114	9.506	9.722	10.27	9.95	9.184	9.746	9.733	599.2	3.656	7.027	9.795	10.98	11.6	11.76	11.63	11.4	10.44	11.53	12.31	600	3.999	8.114	11.86	14.97	14.37	15.95	18.17	19.06	19.25	19.41	19.6
599.4	3.683	6.353	8.461	9.063	9.509	9.805	10.23	9.884	9.096	9.712	9.723	599.4	3.656	7.049	9.719	10.9	11.55	11.7	11.63	11.41	10.43	11.47	12.41	600.2	3.909	8.092	11.81	15.02	14.28	15.86	18.12	18.92	19.29	19.43	19.6
599.6	3.722	6.352	8.344	9.133	9.513	9.664	10.16	9.813	9.066	9.677	9.608	599.6	3.552	7.072	9.699	10.9	11.53	11.64	11.58	11.29	10.42	11.34	12.24	600.4	3.913	8.058	11.78	14.97	14.29	15.82	18.13	18.82	19.18	19.52	19.61
599.8	3.675	6.418	8.405	9.227	9.464	9.698	10.17	9.708	9.021	9.627	9.553	599.8	3.602	7.132	9.716	10.96	11.5	11.57	11.6	11.26	10.35	11.26	12.23	600.6	3.891	8.031	11.65	14.83	14.21	15.63	18.09	18.75	19.23	19.38	19.52
600	3.671	6.4	8.275	9.131	9.469	9.607	10.12	9.661	9.078	9.588	9.463	600	3.581	7.02	9.813	10.94	11.46	11.67	11.74	11.3	10.26	11.35	12.14	600.8	3.947	8.031	11.66	14.82	14.21	15.5	18.09	18.73	19.01	19.37	19.33
600.2	3.623	6.349	8.299	9.079	9.415	9.707	10.05	9.713	9.035	9.529	9.445	600.2	3.558	7.025	9.871	10.85	11.4	11.69	11.69	11.26	10.27	11.25	12.14	601	3.975	8.008	11.58	14.73	14.1	15.41	17.89	18.64	19.13	19.27	19.25
600.4	3.586	6.351	8.284	9.06	9.429	9.732	9.998	9.622	8.999	9.55	9.433	600.4	3.519	6.989	9.856	10.81	11.39	11.62	11.57	11.21	10.19	11.17	12.11	601.2	3.913	7.93	11.52	14.79	14.06	15.5	17.76	18.64	19.08	19.07	19.23
600.6	3.577	6.331	8.287	8.964	9.342	9.646	9.988	9.554	8.985	9.633	9.412	600.6	3.529	7.028	9.751	10.76	11.38	11.46	11.59	11.08	10.16	11.23	12.07	601.4	3.847	7.906	11.47	14.75	14.12	15.48	17.74	18.64	18.97	19.07	19.16
600.8	3.525	6.367	8.297	8.899	9.4	9.552	9.922	9.517	9.006	9.518	9.456	600.8	3.531	7.009	9.63	10.74	11.2	11.39	11.56	11.12	10.15	11.15	12.12	601.6	3.805	7.921	11.49	14.72	14.01	15.58	17.82	18.61	18.98	19.04	19.1
601	3.556	6.339	8.311	8.916	9.336	9.579	9.872	9.397	8.91	9.551	9.353	601	3.523	6.824	9.655	10.83	11.2	11.47	11.52	11.01	10.07	11.12	12.17	601.8	3.81	7.904	11.44	14.65	13.97	15.59	17.75	18.51	18.84	19.07	19.01
601.2	3.568	6.22	8.241	8.886	9.236	9.494	9.911	9.424	8.913	9.529	9.329	601.2	3.491	6.741	9.562	10.77	11.27	11.53	11.58	11.04	10.12	11.13	12.15	602	3.778	7.804	11.36	14.61	13.86	15.49	17.69	18.48	18.88	19.16	19.06
601.4	3.559	6.101	8.162	8.87	9.194	9.537	9.867	9.399	8.857	9.494	9.328	601.4	3.553	6.717	9.552	10.63	11.3	11.54	11.56	10.95	10.14	11.15	12	602.2	3.763	7.739	11.32	14.51	13.9	15.38	17.71	18.39	18.83	19.03	19.03
601.6	3.61	6.17	8.205	8.802	9.23	9.525	9.911	9.312	8.83	9.427	9.255	601.6	3.509	6.681	9.42	10.66	11.26	11.56	11.58	10.91	9.99	11.12	12	602.4	3.778	7.744	11.3	14.58	13.85	15.32	17.59	18.39	18.78	19.1	18.99
601.8	3.574	6.22	8.099	8.742	9.266	9.522	9.9	9.302	8.868	9.441	9.317	601.8	3.479	6.738	9.466	10.62	11.25	11.44	11.52	10.81	9.909	10.99	11.94	602.6	3.764	7.766	11.28	14.61	13.87	15.25	17.53	18.3	18.76	19.03	18.99
602	3.507	6.24	8.097	8.638	9.309	9.452	9.896	9.271	8.733	9.492	9.359	602	3.413	6.795	9.489	10.55	11.17	11.35	11.46	10.89	9.891	10.92	11.89	602.8	3.726	7.745	11.27	14.56	13.86	15.3	17.6	18.33	18.61	19.02	18.91
602.2	3.434	6.136	8.048	8.7	9.228	9.456	9.816	9.348	8.764	9.377	9.305	602.2	3.401	6.756	9.498	10.45	11.14	11.31	11.44	10.81	9.91	10.91	11.82	603	3.704	7.727	11.29	14.58	13.8	15.21	17.67	18.24	18.56	18.94	18.92
602.4	3.456	6.112	7.976	8.762	9.149	9.444	9.741	9.278	8.752	9.346	9.28	602.4	3.337	6.738	9.45	10.41	11.09	11.22	11.4	10.83	9.857	10.85	11.79	603.2	3.696	7.709	11.27	14.54	13.82	15.03	17.57	18.15	18.51	18.76	18.95
602.6	3.448	6.096	7.997	8.684	9.038	9.368	9.733	9.352	8.725	9.255	9.146	602.6	3.346	6.681	9.422	10.38	11.12	11.25	11.35	10.83	9.77	10.78	11.84	603.4	3.698	7.672	11.26	14.54	13.82	15.09	17.52	18.25	18.45	18.65	19
602.8	3.404	6.076	7.947	8.683	8.975	9.364	9.795	9.265	8.665	9.278	9.093	602.8	3.381	6.692	9.42	10.45	11.07	11.21	11.23	10.8	9.829	10.73	11.77	603.6	3.698	7.678	11.3	14.54	13.74	15.09	17.47	18.12	18.37	18.73	18.88
603	3.343	6.041	7.945	8.766	8.91	9.358	9.727	9.284	8.63	9.229	9.055	603	3.397	6.664	9.353	10.47	11.03	11.19	11.22	10.79	9.84	10.72	11.77	603.8	3.684	7.607	11.14	14.39	13.77	15.02	17.46	18.07	18.29	18.6	18.76
603.2	3.332	5.96	7.942	8.673	9.017	9.301	9.676	9.293	8.664	9.196	9.086	603.2	3.342	6.719	9.361	10.51	10.91	11.22	11.21	10.75	9.802	10.74	11.64	604	3.685	7.631	11.15	14.34	13.7	14.93	17.33	18.07	18.34	18.48	18.6
603.4	3.312	5.94	7.936	8.603	9.011	9.219	9.642	9.137	8.635	9.153	9.03	603.4	3.338	6.664	9.289	10.43	10.86	11.21	11.17	10.74	9.772	10.79	11.55	604.2	3.681	7.62	11.27	14.31	13.63	14.91	17.41	18.03	18.32	18.4	18.61
603.6	3.338	5.955	7.946	8.553	8.973	9.064	9.576	9.142	8.587	9.124	8.98	603.6	3.319	6.686	9.29	10.33	10.79	11.2	11.14	10.68	9.725	10.81	11.58	604.4	3.641	7.555	11.19	14.29	13.62	14.96	17.37	17.87	18.3	18.56	18.55
603.8	3.332	5.921	7.904	8.536	8.957	9.096	9.44	9.134	8.61	9.068	8.956	603.8	3.263	6.705	9.249	10.26	10.71	11.16	11.08	10.51	9.74	10.68	11.5	604.6	3.663	7.494	11.19	14.24	13.58	14.83	17.3	17.78	18.33	18.51	18.51
604	3.339	5.913	7.853	8.504	8.953	9.062	9.429	9.15	8.549	9.028	9.024	604	3.212	6.705	9.213	10.32	10.66	11.04	10.99	10.56	9.666	10.63	11.52	604.8	3.611	7.483	11.16	14.24	13.63	14.83	17.28	17.64	18.3	18.31	18.54
604.2	3.286	5.859	7.782	8.473	8.909	9.069	9.461	9.083	8.462	9.021	8.993	604.2	3.287	6.609	9.235	10.21	10.67	10.96	10.93	10.58	9.654	10.58	11.42	605	3.542	7.411	11.07	14.21	13.6	14.82	17.27	17.54	18.24	18.29	18.45
604.4	3.243	5.888	7.829	8.431	8.934	9.131	9.372	9.098	8.439	9.023	8.898	604.4	3.288	6.544	9.151	10.23	10.67	10.92	11.04	10.57	9.623	10.6	11.44	605.2	3.555	7.394	11.1	14.17	13.45	14.75	17.18	17.67	18.15	18.24	18.47
604.6	3.251	5.84	7.752	8.406	8.963	9.063	9.38	9.027	8.429	9.055	8.784	604.6	3.24	6.53	9.177	10.22	10.66	10.9	11.01	10.48	9.542	10.6	11.47	605.4	3.567	7.388	11.07	14.1	13.59	14.74	17.04	17.73	18.04	18.18	18.28
604.8	3.245	5.896	7.694	8.374	8.944	9.082	9.388	8.964	8.422	9.004	8.795	604.8	3.226	6.552	9.171	10.22	10.59	10.8	10.91	10.43	9.629	10.51	11.43	605.6	3.637	7.427	11.06	14.1	13.57	14.76	16.99	17.64	17.96	18.16	18.28
605	3.235	5.883	7.687	8.445	8.868	9.08	9.268	8.944	8.358	9.077	8.805	605	3.21	6.582	9.155	10.24	10.63	10.75	10.99	10.37	9.659	10.45	11.35	605.8	3.575	7.414	10.97	14.08	13.48	14.76	16.93	17.48	17.87	18.13	18.24
605.2	3.243	5.857	7.665	8.411	8.833	9.108	9.357	8.925	8.331	9.029	8.771	605.2	3.174	6.483	9.161	10.15	10.66	10.75	10.88	10.34	9.603	10.45	11.29	606	3.584	7.387	10.96	13.98	13.47	14.8	16.71	17.35	17.81	18.09	18.3
605.4	3.266	5.869	7.598	8.339	8.791	9.018	9.389	8.868	8.241	8.934	8.852	605.4	3.163	6.443	9.116	10.05	10.58	10.69	10.77	10.41	9.641	10.38	11.31	606.2	3.605	7.324	10.92	14.03	13.31	14.73	16.72	17.44	17.75	18.03	18.33
605.6	3.19	5.842	7.535	8.347	8.809	8.995	9.356	8.824	8.239	8.904	8.852	605.6	3.148	6.43	9.068	9.978	10.57	10.66	10.81	10.45	9.679	10.31	11.25	606.4	3.575	7.375	10.85	14.11	13.35	14.71	16.61	17.5	17.75	17.93	18.2
605.8	3.136	5.837	7.572	8.321	8.738	8.971	9.312	8.878	8.267	8.845	8.788	605.8	3.152	6.472	9.076	10.05	10.52	10.65	10.78	10.35	9.64	10.29	11.22	606.6	3.582	7.315	10.85	14	13.23	14.48	16.77	17.46	17.69	17.82	18.16
606	3.158	5.8	7.642	8.233	8.693	8.966	9.231	8.821	8.172	8.788	8.633	606	3.186	6.465	9.133	10.07	10.55	10.61	10.75	10.26	9.632	10.29	11.19	606.8	3.538	7.37	10.81	13.99	13.19	14.38	16.68	17.27	17.77	17.89	18.15
606.2	3.136	5.794	7.585	8.214	8.601	8.905	9.256	8.819	8.147	8.819	8.673	606.2	3.161	6.388	9.114	9.968	10.56	10.56	10.79	10.21	9.576	10.25	11.28	607	3.512	7.316	10.8	13.97	13.18	14.44	16.66	17.32	17.68	17.89	18.15
606.4	3.143	5.778	7.564	8.247	8.481	8.904	9.166	8.808	8.143	8.725	8.619	606.4	3.19	6.348	9.065	9.979	10.5	10.5	10.78	10.17	9.518	10.26	11.29	607.2	3.561	7.336	10.77	13.87	13.17	14.43	16.54	17.32	17.69	17.86	18.13
606.6	3.063	5.703	7.548	8.226	8.503	8.812	9.182	8.751	8.195	8.709	8.585	606.6	3.09	6.359	9.013	9.979	10.42	10.46	10.76	10.24	9.42	10.21	11.2	607.4	3.532	7.308	10.74	13.94	13.16	14.34	16.65	17.3	17.63	17.79	18.04
606.8	3.074	5.678	7.524	8.137	8.483	8.796	9.146	8.706	8.152	8.682	8.581	606.8	3.07	6.396	8.988	9.87	10.46	10.47	10.84	10.25	9.363	10.31	11.26	607.6	3.526	7.277	10.76	13.91	13.18	14.36	16.71	17.28	17.63	17.64	18.03
607	3.122	5.627	7.531	8.048	8.495	8.746	9.045	8.731	8.081	8.602	8.653	607	3.09	6.363	8.963	9.79	10.41	10.59	10.69	10.26	9.365	10.22	11.21	607.8	3.457	7.289	10.71	13.81	13.09	14.31	16.57	17.26	17.54	17.64	17.98
607.2	3.102	5.579	7.489	8.045	8.564	8.705	9.091	8.633	8.012	8.554	8.609	607.2	3.11	6.334	8.98	9.818	10.44	10.56	10.52	10.12	9.274	10.2	11.17	608	3.555	7.218	10.69	13.82	13.06	14.29	16.59	17.33	17.4	17.57	17.84
607.4	3.096	5.585	7.384	8.026	8.586	8.633	9.105	8.581	8.074	8.48	8.613	607.4	3.077	6.312	8.898	9.829	10.41	10.56	10.49	10.18	9.211	10.23	11.09	608.2	3.614	7.215	10.71	13.74	13.03	14.19	16.59	17.24	17.32	17.6	17.71
607.6	3.098	5.658	7.423	7.931	8.502	8.64	9.087	8.541	8.108	8.463	8.582	607.6	3.051	6.268	8.786	9.833	10.39	10.56	10.39	10.18	9.216	10.16	11.05	608.4	3.596	7.189	10.74	13.7	13.1	14.18	16.6	17.18	17.25	17.63	17.52
607.8	3.098	5.622	7.401	7.923	8.506	8.644	9.057	8.522	7.983	8.467	8.471	607.8	2.992	6.21	8.721	9.788	10.31	10.46	10.4	10.25	9.167	10.12	11.01	608.6	3.574	7.287	10.65	13.63	13.02	14.2	16.55	17.17	17.25	17.55	17.44
608	3.118	5.519	7.324	7.899	8.409	8.645	8.947	8.573	7.996	8.472	8.437	608	2.964	6.169	8.728	9.81	10.29	10.43	10.36	10.12	9.097	10.07	10.91	608.8	3.547	7.302	10.67	13.69	12.93	14.32	16.39	17.03	17.18	17.44	17.29
608.2	3.105	5.494	7.341	7.912	8.364	8.636	8.869	8.558	8.026	8.509	8.403	608.2	2.95	6.166	8.66	9.667	10.15	10.37	10.33	10.07	9.098	10.01	10.87	609	3.52	7.246	10.54	13.52	12.9	14.22	16.35	16.93	17.24	17.36	17.31
608.4	3.069	5.49	7.327	7.871	8.396	8.498	8.851	8.559	8.062	8.555	8.328	608.4	2.978	6.15	8.624	9.696	10.21	10.35	10.37	10.02	9.047	9.952	10.85	609.2	3.511	7.173	10.46	13.46	12.84	14.18	16.21	16.82	17.22	17.22	17.43
608.6	3.109	5.502	7.293	7.937	8.292	8.427	8.805	8.538	7.957	8.527	8.215	608.6	3	6.122	8.68	9.624	10.12	10.42	10.44	10.01	9.023	10.07	10.82	609.4	3.521	7.153	10.43	13.36	12.89	13.98	16.14	16.79	17.1	17.06	17.42
608.8	3.085	5.404	7.207	7.937	8.29	8.385	8.838	8.534	7.946	8.611	8.28	608.8	3.017	6.083	8.722	9.646	10.04	10.44	10.4	9.93	9.046	10.02	10.8	609.6	3.519	7.153	10.49	13.39	13.02	14.01	16.09	16.73	17.07	17.02	17.52
609	3.071	5.405	7.238	7.86	8.298	8.411	8.788	8.448	7.974	8.494	8.307	609	2.971	6.021	8.649	9.584	10.02	10.46	10.41	9.879	9.023	9.915	10.8	609.8	3.516	7.147	10.48	13.45	12.93	13.99	16.14	16.73	17.11	16.93	17.3
609.2	3.097	5.433	7.187	7.847	8.316	8.444	8.799	8.38	7.95	8.494	8.33	609.2	2.96	6.029	8.56	9.507	9.956	10.44	10.36	9.979	8.995	9.919	10.69	610	3.528	7.08	10.47	13.44	12.93	13.99	16.14	16.63	17.01	17.02	17.24
609.4	3.044	5.398	7.164	7.776	8.283	8.442	8.788	8.363	7.939	8.457	8.303	609.4	2.974	6.056	8.604	9.516	10.02	10.32	10.22	9.926	8.988	9.841	10.65	610.2	3.538	6.984	10.44	13.37	12.83	13.95	16.15	16.67	16.95	17.02	17.35
609.6	3.01	5.326	7.232	7.827	8.197	8.419	8.758	8.271	7.851	8.389	8.273	609.6	2.984	5.995	8.538	9.424	10.02	10.27	10.23	9.847	8.957	9.791	10.73	610.4	3.477	6.922	10.32	13.35	12.78	13.83	16.04	16.64	16.91	16.91	17.25
609.8	2.998	5.324	7.209	7.794	8.227	8.349	8.665	8.301	7.763	8.355	8.306	609.8	2.962	5.973	8.51	9.362	9.943	10.32	10.12	9.891	9.002	9.787	10.72	610.6	3.464	6.977	10.31	13.34	12.73	13.83	16.02	16.52	16.79	16.83	17.11
610	3.036	5.3	7.151	7.76	8.147	8.412	8.643	8.342	7.769	8.299	8.216	610	2.963	5.952	8.517	9.29	9.793	10.21	10.1	9.766	8.953	9.815	10.66	610.8	3.399	6.917	10.24	13.22	12.7	13.77	16	16.44	16.72	16.81	17.1
610.2	3.011	5.287	7.136	7.722	8.139	8.319	8.574	8.347	7.778	8.291	8.133	610.2	2.923	5.955	8.483	9.2	9.813	10.22	10.04	9.754	8.91	9.761	10.56	611	3.427	6.907	10.23	13.18	12.77	13.77	15.86	16.43	16.67	16.85	17.06
610.4	2.977	5.353	7.17	7.704	8.205	8.267	8.576	8.302	7.723	8.263	8.16	610.4	2.891	5.944	8.342	9.189	9.88	10.15	10.09	9.761	8.942	9.779	10.56	611.2	3.525	6.882	10.18	13.13	12.73	13.71	15.81	16.42	16.74	16.77	16.94
610.6	2.991	5.329	7.103	7.644	8.18	8.358	8.563	8.257	7.638	8.196	8.048	610.6	2.873	6.004	8.376	9.202	9.869	10.11	10.12	9.84	8.951	9.724	10.5	611.4	3.509	6.96	10.15	13.07	12.66	13.65	15.83	16.48	16.62	16.73	16.93
610.8	2.929	5.4	7.052	7.64	8.082	8.312	8.477	8.155	7.69	8.121	7.967	610.8	2.864	6.023	8.417	9.257	9.832	10.1	10.08	9.818	8.914	9.748	10.52	611.6	3.458	6.993	10.24	13.03	12.58	13.65	15.8	16.53	16.6	16.76	16.85
611	2.96	5.327	7.051	7.662	8.027	8.353	8.535	8.133	7.69	8.157	8.008	611	2.924	5.962	8.435	9.201	9.829	10.03	10.06	9.779	8.798	9.677	10.5	611.8	3.502	6.872	10.28	13.1	12.54	13.63	15.77	16.51	16.66	16.61	16.78
611.2	2.984	5.358	7.014	7.609	8.056	8.304	8.436	8.191	7.602	8.224	7.962	611.2	2.869	5.966	8.423	9.195	9.824	10.05	10.06	9.741	8.76	9.579	10.44	612	3.528	6.875	10.19	12.98	12.44	13.63	15.62	16.44	16.7	16.6	16.79
611.4	2.893	5.337	6.909	7.59	8.001	8.195	8.443	8.147	7.558	8.179	7.922	611.4	2.883	5.893	8.386	9.16	9.804	10.02	9.975	9.775	8.72	9.549	10.36	612.2	3.489	6.784	10.2	13	12.41	13.55	15.56	16.29	16.64	16.48	16.63
611.6	2.945	5.251	6.937	7.569	7.933	8.263	8.452	8.153	7.521	8.157	7.991	611.6	2.827	5.855	8.321	9.147	9.767	9.979	9.824	9.732	8.745	9.52	10.38	612.4	3.48	6.797	10.21	12.88	12.35	13.48	15.6	16.31	16.41	16.41	16.62
611.8	2.969	5.216	6.918	7.544	7.958	8.264	8.399	8.127	7.562	8.118	7.936	611.8	2.88	5.842	8.326	9.153	9.719	9.847	9.873	9.761	8.707	9.491	10.34	612.6	3.457	6.754	10.18	12.91	12.25	13.43	15.53	16.29	16.37	16.41	16.51
612	2.921	5.254	6.954	7.584	8.011	8.135	8.267	8.155	7.495	8.123	7.919	612	2.869	5.83	8.324	9.096	9.641	9.812	9.914	9.723	8.645	9.436	10.31	612.8	3.441	6.778	10.13	12.92	12.28	13.52	15.51	16.18	16.19	16.44	16.51
612.2	2.928	5.253	6.891	7.585	7.999	8.103	8.295	8.05	7.449	8.077	7.888	612.2	2.899	5.889	8.271	9.063	9.597	9.827	9.828	9.708	8.662	9.568	10.3	613	3.466	6.754	10.14	12.83	12.38	13.43	15.51	16.13	16.18	16.44	16.55
612.4	2.929	5.206	6.937	7.511	7.944	8.152	8.34	8.126	7.484	8.028	7.866	612.4	2.858	5.876	8.239	9.046	9.534	9.784	9.811	9.6	8.617	9.571	10.16	613.2	3.481	6.728	10.11	12.89	12.32	13.46	15.5	16.06	16.17	16.44	16.5
612.6	2.915	5.184	6.926	7.489	7.901	8.156	8.305	8.062	7.497	8.099	7.849	612.6	2.873	5.813	8.152	9.139	9.472	9.84	9.805	9.513	8.642	9.551	10.11	613.4	3.448	6.781	10.01	12.85	12.38	13.36	15.47	16.04	16.18	16.39	16.55
612.8	2.908	5.132	6.865	7.447	7.913	8.078	8.373	8.016	7.537	7.993	7.877	612.8	2.872	5.817	8.154	9.13	9.487	9.705	9.823	9.58	8.529	9.579	10.14	613.6	3.427	6.743	9.967	12.86	12.44	13.28	15.53	16.08	16.21	16.27	16.39
613	2.908	5.144	6.815	7.412	7.858	8.11	8.269	7.952	7.388	8.016	7.95	613	2.92	5.704	8.177	9.161	9.431	9.633	9.773	9.576	8.523	9.507	10.09	613.8	3.511	6.763	10.01	12.73	12.38	13.24	15.47	16.08	16.1	16.26	16.52
613.2	2.922	5.175	6.677	7.405	7.81	8.056	8.219	7.892	7.354	8.011	7.912	613.2	2.906	5.71	8.185	9.101	9.463	9.569	9.749	9.52	8.446	9.405	10.12	614	3.443	6.724	9.967	12.75	12.36	13.08	15.37	16	16.12	16.15	16.46
613.4	2.936	5.139	6.754	7.353	7.788	7.973	8.132	7.996	7.368	8.079	7.851	613.4	2.875	5.693	8.107	8.997	9.434	9.655	9.715	9.461	8.5	9.315	10.14	614.2	3.486	6.707	9.832	12.8	12.35	13.09	15.33	15.93	16.05	16.21	16.35
613.6	2.901	5.136	6.679	7.395	7.846	7.899	8.084	7.954	7.314	8.014	7.754	613.6	2.857	5.691	8.065	8.972	9.44	9.683	9.758	9.503	8.553	9.263	10.13	614.4	3.496	6.667	9.903	12.79	12.23	13.06	15.27	15.94	16.15	16.07	16.41
613.8	2.914	5.16	6.675	7.338	7.798	7.883	8.083	7.944	7.261	7.972	7.723	613.8	2.854	5.702	8.05	8.967	9.402	9.683	9.723	9.44	8.513	9.097	10.07	614.6	3.447	6.749	9.804	12.87	12.21	13.04	15.3	15.81	16.21	16	16.26
614	2.958	5.152	6.717	7.316	7.728	7.879	8.116	7.863	7.298	7.889	7.722	614	2.838	5.675	7.993	8.936	9.391	9.67	9.62	9.433	8.443	9.14	10	614.8	3.513	6.751	9.807	12.71	12.19	13	15.22	15.74	16.05	15.94	16.16
614.2	2.948	5.085	6.719	7.292	7.623	7.898	8.128	7.847	7.325	7.877	7.708	614.2	2.831	5.685	8.06	8.862	9.292	9.607	9.491	9.395	8.338	9.147	9.965	615	3.535	6.747	9.859	12.72	12.17	13.08	15.29	15.69	16	16.06	16.13
614.4	2.947	5.025	6.708	7.402	7.624	7.886	8.075	7.832	7.32	7.908	7.773	614.4	2.903	5.684	8.044	8.802	9.307	9.648	9.581	9.262	8.272	9.133	9.946	615.2	3.553	6.72	9.772	12.64	12.02	12.96	15.27	15.66	16	15.99	16.07
614.6	2.878	5.053	6.628	7.363	7.645	7.875	8.043	7.834	7.314	7.904	7.689	614.6	2.891	5.668	7.968	8.766	9.309	9.658	9.501	9.234	8.267	9.193	9.924	615.4	3.493	6.698	9.786	12.53	12	12.94	15.15	15.65	15.94	16.07	16.04
614.8	2.906	5.036	6.574	7.337	7.649	7.89	7.96	7.844	7.372	7.798	7.569	614.8	2.819	5.674	7.988	8.779	9.316	9.621	9.484	9.143	8.326	9.095	10	615.6	3.506	6.685	9.793	12.47	11.92	12.88	15.1	15.64	15.89	16.15	15.96
615	2.885	4.992	6.585	7.305	7.64	7.902	7.942	7.852	7.28	7.748	7.493	615	2.838	5.575	7.869	8.798	9.181	9.576	9.483	9.145	8.309	9.111	9.948	615.8	3.522	6.576	9.817	12.4	11.99	12.85	15.05	15.56	15.81	16.14	15.89
615.2	2.983	4.949	6.552	7.336	7.599	7.833	7.962	7.811	7.221	7.76	7.455	615.2	2.818	5.554	7.879	8.789	9.122	9.567	9.507	9.113	8.259	9.138	9.919	616	3.509	6.544	9.892	12.45	11.98	12.82	14.97	15.44	15.79	15.99	15.85
615.4	2.985	4.92	6.599	7.335	7.552	7.872	7.911	7.722	7.231	7.721	7.507	615.4	2.816	5.579	7.913	8.672	9.039	9.59	9.421	9.139	8.347	9.11	9.944	616.2	3.54	6.51	9.828	12.53	12.01	12.79	15.02	15.5	15.68	15.9	15.92
615.6	2.873	4.863	6.581	7.266	7.571	7.837	7.914	7.693	7.184	7.678	7.522	615.6	2.806	5.526	7.801	8.719	9.026	9.471	9.46	9.18	8.359	9.041	9.831	616.4	3.446	6.501	9.77	12.52	12.02	12.8	14.89	15.43	15.63	15.8	15.9
615.8	2.898	4.919	6.584	7.085	7.517	7.698	7.899	7.699	7.118	7.624	7.521	615.8	2.837	5.491	7.827	8.702	9.07	9.44	9.459	9.103	8.318	8.939	9.66	616.6	3.427	6.501	9.709	12.43	12	12.79	14.79	15.41	15.65	15.71	15.85
616	2.878	4.927	6.458	7.044	7.519	7.711	7.918	7.653	7.094	7.555	7.467	616	2.825	5.452	7.768	8.648	9.1	9.286	9.527	9.033	8.265	8.918	9.741	616.8	3.421	6.454	9.677	12.4	12	12.65	14.72	15.38	15.53	15.45	15.98
616.2	2.899	4.924	6.469	6.951	7.512	7.652	7.954	7.551	7.1	7.568	7.45	616.2	2.792	5.366	7.825	8.565	9.162	9.365	9.449	8.978	8.266	8.965	9.707	617	3.426	6.43	9.669	12.36	12.03	12.8	14.63	15.31	15.54	15.34	15.83
616.4	2.904	4.873	6.445	7.011	7.483	7.605	7.93	7.585	7.108	7.641	7.363	616.4	2.806	5.356	7.758	8.553	9.134	9.283	9.412	8.99	8.315	8.956	9.703	617.2	3.436	6.485	9.522	12.36	11.83	12.87	14.61	15.26	15.49	15.46	15.74
616.6	2.872	4.857	6.471	7.056	7.419	7.507	7.797	7.595	7.032	7.584	7.341	616.6	2.813	5.351	7.706	8.503	9.138	9.304	9.354	9.078	8.22	8.879	9.713	617.4	3.471	6.515	9.511	12.34	11.8	12.78	14.8	15.14	15.37	15.49	15.63
616.8	2.897	4.876	6.38	7.036	7.433	7.598	7.821	7.505	6.973	7.595	7.356	616.8	2.834	5.289	7.658	8.495	9.124	9.228	9.341	9.085	8.19	8.905	9.631	617.6	3.415	6.545	9.533	12.26	11.76	12.69	14.77	15.16	15.42	15.51	15.62
617	2.966	4.84	6.405	6.947	7.403	7.564	7.739	7.462	6.936	7.544	7.361	617	2.807	5.407	7.604	8.552	9.068	9.239	9.303	8.954	8.196	8.913	9.567	617.8	3.47	6.424	9.497	12.23	11.72	12.58	14.81	15.12	15.35	15.41	15.42
617.2	2.971	4.807	6.384	6.889	7.432	7.612	7.749	7.392	6.945	7.48	7.335	617.2	2.8	5.369	7.633	8.475	8.916	9.177	9.259	8.933	8.175	8.84	9.531	618	3.523	6.387	9.471	12.23	11.76	12.53	14.51	15.1	15.3	15.33	15.43
617.4	2.962	4.872	6.37	6.865	7.401	7.553	7.805	7.442	6.992	7.475	7.329	617.4	2.837	5.361	7.579	8.46	8.784	9.235	9.255	8.941	8.092	8.796	9.507	618.2	3.566	6.359	9.544	12.27	11.8	12.41	14.47	15.15	15.25	15.23	15.44
617.6	2.998	4.856	6.267	6.88	7.322	7.501	7.76	7.452	6.932	7.426	7.217	617.6	2.872	5.349	7.59	8.426	8.797	9.206	9.214	8.848	8.112	8.705	9.359	618.4	3.587	6.28	9.483	12.18	11.78	12.46	14.45	15.01	15.23	15.35	15.52
617.8	2.924	4.86	6.263	6.828	7.277	7.444	7.642	7.481	6.962	7.531	7.241	617.8	2.833	5.303	7.601	8.493	8.84	9.227	9.1	8.892	8.088	8.751	9.399	618.6	3.53	6.357	9.354	12.11	11.65	12.37	14.41	14.91	15.1	15.22	15.44
618	2.908	4.912	6.316	6.771	7.187	7.444	7.709	7.482	6.962	7.549	7.36	618	2.843	5.274	7.536	8.412	8.849	9.218	9.086	8.918	8.015	8.667	9.362	618.8	3.581	6.311	9.364	12.11	11.58	12.24	14.49	14.89	15.04	15.19	15.33
618.2	2.926	4.874	6.27	6.765	7.117	7.444	7.664	7.416	6.934	7.487	7.35	618.2	2.822	5.304	7.538	8.392	8.87	9.244	9.044	8.947	8.026	8.679	9.273	619	3.573	6.301	9.399	11.96	11.59	12.13	14.43	14.93	15.01	15.11	15.36
618.4	2.903	4.841	6.286	6.837	7.114	7.449	7.76	7.433	6.891	7.406	7.249	618.4	2.826	5.287	7.492	8.329	8.77	9.119	9.088	8.874	8.023	8.671	9.283	619.2	3.527	6.346	9.357	11.99	11.58	12.1	14.53	14.89	14.96	15.19	15.26
618.6	2.914	4.887	6.278	6.779	7.039	7.391	7.631	7.41	6.876	7.357	7.317	618.6	2.832	5.26	7.529	8.368	8.761	9.115	9.056	8.867	8.06	8.709	9.291	619.4	3.496	6.348	9.311	12.02	11.61	12.15	14.4	14.66	15.05	15.19	15.23
618.8	2.937	4.783	6.219	6.774	7.16	7.368	7.646	7.342	6.874	7.3	7.3	618.8	2.864	5.362	7.511	8.371	8.796	9.027	9.025	8.75	7.986	8.581	9.258	619.6	3.526	6.3	9.26	12.04	11.59	12.14	14.29	14.69	14.97	15.18	15.14
619	2.925	4.803	6.213	6.808	7.224	7.328	7.537	7.371	6.808	7.259	7.265	619	2.902	5.313	7.505	8.262	8.803	9.013	8.941	8.73	7.893	8.595	9.283	619.8	3.497	6.286	9.268	12.04	11.6	12.21	14.37	14.75	14.84	15.09	15.22
619.2	2.929	4.744	6.188	6.782	7.229	7.28	7.566	7.382	6.793	7.252	7.143	619.2	2.909	5.32	7.604	8.249	8.754	8.937	8.979	8.715	7.819	8.559	9.257	620	3.472	6.32	9.141	11.95	11.47	12.32	14.36	14.71	14.79	14.93	15.34
619.4	2.915	4.74	6.206	6.782	7.055	7.333	7.545	7.376	6.77	7.254	7.134	619.4	2.883	5.29	7.483	8.196	8.756	8.986	9.068	8.743	7.79	8.514	9.226	620.2	3.504	6.301	9.041	11.81	11.36	12.25	14.36	14.6	14.76	14.92	15.16
619.6	2.88	4.752	6.08	6.641	7.092	7.37	7.509	7.358	6.735	7.317	7.117	619.6	2.816	5.202	7.476	8.118	8.742	8.964	9.011	8.723	7.792	8.527	9.164	620.4	3.576	6.219	8.957	11.82	11.27	12.09	14.32	14.65	14.78	14.83	15.01
619.8	2.914	4.7	6.09	6.743	6.965	7.319	7.516	7.302	6.748	7.278	7.105	619.8	2.81	5.252	7.439	8.169	8.699	8.899	9.003	8.691	7.772	8.472	9.163	620.6	3.54	6.095	9.047	11.77	11.33	12.03	14.31	14.7	14.8	14.78	15.12
620	2.929	4.632	6.118	6.735	6.972	7.25	7.542	7.168	6.683	7.28	7.153	620	2.822	5.206	7.425	8.095	8.678	8.937	9.08	8.65	7.673	8.471	9.172	620.8	3.535	6.11	9.082	11.85	11.29	12.01	14.28	14.68	14.74	14.8	15.08
620.2	2.935	4.608	6.1	6.694	6.963	7.331	7.495	7.173	6.704	7.256	7.17	620.2	2.823	5.197	7.459	8.175	8.536	8.8	9.023	8.626	7.763	8.441	9.208	621	3.532	6.087	9.075	11.79	11.27	11.99	14.25	14.71	14.71	14.88	15.03
620.4	2.935	4.62	5.975	6.769	7.053	7.305	7.478	7.14	6.719	7.314	7.156	620.4	2.862	5.108	7.417	8.083	8.532	8.798	8.988	8.574	7.721	8.46	9.185	621.2	3.56	6.128	9.045	11.8	11.29	12.01	14.14	14.65	14.66	14.82	14.98
620.6	2.947	4.663	5.933	6.778	7.068	7.204	7.354	7.167	6.748	7.314	7.032	620.6	2.846	5.128	7.337	8.155	8.542	8.862	8.89	8.543	7.766	8.469	9.089	621.4	3.539	6.115	9.094	11.77	11.3	12.01	14.18	14.64	14.58	14.79	14.88
620.8	2.994	4.681	6.01	6.664	7.038	7.18	7.225	7.129	6.711	7.262	7.04	620.8	2.842	5.103	7.336	8.179	8.636	8.878	8.838	8.544	7.669	8.486	9.124	621.6	3.548	6.135	9.027	11.73	11.26	12.01	14.02	14.55	14.51	14.68	14.83
621	2.947	4.682	5.981	6.597	6.977	7.172	7.204	7.094	6.664	7.212	6.975	621	2.843	5.148	7.362	8.169	8.636	8.827	8.834	8.549	7.776	8.378	9.082	621.8	3.565	6.115	9.051	11.69	11.21	11.93	14.05	14.49	14.6	14.69	14.65
621.2	2.91	4.649	5.871	6.631	6.893	7.154	7.179	7.065	6.552	7.15	6.938	621.2	2.866	5.135	7.249	8.139	8.57	8.811	8.809	8.542	7.791	8.302	9.06	622	3.587	6.226	8.996	11.64	11.21	11.85	13.92	14.43	14.59	14.67	14.71
621.4	2.963	4.658	5.888	6.635	6.87	7.081	7.135	7.148	6.526	7.143	6.984	621.4	2.848	5.138	7.208	8.061	8.541	8.763	8.75	8.433	7.754	8.237	8.999	622.2	3.599	6.133	8.92	11.55	11.12	11.74	13.91	14.45	14.55	14.61	14.71
621.6	2.965	4.643	5.938	6.555	6.77	7.144	7.093	7.074	6.557	7.093	6.974	621.6	2.867	5.148	7.188	7.976	8.497	8.775	8.638	8.399	7.642	8.169	8.882	622.4	3.638	6.164	8.909	11.57	11.13	11.69	13.93	14.42	14.6	14.59	14.64
621.8	2.923	4.666	5.88	6.52	6.706	7.066	7.081	7.009	6.618	7.038	6.926	621.8	2.913	5.09	7.094	7.92	8.54	8.725	8.62	8.422	7.602	8.206	8.839	622.6	3.661	6.162	8.981	11.68	11.15	11.73	13.83	14.31	14.56	14.55	14.59
622	2.983	4.6	5.865	6.451	6.752	7.063	7.076	6.998	6.574	7.002	6.915	622	2.905	5.052	7.175	7.927	8.455	8.673	8.637	8.421	7.504	8.142	8.794	622.8	3.618	6.042	8.963	11.6	11.14	11.66	13.7	14.35	14.47	14.49	14.61
622.2	2.995	4.636	5.824	6.378	6.713	7.021	7.065	6.933	6.568	6.946	6.907	622.2	2.864	5.01	7.126	7.844	8.436	8.55	8.633	8.424	7.522	8.17	8.788	623	3.635	5.997	8.943	11.48	11.07	11.69	13.66	14.31	14.39	14.43	14.68
622.4	3.033	4.631	5.864	6.426	6.704	7.034	7.028	6.962	6.486	6.957	6.896	622.4	2.854	4.955	7.041	7.884	8.305	8.615	8.498	8.38	7.544	8.161	8.768	623.2	3.596	6.064	8.761	11.41	11.04	11.61	13.68	14.35	14.41	14.42	14.76
622.6	3.039	4.591	5.839	6.405	6.709	6.992	7	6.954	6.389	7.003	6.845	622.6	2.924	5.009	7.034	7.834	8.263	8.606	8.517	8.341	7.516	8.192	8.771	623.4	3.597	6.013	8.695	11.38	11.04	11.66	13.72	14.25	14.45	14.36	14.84
622.8	2.996	4.538	5.781	6.45	6.646	6.966	6.987	6.921	6.423	6.959	6.834	622.8	2.899	4.914	7.019	7.793	8.245	8.46	8.502	8.282	7.558	8.083	8.771	623.6	3.608	6.028	8.739	11.45	11.08	11.62	13.75	14.29	14.41	14.25	14.71
623	3.013	4.519	5.723	6.337	6.613	6.942	6.954	6.889	6.378	6.986	6.85	623	2.958	4.935	7.003	7.778	8.281	8.389	8.521	8.342	7.483	8.081	8.708	623.8	3.591	6.01	8.772	11.39	11.02	11.59	13.65	14.14	14.41	14.28	14.64
623.2	3.03	4.48	5.745	6.297	6.596	6.947	6.953	6.924	6.295	7.01	6.771	623.2	2.898	5.014	7.065	7.729	8.288	8.491	8.508	8.226	7.442	8.056	8.728	624	3.573	5.999	8.782	11.36	10.99	11.52	13.53	14.13	14.33	14.27	14.5
623.4	3.04	4.446	5.749	6.384	6.568	6.969	6.911	6.941	6.197	7.01	6.641	623.4	2.877	4.974	7.112	7.734	8.293	8.43	8.525	8.199	7.37	8.181	8.698	624.2	3.516	5.935	8.773	11.42	10.98	11.62	13.57	13.98	14.24	14.23	14.42
623.6	3.025	4.38	5.781	6.418	6.494	7.032	6.894	6.838	6.257	6.946	6.684	623.6	2.912	5.014	7.055	7.717	8.207	8.44	8.515	8.142	7.357	8.074	8.728	624.4	3.568	5.937	8.741	11.51	10.98	11.55	13.7	13.87	14.15	14.16	14.35
623.8	3.074	4.385	5.711	6.324	6.54	7.026	6.889	6.781	6.161	6.873	6.73	623.8	2.93	4.986	7.002	7.676	8.077	8.334	8.546	8.203	7.342	8.023	8.636	624.6	3.537	5.896	8.757	11.41	11.05	11.43	13.67	13.99	13.97	14.09	14.29
624	3.102	4.349	5.722	6.288	6.586	6.895	6.89	6.747	6.118	6.773	6.744	624	2.946	4.976	7.004	7.637	8.075	8.303	8.489	8.165	7.357	7.985	8.603	624.8	3.549	5.959	8.797	11.24	10.9	11.31	13.61	13.87	13.93	14.18	14.23
624.2	3.075	4.408	5.668	6.278	6.51	6.888	6.821	6.674	6.137	6.802	6.692	624.2	2.962	4.935	6.959	7.637	8.131	8.417	8.482	8.092	7.317	7.982	8.674	625	3.519	5.939	8.802	11.22	10.95	11.29	13.53	13.75	13.89	14.14	14.2
624.4	3.046	4.29	5.718	6.293	6.421	6.813	6.793	6.704	6.2	6.767	6.609	624.4	2.888	4.912	6.922	7.635	8.148	8.418	8.446	8.089	7.29	8.001	8.603	625.2	3.572	5.857	8.804	11.19	10.87	11.19	13.34	13.68	14.07	14.31	14.21
624.6	3.033	4.37	5.645	6.233	6.348	6.735	6.808	6.678	6.222	6.739	6.625	624.6	2.825	4.789	6.958	7.564	8.127	8.358	8.371	8.044	7.29	7.86	8.608	625.4	3.592	5.834	8.763	11.03	10.84	11.13	13.26	13.64	14.02	14.13	14.09
624.8	3.104	4.37	5.668	6.299	6.366	6.667	6.762	6.7	6.226	6.73	6.647	624.8	2.75	4.8	6.936	7.599	8.071	8.277	8.296	7.992	7.26	7.805	8.578	625.6	3.547	5.854	8.774	10.87	10.76	11.11	13.14	13.69	14.01	14.14	14.03
625	3.038	4.329	5.584	6.247	6.373	6.698	6.784	6.669	6.175	6.689	6.722	625	2.82	4.845	6.822	7.604	8.077	8.265	8.338	7.966	7.307	7.769	8.549	625.8	3.553	5.843	8.609	10.86	10.83	11.16	13.19	13.71	14.05	14.15	13.99
625.2	3.025	4.268	5.573	6.122	6.394	6.668	6.77	6.644	6.195	6.687	6.657	625.2	2.872	4.837	6.787	7.683	8.056	8.226	8.282	7.945	7.439	7.856	8.578	626	3.52	5.863	8.586	10.89	10.78	11.16	13.33	13.56	13.97	14.08	13.89
625.4	3.061	4.232	5.579	6.09	6.365	6.686	6.759	6.707	6.138	6.694	6.643	625.4	2.822	4.773	6.802	7.663	7.988	8.206	8.211	7.931	7.352	7.811	8.58	626.2	3.602	5.844	8.646	10.92	10.81	11.02	13.27	13.52	13.83	13.99	13.79
625.6	3.042	4.238	5.539	6.069	6.406	6.604	6.718	6.585	6.123	6.625	6.578	625.6	2.83	4.753	6.768	7.582	7.895	8.217	8.154	7.856	7.349	7.816	8.492	626.4	3.617	5.788	8.654	10.97	10.68	11.01	13.26	13.51	13.74	13.93	13.77
625.8	2.983	4.311	5.483	6.002	6.424	6.625	6.774	6.491	6.173	6.638	6.55	625.8	2.888	4.725	6.74	7.527	7.895	8.272	8.122	7.925	7.249	7.759	8.533	626.6	3.573	5.781	8.615	10.93	10.64	11.03	13.29	13.52	13.69	13.82	13.78
626	2.962	4.25	5.454	5.998	6.299	6.592	6.816	6.495	6.094	6.632	6.505	626	2.855	4.707	6.699	7.51	7.85	8.161	8.128	7.908	7.228	7.725	8.55	626.8	3.56	5.717	8.604	10.81	10.54	11.14	13.17	13.49	13.65	13.78	13.92
626.2	2.972	4.225	5.436	6.052	6.327	6.616	6.777	6.473	6.136	6.629	6.432	626.2	2.881	4.67	6.744	7.546	7.868	8.193	8.107	7.891	7.153	7.738	8.417	627	3.556	5.724	8.479	10.86	10.54	11.1	13.22	13.54	13.55	13.68	13.88
626.4	3.043	4.206	5.508	5.98	6.303	6.562	6.713	6.444	6.108	6.678	6.375	626.4	2.879	4.647	6.635	7.511	7.868	8.14	8.057	7.854	7.21	7.756	8.427	627.2	3.617	5.705	8.425	10.8	10.5	11.11	13.12	13.43	13.59	13.65	13.91
626.6	3.022	4.216	5.427	6.028	6.26	6.575	6.665	6.484	6.03	6.557	6.454	626.6	2.866	4.613	6.611	7.522	7.866	8.068	8.073	7.87	7.125	7.825	8.383	627.4	3.619	5.75	8.366	10.73	10.4	10.95	13.05	13.34	13.55	13.74	13.76
626.8	3.046	4.146	5.423	6.009	6.286	6.516	6.63	6.391	6.009	6.395	6.449	626.8	2.863	4.579	6.619	7.492	7.837	8.023	8.048	7.841	7.115	7.802	8.314	627.6	3.637	5.689	8.417	10.66	10.4	10.85	13.04	13.4	13.57	13.6	13.77
627	3.083	4.135	5.362	5.93	6.252	6.456	6.578	6.361	5.941	6.416	6.42	627	2.877	4.557	6.655	7.452	7.83	8.106	8.068	7.799	7.198	7.703	8.364	627.8	3.602	5.693	8.354	10.67	10.39	10.84	12.96	13.43	13.54	13.57	13.71
627.2	3.113	4.123	5.323	5.953	6.212	6.513	6.622	6.353	5.974	6.487	6.372	627.2	2.951	4.596	6.74	7.358	7.82	8.159	7.962	7.74	7.088	7.636	8.28	628	3.542	5.643	8.251	10.61	10.42	10.84	12.97	13.36	13.41	13.55	13.59
627.4	3.111	4.142	5.378	5.959	6.306	6.556	6.649	6.386	5.933	6.439	6.408	627.4	2.994	4.664	6.74	7.454	7.77	8.049	8.062	7.742	7.123	7.672	8.265	628.2	3.586	5.624	8.272	10.7	10.32	10.93	12.87	13.37	13.43	13.36	13.57
627.6	3.179	4.033	5.457	5.92	6.302	6.555	6.557	6.378	5.94	6.396	6.318	627.6	2.997	4.605	6.72	7.369	7.728	8.055	8.044	7.787	7.149	7.694	8.218	628.4	3.562	5.609	8.262	10.68	10.27	10.9	12.74	13.34	13.5	13.32	13.59
627.8	3.139	4.094	5.41	5.889	6.21	6.529	6.552	6.381	5.932	6.433	6.285	627.8	2.959	4.616	6.708	7.423	7.672	7.994	8.039	7.79	7.115	7.673	8.101	628.6	3.586	5.672	8.285	10.58	10.24	10.94	12.66	13.29	13.51	13.3	13.57
628	3.151	4.127	5.405	5.878	6.211	6.557	6.626	6.379	5.909	6.427	6.343	628	2.992	4.576	6.718	7.339	7.551	7.905	8.024	7.847	7.054	7.667	7.955	628.8	3.611	5.672	8.242	10.51	10.28	10.89	12.62	13.16	13.46	13.31	13.65
628.2	3.168	4.116	5.467	5.882	6.227	6.492	6.516	6.403	5.874	6.399	6.312	628.2	3.002	4.532	6.652	7.304	7.607	7.819	7.968	7.776	6.935	7.556	8.11	629	3.612	5.67	8.202	10.35	10.38	10.82	12.56	13.28	13.39	13.36	13.51
628.4	3.182	4.123	5.443	5.867	6.133	6.464	6.521	6.31	5.859	6.436	6.221	628.4	2.989	4.499	6.616	7.287	7.509	7.813	7.921	7.714	6.864	7.521	8.032	629.2	3.616	5.711	8.203	10.26	10.29	10.81	12.69	13.09	13.3	13.25	13.34
628.6	3.193	4.097	5.416	5.769	6.178	6.457	6.543	6.282	5.783	6.306	6.158	628.6	2.995	4.529	6.564	7.285	7.527	7.944	7.886	7.733	6.855	7.542	7.958	629.4	3.556	5.729	8.139	10.26	10.24	10.79	12.66	13.01	13.31	13.07	13.17
628.8	3.118	4.129	5.321	5.816	6.128	6.433	6.491	6.288	5.766	6.263	6.186	628.8	3.007	4.501	6.541	7.249	7.375	7.941	7.809	7.623	6.86	7.515	7.97	629.6	3.581	5.672	8.149	10.26	10.22	10.75	12.61	13	13.31	13.12	13.18
629	3.1	4.114	5.209	5.833	6.072	6.414	6.429	6.284	5.718	6.256	6.2	629	2.954	4.471	6.468	7.144	7.438	7.887	7.775	7.742	6.843	7.567	8.044	629.8	3.618	5.599	8.098	10.25	10.12	10.71	12.6	13.02	13.21	13.04	13.08
629.2	3.122	4.041	5.204	5.788	6.069	6.417	6.41	6.274	5.789	6.192	6.165	629.2	3.002	4.487	6.453	7.181	7.544	7.907	7.768	7.645	6.787	7.494	7.992	630	3.626	5.549	7.982	10.31	10.12	10.7	12.52	12.98	13.22	13	13.04
629.4	3.126	4.027	5.206	5.661	6.059	6.402	6.33	6.232	5.849	6.217	6.125	629.4	2.991	4.376	6.422	7.193	7.594	7.976	7.767	7.633	6.756	7.497	7.93	630.2	3.613	5.613	7.952	10.3	10.05	10.7	12.49	12.82	13.19	13.01	13.05
629.6	3.18	4.004	5.238	5.638	5.993	6.373	6.287	6.223	5.764	6.294	6.155	629.6	3.005	4.374	6.479	7.194	7.619	7.985	7.826	7.659	6.707	7.379	7.961	630.4	3.628	5.576	8.028	10.34	9.939	10.65	12.41	12.89	13.08	12.96	13.13
629.8	3.173	4.121	5.215	5.639	6.026	6.354	6.301	6.146	5.793	6.327	6.119	629.8	3.011	4.392	6.444	7.225	7.633	7.927	7.765	7.542	6.654	7.355	7.997	630.6	3.562	5.566	8.04	10.16	10	10.64	12.41	12.88	13.01	13.02	13.23
630	3.154	4.062	5.214	5.623	5.962	6.286	6.374	6.089	5.728	6.256	6.062	630	2.972	4.404	6.425	7.255	7.597	7.878	7.653	7.499	6.74	7.36	8.027	630.8	3.48	5.654	8.053	10.17	10.03	10.65	12.41	12.77	13.01	13.06	13.19
630.2	3.223	4.056	5.16	5.663	5.965	6.231	6.364	6.02	5.732	6.238	6.047	630.2	2.959	4.434	6.426	7.21	7.58	7.678	7.673	7.507	6.709	7.349	7.865	631	3.455	5.626	8.043	10.19	10	10.49	12.5	12.85	13	13.14	13.14
630.4	3.204	3.975	5.133	5.629	5.915	6.158	6.285	5.945	5.62	6.32	6.072	630.4	2.932	4.487	6.411	7.225	7.511	7.635	7.697	7.457	6.697	7.278	7.86	631.2	3.479	5.587	8.018	10.16	9.967	10.49	12.44	12.8	12.91	13.13	13.15
630.6	3.198	3.942	5.117	5.617	5.826	6.131	6.254	6.048	5.689	6.315	6.047	630.6	2.958	4.447	6.399	7.169	7.457	7.657	7.593	7.354	6.68	7.304	7.844	631.4	3.584	5.541	8.061	10.21	9.997	10.39	12.45	12.75	12.93	13.11	13.06
630.8	3.171	3.995	5.109	5.717	5.866	6.146	6.3	6	5.681	6.312	5.955	630.8	2.975	4.448	6.349	7.012	7.404	7.732	7.616	7.376	6.749	7.247	7.764	631.6	3.601	5.557	7.976	10.17	9.913	10.45	12.51	12.72	12.92	12.98	12.94
631	3.19	4.018	5.149	5.721	5.912	6.029	6.225	5.984	5.626	6.234	5.996	631	2.953	4.472	6.234	6.946	7.447	7.772	7.654	7.369	6.63	7.252	7.739	631.8	3.596	5.543	8.009	10.21	9.891	10.4	12.43	12.74	12.91	12.85	12.83
631.2	3.18	3.941	5.085	5.63	5.923	6.086	6.255	6.045	5.62	6.202	5.947	631.2	2.974	4.428	6.225	6.914	7.371	7.736	7.663	7.238	6.601	7.164	7.801	632	3.549	5.416	7.973	10.18	9.961	10.31	12.3	12.6	12.73	12.91	12.75
631.4	3.207	3.892	5.081	5.65	5.88	6.113	6.208	6.026	5.558	6.155	5.965	631.4	3.031	4.44	6.234	6.786	7.316	7.647	7.628	7.26	6.612	7.199	7.745	632.2	3.563	5.382	7.948	10.03	9.884	10.29	12.38	12.54	12.75	12.92	12.76
631.6	3.176	3.887	5.102	5.598	5.926	6.102	6.252	6.008	5.574	6.085	5.849	631.6	3.047	4.371	6.24	6.811	7.281	7.538	7.672	7.197	6.648	7.164	7.764	632.4	3.583	5.37	7.91	10.09	9.919	10.3	12.32	12.47	12.75	12.97	12.89
631.8	3.116	3.869	5.104	5.62	5.922	6.208	6.284	6.006	5.578	6.019	5.86	631.8	3.027	4.323	6.213	6.773	7.281	7.48	7.475	7.215	6.579	7.076	7.735	632.6	3.58	5.448	7.959	10.1	9.901	10.35	12.23	12.52	12.77	12.87	12.83
632	3.092	3.965	5.062	5.542	5.83	6.148	6.263	5.98	5.556	5.996	5.826	632	3.095	4.292	6.192	6.794	7.29	7.475	7.434	7.29	6.572	7.006	7.805	632.8	3.616	5.426	7.916	10.12	9.789	10.25	12.27	12.42	12.67	12.84	12.85
632.2	3.094	4.011	4.968	5.489	5.835	6.169	6.284	5.916	5.477	5.961	5.842	632.2	3.103	4.206	6.162	6.844	7.209	7.453	7.377	7.33	6.616	6.969	7.713	633	3.662	5.327	7.926	10.1	9.772	10.22	12.21	12.35	12.58	12.74	12.81
632.4	3.122	3.992	4.979	5.468	5.757	6.167	6.207	5.956	5.506	5.949	5.886	632.4	3.042	4.271	6.074	6.808	7.215	7.399	7.413	7.288	6.539	6.973	7.648	633.2	3.601	5.374	7.913	10.07	9.72	10.12	12.25	12.42	12.67	12.65	12.76
632.6	3.172	3.869	4.908	5.445	5.739	6.187	6.175	5.962	5.485	5.972	5.828	632.6	3.035	4.365	6.105	6.734	7.204	7.432	7.358	7.245	6.525	6.898	7.586	633.4	3.59	5.373	7.791	9.957	9.621	10.06	12.06	12.36	12.6	12.56	12.69
632.8	3.14	3.818	4.92	5.413	5.77	6.177	6.11	5.917	5.446	5.966	5.853	632.8	3.071	4.331	6.105	6.711	7.233	7.361	7.403	7.192	6.41	6.935	7.579	633.6	3.565	5.398	7.712	9.881	9.643	10.02	12.05	12.27	12.47	12.65	12.7
633	3.148	3.845	4.899	5.433	5.782	6.073	6.167	5.846	5.496	5.937	5.786	633	3.065	4.298	6.137	6.748	7.201	7.366	7.442	7.199	6.425	6.921	7.441	633.8	3.556	5.475	7.799	9.849	9.603	9.979	12.03	12.29	12.47	12.5	12.62
633.2	3.165	3.821	4.945	5.437	5.685	5.975	6.089	5.85	5.46	5.961	5.778	633.2	3.064	4.3	6.075	6.795	7.213	7.396	7.422	7.11	6.396	6.911	7.45	634	3.534	5.513	7.815	9.825	9.716	10.04	11.96	12.33	12.46	12.32	12.58
633.4	3.155	3.747	4.902	5.409	5.638	5.997	6.048	5.916	5.439	5.988	5.707	633.4	3.042	4.356	6.024	6.736	7.145	7.326	7.345	7.184	6.451	6.886	7.48	634.2	3.576	5.438	7.798	9.851	9.838	10.07	11.93	12.28	12.28	12.36	12.57
633.6	3.192	3.821	4.863	5.37	5.62	6.05	6.002	5.884	5.4	5.902	5.651	633.6	3.05	4.35	6.057	6.716	7.024	7.27	7.304	7.17	6.449	6.897	7.397	634.4	3.575	5.406	7.745	9.829	9.691	10.11	12.07	12.37	12.09	12.31	12.48
633.8	3.187	3.765	4.787	5.324	5.576	5.978	5.961	5.929	5.374	5.826	5.659	633.8	3.082	4.221	6.143	6.772	7.004	7.255	7.344	7.13	6.47	6.859	7.438	634.6	3.625	5.328	7.749	9.856	9.712	9.871	12.05	12.38	12.07	12.27	12.41
634	3.23	3.773	4.743	5.344	5.55	6.019	5.926	5.904	5.323	5.783	5.705	634	3.114	4.186	6.094	6.683	6.927	7.208	7.353	7.151	6.481	6.774	7.444	634.8	3.568	5.291	7.745	9.835	9.658	9.78	12.13	12.18	12.12	12.28	12.4
634.2	3.259	3.75	4.78	5.332	5.598	5.98	5.871	5.807	5.38	5.715	5.731	634.2	3.146	4.129	6.071	6.699	6.886	7.205	7.262	7.051	6.42	6.847	7.432	635	3.668	5.327	7.696	9.719	9.574	9.77	12.06	12.13	12.17	12.23	12.3
634.4	3.252	3.815	4.833	5.389	5.542	5.918	5.916	5.726	5.341	5.64	5.705	634.4	3.222	4.076	6.028	6.669	6.859	7.223	7.233	6.999	6.39	6.839	7.401	635.2	3.667	5.377	7.65	9.663	9.578	9.803	12	12.06	12.23	12.25	12.29
634.6	3.273	3.731	4.857	5.288	5.462	5.937	5.832	5.699	5.336	5.585	5.731	634.6	3.198	4.127	6.048	6.738	6.896	7.196	7.229	7.015	6.383	6.805	7.326	635.4	3.643	5.372	7.692	9.692	9.483	9.846	11.99	12	12.3	12.27	12.24
634.8	3.268	3.75	4.862	5.23	5.502	5.958	5.856	5.729	5.317	5.686	5.766	634.8	3.197	4.209	6.042	6.715	6.88	7.19	7.126	6.95	6.305	6.758	7.241	635.6	3.634	5.311	7.595	9.698	9.581	9.918	11.88	11.96	12.13	12.16	12.18
635	3.217	3.703	4.837	5.141	5.44	5.936	5.945	5.685	5.24	5.707	5.728	635	3.161	4.143	5.94	6.657	6.934	7.15	7.123	6.92	6.276	6.762	7.266	635.8	3.66	5.316	7.484	9.638	9.555	9.827	11.7	11.87	12.07	12.14	12.25
635.2	3.255	3.655	4.814	5.261	5.483	5.906	5.812	5.727	5.194	5.703	5.632	635.2	3.21	4.055	5.915	6.641	6.861	7.076	7.102	6.976	6.26	6.768	7.257	636	3.707	5.292	7.439	9.565	9.379	9.644	11.75	11.94	12.09	12.03	12.15
635.4	3.319	3.737	4.808	5.112	5.542	5.855	5.879	5.723	5.283	5.719	5.606	635.4	3.202	4.144	5.85	6.632	6.84	7.002	7.107	7.054	6.24	6.716	7.211	636.2	3.714	5.285	7.435	9.603	9.39	9.62	11.6	11.98	11.98	12.09	12.15
635.6	3.374	3.749	4.884	5.122	5.539	5.811	5.943	5.733	5.256	5.619	5.565	635.6	3.176	4.11	5.844	6.603	6.872	7.109	7.086	6.967	6.154	6.686	7.138	636.4	3.747	5.252	7.476	9.556	9.293	9.709	11.61	12.02	11.97	12.07	12.12
635.8	3.378	3.71	4.813	5.116	5.522	5.74	5.843	5.679	5.261	5.629	5.532	635.8	3.233	4.123	5.91	6.521	6.842	7.023	7.086	6.998	6.119	6.741	7.196	636.6	3.741	5.142	7.46	9.526	9.314	9.721	11.65	11.94	11.91	12.02	12.07
636	3.403	3.669	4.771	5.177	5.468	5.763	5.8	5.617	5.274	5.666	5.545	636	3.249	4.071	5.974	6.445	6.894	7.062	7.076	6.894	6.071	6.702	7.169	636.8	3.767	5.159	7.52	9.502	9.329	9.732	11.56	11.92	11.92	12.01	11.96
636.2	3.367	3.698	4.763	5.122	5.437	5.679	5.803	5.63	5.212	5.679	5.561	636.2	3.237	4.119	5.996	6.452	6.89	6.956	7.048	6.918	6.144	6.658	7.112	637	3.726	5.213	7.598	9.525	9.363	9.794	11.61	11.81	11.9	12.01	11.93
636.4	3.31	3.655	4.726	5.131	5.452	5.624	5.774	5.636	5.213	5.626	5.564	636.4	3.212	4.117	5.955	6.447	6.847	7.017	7.037	6.836	6.09	6.694	7.085	637.2	3.645	5.214	7.552	9.423	9.337	9.735	11.58	11.8	11.9	12.03	11.9
636.6	3.316	3.587	4.748	5.122	5.483	5.595	5.829	5.646	5.242	5.623	5.57	636.6	3.312	4.087	5.845	6.372	6.745	7.085	7	6.942	6.053	6.704	7.145	637.4	3.646	5.147	7.61	9.406	9.346	9.67	11.5	11.79	11.96	11.97	11.94
636.8	3.349	3.596	4.663	5.116	5.353	5.596	5.803	5.674	5.182	5.631	5.571	636.8	3.262	4.043	5.856	6.345	6.743	6.983	6.949	6.903	6.092	6.637	7.144	637.6	3.74	5.184	7.536	9.433	9.289	9.642	11.44	11.67	11.98	12.03	11.91
637	3.279	3.601	4.681	5.126	5.269	5.528	5.828	5.541	5.152	5.594	5.6	637	3.217	4.084	5.817	6.321	6.767	6.981	6.95	6.9	6.146	6.571	7.089	637.8	3.863	5.236	7.463	9.386	9.273	9.579	11.41	11.62	11.69	12.02	11.8
637.2	3.275	3.567	4.645	5.135	5.287	5.549	5.697	5.6	5.145	5.613	5.593	637.2	3.212	4.036	5.813	6.232	6.669	6.947	6.964	6.918	6.087	6.597	7.035	638	3.92	5.17	7.406	9.348	9.232	9.591	11.43	11.62	11.74	11.96	11.82
637.4	3.317	3.592	4.628	5.167	5.354	5.558	5.657	5.591	5.167	5.534	5.512	637.4	3.242	4.145	5.757	6.259	6.62	6.899	6.977	6.91	6.043	6.557	7.068	638.2	3.902	5.147	7.318	9.484	9.315	9.59	11.36	11.67	11.7	11.95	11.77
637.6	3.343	3.643	4.61	5.115	5.346	5.533	5.674	5.481	5.098	5.486	5.501	637.6	3.179	4.071	5.694	6.257	6.643	6.834	6.92	6.94	6.003	6.511	7.036	638.4	3.834	5.11	7.323	9.455	9.278	9.466	11.41	11.57	11.77	11.85	11.77
637.8	3.378	3.614	4.553	5.097	5.321	5.536	5.735	5.569	4.997	5.508	5.433	637.8	3.212	4.107	5.716	6.228	6.592	6.834	6.896	6.959	5.928	6.54	7.073	638.6	3.819	5.104	7.283	9.401	9.248	9.492	11.34	11.66	11.69	11.8	11.78
638	3.421	3.549	4.516	5.053	5.288	5.509	5.693	5.556	5.059	5.453	5.389	638	3.274	4.111	5.641	6.215	6.594	6.783	6.878	6.85	5.936	6.455	7.053	638.8	3.889	5.162	7.203	9.341	9.273	9.402	11.32	11.64	11.63	11.72	11.7
638.2	3.473	3.474	4.546	5.077	5.277	5.463	5.726	5.527	5.083	5.459	5.427	638.2	3.321	4.036	5.591	6.276	6.603	6.826	6.865	6.765	5.99	6.442	6.936	639	3.905	5.122	7.292	9.24	9.166	9.384	11.22	11.46	11.55	11.66	11.62
638.4	3.451	3.465	4.507	5.045	5.205	5.418	5.718	5.473	5.026	5.485	5.372	638.4	3.389	4.028	5.569	6.262	6.545	6.846	6.803	6.767	5.92	6.387	6.973	639.2	3.943	5.073	7.208	9.199	9.157	9.367	11.26	11.37	11.48	11.54	11.59
638.6	3.466	3.414	4.54	5.012	5.233	5.421	5.65	5.468	4.982	5.415	5.337	638.6	3.41	4.021	5.543	6.246	6.5	6.812	6.797	6.792	5.895	6.315	6.937	639.4	3.941	5.072	7.155	9.162	9.128	9.278	11.22	11.41	11.4	11.65	11.63
638.8	3.469	3.431	4.461	5.009	5.272	5.305	5.575	5.452	5.004	5.336	5.333	638.8	3.403	3.991	5.529	6.198	6.51	6.805	6.641	6.711	5.843	6.269	7.025	639.6	3.908	5.04	7.152	9.194	8.966	9.363	11.24	11.32	11.35	11.61	11.72
639	3.447	3.497	4.491	4.975	5.211	5.419	5.507	5.467	4.976	5.398	5.326	639	3.459	3.892	5.583	6.21	6.535	6.705	6.608	6.685	5.867	6.23	7.034	639.8	3.87	5.027	7.156	9.009	9.011	9.298	11.17	11.35	11.36	11.6	11.7
639.2	3.48	3.501	4.549	4.93	5.201	5.392	5.518	5.428	4.91	5.423	5.293	639.2	3.538	3.967	5.586	6.18	6.526	6.689	6.585	6.614	5.851	6.213	6.935	640	3.883	5.09	7.207	9.015	8.992	9.171	11.18	11.47	11.41	11.68	11.43
639.4	3.525	3.451	4.562	5.025	5.213	5.419	5.523	5.448	4.911	5.401	5.253	639.4	3.574	3.974	5.538	6.153	6.446	6.599	6.581	6.617	5.891	6.253	6.839	640.2	3.939	5.096	7.261	9.082	9.045	9.229	11.12	11.37	11.39	11.59	11.58
639.6	3.535	3.497	4.498	4.915	5.241	5.44	5.423	5.384	4.876	5.383	5.309	639.6	3.553	3.923	5.551	6.199	6.348	6.569	6.654	6.636	5.887	6.24	6.702	640.4	3.964	5	7.253	9.04	9.016	9.183	11.17	11.41	11.29	11.43	11.55
639.8	3.576	3.47	4.5	4.948	5.202	5.452	5.434	5.421	4.834	5.326	5.311	639.8	3.588	3.89	5.516	6.058	6.326	6.579	6.623	6.513	5.795	6.211	6.695	640.6	4.006	4.97	7.157	8.915	8.941	9.16	11.06	11.35	11.25	11.35	11.5
640	3.628	3.462	4.459	4.98	5.228	5.45	5.397	5.392	4.799	5.235	5.343	640	3.545	3.899	5.494	6.075	6.337	6.55	6.589	6.501	5.8	6.245	6.725	640.8	4.072	4.969	7.16	8.859	8.907	9.054	11	11.24	11.18	11.34	11.44
640.2	3.589	3.563	4.399	4.933	5.223	5.384	5.363	5.406	4.831	5.3	5.287	640.2	3.531	3.872	5.478	6.069	6.37	6.459	6.546	6.454	5.734	6.322	6.738	641	4.126	5.018	7.06	8.891	8.871	9.04	11.13	11.15	11.16	11.21	11.43
640.4	3.684	3.535	4.462	4.927	5.126	5.42	5.36	5.371	4.812	5.281	5.255	640.4	3.558	3.778	5.381	6.111	6.333	6.544	6.513	6.378	5.693	6.25	6.791	641.2	4.15	4.949	7.067	8.897	8.859	9.101	11.08	11.01	11.25	11.14	11.43
640.6	3.766	3.505	4.394	4.879	5.122	5.409	5.438	5.273	4.762	5.352	5.237	640.6	3.526	3.743	5.333	6.106	6.299	6.431	6.556	6.384	5.776	6.225	6.811	641.4	4.24	4.892	7.066	8.79	8.735	9.07	10.94	11.04	11.22	11.09	11.38
640.8	3.699	3.402	4.383	4.852	5.055	5.363	5.51	5.265	4.811	5.344	5.23	640.8	3.609	3.799	5.337	5.996	6.291	6.441	6.55	6.316	5.74	6.157	6.679	641.6	4.201	4.933	7.03	8.882	8.776	9.11	10.81	11.05	11.18	11.08	11.38
641	3.783	3.33	4.387	4.758	5.047	5.407	5.469	5.257	4.795	5.391	5.193	641	3.629	3.807	5.356	6	6.269	6.36	6.512	6.309	5.804	6.179	6.724	641.8	4.26	4.969	7.147	8.843	8.688	9.11	10.83	11.13	11.13	11.06	11.29
641.2	3.824	3.373	4.364	4.809	5.059	5.289	5.502	5.219	4.771	5.348	5.121	641.2	3.644	3.774	5.337	5.922	6.318	6.484	6.46	6.27	5.762	6.236	6.735	642	4.269	4.888	7.127	8.849	8.714	9.127	10.89	11	11.12	11.02	11.2
641.4	3.908	3.317	4.305	4.76	5.049	5.275	5.417	5.197	4.819	5.376	5.137	641.4	3.723	3.768	5.389	5.935	6.302	6.51	6.443	6.147	5.831	6.202	6.667	642.2	4.299	4.876	7.044	8.769	8.725	9.099	10.87	11.11	11.09	11.02	11.27
641.6	3.881	3.337	4.293	4.823	4.943	5.264	5.389	5.156	4.771	5.341	5.143	641.6	3.811	3.698	5.431	5.956	6.255	6.43	6.465	6.18	5.707	6.172	6.63	642.4	4.305	4.734	7.015	8.799	8.699	9.115	10.75	11.07	10.98	10.98	11.22
641.8	3.957	3.26	4.285	4.878	4.934	5.285	5.298	5.08	4.805	5.238	5.123	641.8	3.845	3.711	5.415	5.996	6.216	6.36	6.443	6.211	5.662	6.138	6.551	642.6	4.294	4.804	6.987	8.722	8.609	9.117	10.67	10.97	10.9	11.02	11.19
642	3.975	3.292	4.206	4.847	4.973	5.206	5.262	5.056	4.802	5.15	5.073	642	3.801	3.784	5.374	5.941	6.233	6.407	6.44	6.203	5.677	6.148	6.604	642.8	4.29	4.885	6.969	8.604	8.688	9.064	10.68	10.9	10.89	10.93	11.18
642.2	3.976	3.32	4.197	4.773	4.91	5.19	5.255	5.077	4.699	5.196	5.003	642.2	3.863	3.754	5.411	5.87	6.244	6.35	6.47	6.233	5.66	6.093	6.663	643	4.372	4.81	6.994	8.651	8.568	9.015	10.62	10.86	10.87	10.91	11.28
642.4	4.003	3.331	4.194	4.832	4.902	5.199	5.261	5.069	4.724	5.176	5.008	642.4	3.902	3.701	5.425	5.869	6.17	6.413	6.412	6.255	5.634	6.067	6.664	643.2	4.435	4.736	6.887	8.547	8.542	9.022	10.6	10.78	10.8	10.92	11.23
642.6	4.058	3.342	4.257	4.841	4.955	5.068	5.276	5.036	4.689	5.155	4.938	642.6	3.94	3.661	5.366	5.929	6.187	6.306	6.391	6.355	5.568	6.009	6.637	643.4	4.482	4.734	6.892	8.61	8.494	8.971	10.53	10.94	10.77	10.96	11.15
642.8	4.061	3.254	4.278	4.715	4.862	5.029	5.238	5.004	4.68	5.113	4.986	642.8	3.978	3.747	5.34	5.951	6.216	6.372	6.301	6.271	5.663	5.948	6.585	643.6	4.429	4.76	6.787	8.575	8.569	9.015	10.43	10.88	10.72	10.91	11.01
643	4.054	3.266	4.224	4.695	4.934	5.008	5.231	5.086	4.698	5.027	5.044	643	3.99	3.707	5.237	5.843	6.111	6.337	6.228	6.269	5.677	5.963	6.516	643.8	4.43	4.76	6.773	8.572	8.576	8.824	10.43	10.8	10.77	10.88	10.98
643.2	4.041	3.236	4.133	4.737	4.889	5.021	5.172	4.954	4.714	5.142	4.989	643.2	3.962	3.744	5.223	5.81	6.111	6.306	6.234	6.154	5.64	5.947	6.507	644	4.517	4.718	6.823	8.607	8.54	8.768	10.41	10.69	10.78	10.9	10.94
643.4	4.066	3.248	4.123	4.687	4.819	5.096	5.148	5.025	4.652	5.113	4.94	643.4	4.041	3.692	5.236	5.858	6.058	6.18	6.256	6.189	5.586	5.987	6.537	644.2	4.574	4.734	6.829	8.616	8.55	8.804	10.42	10.69	10.69	10.91	10.82
643.6	4.119	3.204	4.083	4.667	4.814	5.094	5.181	5.006	4.674	5.207	4.876	643.6	4.101	3.651	5.125	5.796	6.056	6.265	6.262	6.211	5.568	6.011	6.56	644.4	4.595	4.74	6.68	8.554	8.524	8.772	10.5	10.68	10.69	10.93	10.74
643.8	4.175	3.213	4.108	4.612	4.778	5.02	5.255	4.934	4.624	5.177	4.887	643.8	4.192	3.642	5.126	5.797	6.022	6.346	6.316	6.115	5.586	6.008	6.482	644.6	4.618	4.75	6.656	8.583	8.554	8.77	10.55	10.73	10.64	10.77	10.76
644	4.202	3.205	4.121	4.652	4.792	5.017	5.163	4.875	4.646	5.135	4.792	644	4.193	3.605	5.02	5.797	6.008	6.234	6.231	6.086	5.537	5.971	6.472	644.8	4.714	4.776	6.75	8.714	8.467	8.752	10.48	10.79	10.47	10.72	10.8
644.2	4.229	3.191	4.055	4.708	4.814	5.074	5.124	4.905	4.603	5.142	4.868	644.2	4.239	3.608	5.039	5.824	5.989	6.171	6.199	6.019	5.434	5.982	6.442	645	4.813	4.789	6.778	8.679	8.455	8.782	10.4	10.81	10.54	10.65	10.81
644.4	4.328	3.234	4.095	4.638	4.79	5.067	5.126	4.935	4.594	5.08	4.884	644.4	4.231	3.589	5.127	5.811	5.988	6.168	6.184	5.93	5.473	6.011	6.322	645.2	4.848	4.804	6.814	8.592	8.397	8.779	10.26	10.76	10.52	10.59	10.77
644.6	4.406	3.239	4.114	4.596	4.785	5.05	5.067	4.963	4.568	5.063	4.908	644.6	4.261	3.548	5.098	5.743	5.949	6.187	6.263	5.895	5.538	5.86	6.233	645.4	4.93	4.762	6.714	8.463	8.393	8.809	10.24	10.66	10.62	10.68	10.53
644.8	4.531	3.248	4.084	4.578	4.759	4.982	5.052	4.968	4.618	4.988	4.922	644.8	4.309	3.533	5.088	5.79	5.98	6.217	6.273	5.958	5.479	5.851	6.237	645.6	4.926	4.804	6.736	8.472	8.345	8.783	10.17	10.68	10.67	10.59	10.57
645	4.556	3.208	4.017	4.541	4.77	4.988	4.961	5.035	4.519	4.962	4.919	645	4.416	3.544	5.133	5.796	5.993	6.248	6.243	5.948	5.443	5.869	6.205	645.8	4.9	4.777	6.67	8.332	8.254	8.787	10.14	10.57	10.71	10.62	10.59
645.2	4.567	3.148	3.993	4.548	4.709	4.995	4.931	5.017	4.515	5.042	4.894	645.2	4.477	3.506	5.157	5.742	5.95	6.236	6.174	5.9	5.35	5.826	6.301	646	4.962	4.699	6.653	8.317	8.188	8.73	10.12	10.5	10.57	10.53	10.52
645.4	4.529	3.181	4.005	4.523	4.718	4.935	4.908	4.96	4.491	4.998	4.9	645.4	4.526	3.572	5.119	5.707	5.948	6.126	6.16	5.902	5.336	5.781	6.214	646.2	4.98	4.729	6.589	8.261	8.19	8.672	10.08	10.39	10.57	10.64	10.47
645.6	4.553	3.205	3.981	4.489	4.713	4.937	4.904	4.997	4.588	5	4.886	645.6	4.532	3.588	5.054	5.655	5.88	6.222	6.102	6	5.358	5.72	6.322	646.4	5.032	4.669	6.544	8.254	8.238	8.618	10.14	10.37	10.49	10.61	10.5
645.8	4.644	3.177	4.022	4.515	4.626	4.941	4.897	5.061	4.54	4.934	4.853	645.8	4.573	3.577	5.113	5.689	5.863	6.177	6.202	6.029	5.355	5.674	6.381	646.6	5.167	4.613	6.556	8.224	8.105	8.593	10.18	10.25	10.38	10.66	10.51
646	4.755	3.227	4.054	4.547	4.579	4.958	4.931	4.999	4.586	4.913	4.819	646	4.688	3.603	5.019	5.598	5.828	6.228	6.148	5.968	5.425	5.693	6.381	646.8	5.28	4.585	6.482	8.121	8.02	8.63	10.14	10.27	10.3	10.47	10.56
646.2	4.768	3.095	4.057	4.484	4.637	4.938	4.885	4.92	4.565	4.922	4.887	646.2	4.679	3.528	5.012	5.578	5.807	6.172	6.176	5.948	5.376	5.712	6.305	647	5.223	4.541	6.575	8.14	8.151	8.523	10.02	10.24	10.3	10.5	10.59
646.4	4.821	3.032	4.069	4.465	4.605	4.927	4.952	4.907	4.425	4.862	4.885	646.4	4.742	3.555	4.957	5.558	5.747	6.234	6.1	5.959	5.332	5.66	6.328	647.2	5.29	4.558	6.548	8.167	8.107	8.477	9.99	10.29	10.24	10.47	10.54
646.6	4.893	3.075	4.024	4.481	4.626	4.95	4.912	4.883	4.476	4.88	4.807	646.6	4.812	3.547	4.9	5.571	5.856	6.119	6.121	5.901	5.231	5.633	6.22	647.4	5.344	4.59	6.462	8.247	8.118	8.545	9.987	10.18	10.17	10.34	10.51
646.8	4.983	3.068	3.951	4.483	4.64	4.882	4.875	4.837	4.44	4.856	4.747	646.8	4.835	3.511	5.009	5.491	5.762	6.028	6.103	5.913	5.22	5.597	6.232	647.6	5.454	4.614	6.56	8.096	8.219	8.514	9.904	10.04	10.21	10.35	10.43
647	5.087	3.154	3.989	4.5	4.613	4.846	4.883	4.864	4.332	4.886	4.706	647	4.898	3.524	4.997	5.528	5.781	5.986	5.98	5.87	5.346	5.673	6.169	647.8	5.531	4.633	6.465	8.103	8.144	8.567	9.826	10.03	10.28	10.28	10.43
647.2	5.217	3.097	3.97	4.44	4.552	4.822	4.823	4.802	4.379	4.849	4.778	647.2	5.002	3.553	5.064	5.549	5.77	5.907	5.923	5.945	5.294	5.675	6.067	648	5.59	4.576	6.408	8.006	8.084	8.587	9.828	10.08	10.24	10.26	10.44
647.4	5.249	3.124	3.983	4.417	4.553	4.821	4.74	4.718	4.411	4.836	4.72	647.4	5.138	3.567	5.107	5.508	5.652	5.932	5.878	5.978	5.201	5.68	6.157	648.2	5.726	4.501	6.459	7.971	8.117	8.573	9.909	10.03	10.13	10.2	10.35
647.6	5.226	3.082	4.022	4.39	4.507	4.764	4.708	4.662	4.338	4.853	4.633	647.6	5.246	3.517	5.024	5.408	5.687	5.945	5.786	5.92	5.221	5.576	6.136	648.4	5.729	4.584	6.453	7.97	8.192	8.59	9.895	9.986	10.28	10.11	10.16
647.8	5.319	3.089	4.017	4.36	4.453	4.718	4.782	4.751	4.392	4.826	4.596	647.8	5.325	3.474	4.989	5.408	5.678	5.899	5.85	5.94	5.277	5.538	6.019	648.6	5.809	4.56	6.387	8.071	8.205	8.571	9.968	10.01	10.19	10.06	10.1
648	5.41	3.032	4.006	4.421	4.5	4.688	4.848	4.801	4.345	4.819	4.641	648	5.438	3.471	4.961	5.415	5.681	5.975	5.936	5.972	5.245	5.511	6.104	648.8	5.853	4.522	6.36	8	8.237	8.528	9.874	9.929	10.25	9.918	10.13
648.2	5.365	3.039	3.977	4.332	4.46	4.745	4.827	4.849	4.292	4.816	4.662	648.2	5.461	3.537	4.841	5.459	5.586	5.929	5.892	5.88	5.227	5.473	6.076	649	5.954	4.469	6.395	7.97	8.189	8.455	9.941	10.01	10.13	10.08	10.22
648.4	5.557	2.997	3.982	4.306	4.381	4.81	4.828	4.817	4.281	4.822	4.607	648.4	5.387	3.496	4.799	5.434	5.588	5.828	5.88	5.807	5.18	5.515	6.073	649.2	5.986	4.416	6.368	7.911	8.111	8.414	9.908	10.01	10.15	9.954	10.22
648.6	5.637	2.958	3.92	4.378	4.446	4.774	4.745	4.759	4.295	4.839	4.591	648.6	5.506	3.465	4.852	5.497	5.537	5.944	5.903	5.874	5.174	5.427	6.012	649.4	6.113	4.427	6.294	7.801	8.142	8.309	9.815	10.01	10.04	9.93	10.04
648.8	5.741	2.965	3.946	4.348	4.425	4.763	4.767	4.681	4.282	4.788	4.588	648.8	5.559	3.439	4.941	5.415	5.559	5.926	5.872	5.905	5.166	5.446	5.908	649.6	6.126	4.418	6.288	7.806	8.144	8.26	9.854	9.976	10.01	9.94	9.976
649	5.876	3.001	3.911	4.248	4.504	4.808	4.743	4.634	4.272	4.8	4.609	649	5.652	3.441	4.914	5.374	5.624	5.926	5.92	5.874	5.099	5.487	5.97	649.8	6.166	4.434	6.283	7.819	8.088	8.237	9.779	10	10.03	10.05	9.99
649.2	5.83	3.018	3.948	4.29	4.476	4.758	4.792	4.659	4.286	4.727	4.648	649.2	5.705	3.411	4.905	5.306	5.5	5.89	5.927	5.784	5.056	5.416	6.016	650	6.272	4.421	6.326	7.849	8.026	8.148	9.712	9.861	9.942	10.04	9.946
649.4	5.904	2.986	3.944	4.354	4.417	4.687	4.834	4.662	4.309	4.727	4.685	649.4	5.792	3.413	4.879	5.347	5.472	5.846	5.873	5.757	5.052	5.369	6.032	650.2	6.359	4.454	6.365	7.863	8.059	8.055	9.634	9.852	9.92	10.01	9.875
649.6	6.045	3.025	3.88	4.296	4.417	4.617	4.792	4.671	4.266	4.676	4.692	649.6	5.921	3.39	4.825	5.318	5.503	5.817	5.822	5.685	5.045	5.341	5.911	650.4	6.379	4.391	6.355	7.906	7.939	8.083	9.596	9.889	9.925	9.851	9.888
649.8	6.188	3.072	3.775	4.27	4.442	4.594	4.714	4.608	4.257	4.723	4.616	649.8	6.029	3.379	4.766	5.211	5.443	5.715	5.851	5.605	5.074	5.274	5.844	650.6	6.508	4.499	6.329	7.823	7.88	8.169	9.7	9.812	9.875	9.942	9.883
650	6.232	3.083	3.751	4.312	4.421	4.639	4.626	4.578	4.155	4.672	4.55	650	6.229	3.395	4.642	5.173	5.407	5.672	5.796	5.509	5.079	5.224	5.753	650.8	6.506	4.482	6.275	7.829	7.824	8.2	9.673	9.817	9.86	9.905	9.791
650.2	6.327	3.026	3.711	4.285	4.377	4.598	4.589	4.602	4.217	4.665	4.488	650.2	6.274	3.336	4.713	5.143	5.426	5.672	5.727	5.492	5.053	5.283	5.739	651	6.731	4.442	6.226	7.705	7.787	8.141	9.598	9.756	9.81	9.886	9.831
650.4	6.346	3.028	3.762	4.252	4.38	4.615	4.622	4.563	4.197	4.584	4.51	650.4	6.452	3.292	4.742	5.171	5.393	5.588	5.652	5.53	5.068	5.375	5.842	651.2	6.869	4.361	6.265	7.638	7.761	8.111	9.493	9.79	9.718	9.82	9.839
650.6	6.495	2.981	3.795	4.19	4.396	4.676	4.614	4.616	4.245	4.561	4.508	650.6	6.436	3.322	4.711	5.175	5.428	5.525	5.612	5.603	5.005	5.437	5.752	651.4	7.001	4.329	6.234	7.597	7.691	8.149	9.554	9.778	9.648	9.906	9.864
650.8	6.633	2.931	3.714	4.158	4.344	4.624	4.68	4.498	4.282	4.608	4.479	650.8	6.546	3.278	4.692	5.162	5.427	5.557	5.645	5.575	5.005	5.331	5.817	651.6	7.033	4.292	6.167	7.583	7.678	8.127	9.603	9.82	9.52	9.868	9.75
651	6.635	2.992	3.737	4.185	4.36	4.651	4.634	4.576	4.283	4.597	4.449	651	6.597	3.335	4.733	5.165	5.467	5.606	5.626	5.546	4.982	5.377	5.791	651.8	7.144	4.352	6.146	7.505	7.701	8.046	9.579	9.73	9.561	9.739	9.712
651.2	6.797	2.935	3.82	4.185	4.391	4.581	4.677	4.566	4.245	4.489	4.425	651.2	6.747	3.36	4.731	5.198	5.383	5.526	5.587	5.509	4.905	5.309	5.781	652	7.284	4.275	6.12	7.605	7.575	7.994	9.589	9.469	9.584	9.713	9.73
651.4	6.933	2.872	3.793	4.126	4.376	4.514	4.692	4.569	4.252	4.49	4.425	651.4	6.791	3.402	4.708	5.155	5.415	5.611	5.451	5.519	4.912	5.257	5.762	652.2	7.304	4.283	6.022	7.627	7.509	7.976	9.472	9.627	9.707	9.761	9.687
651.6	7.008	2.893	3.778	4.144	4.288	4.575	4.671	4.516	4.202	4.425	4.46	651.6	6.794	3.397	4.702	5.175	5.461	5.498	5.545	5.535	4.917	5.236	5.727	652.4	7.506	4.333	6.036	7.626	7.498	8.029	9.471	9.582	9.739	9.675	9.751
651.8	7.036	2.856	3.733	4.182	4.233	4.546	4.695	4.556	4.201	4.437	4.524	651.8	6.877	3.41	4.612	5.126	5.505	5.543	5.485	5.544	4.997	5.251	5.711	652.6	7.536	4.324	6.071	7.696	7.629	7.988	9.432	9.55	9.653	9.553	9.723
652	7.147	2.812	3.773	4.133	4.168	4.524	4.567	4.533	4.217	4.481	4.485	652	6.957	3.386	4.567	5.05	5.432	5.554	5.45	5.617	5.016	5.268	5.824	652.8	7.662	4.349	6.055	7.676	7.706	7.9	9.425	9.584	9.617	9.643	9.764
652.2	7.224	2.886	3.768	4.135	4.178	4.586	4.574	4.457	4.239	4.542	4.446	652.2	7.045	3.282	4.589	5.042	5.424	5.528	5.43	5.507	4.923	5.272	5.814	653	7.759	4.369	6.141	7.668	7.726	7.885	9.461	9.558	9.545	9.76	9.743
652.4	7.275	2.863	3.739	4.14	4.199	4.596	4.558	4.546	4.182	4.512	4.51	652.4	7.28	3.235	4.657	4.991	5.444	5.595	5.543	5.416	4.904	5.335	5.722	653.2	7.824	4.26	6.135	7.602	7.587	7.89	9.36	9.612	9.636	9.761	9.742
652.6	7.475	2.865	3.709	4.102	4.167	4.523	4.553	4.535	4.175	4.496	4.494	652.6	7.517	3.212	4.688	5.004	5.38	5.567	5.514	5.508	4.866	5.291	5.674	653.4	7.904	4.242	6.048	7.579	7.578	7.821	9.362	9.546	9.584	9.58	9.709
652.8	7.638	2.923	3.696	4.101	4.238	4.426	4.556	4.5	4.106	4.485	4.39	652.8	7.494	3.275	4.569	5.011	5.394	5.477	5.514	5.467	4.869	5.172	5.692	653.6	8.055	4.295	6.042	7.499	7.498	7.819	9.34	9.419	9.549	9.64	9.757
653	7.75	2.98	3.669	4.032	4.222	4.369	4.589	4.434	4.058	4.55	4.429	653	7.635	3.272	4.567	5.002	5.403	5.523	5.471	5.42	4.94	5.106	5.648	653.8	8.216	4.288	6.09	7.507	7.511	7.831	9.33	9.479	9.486	9.643	9.623
653.2	7.928	2.917	3.693	4.038	4.197	4.386	4.564	4.45	4.16	4.534	4.38	653.2	7.815	3.302	4.598	4.946	5.282	5.441	5.557	5.362	4.977	5.105	5.616	654	8.396	4.199	6.067	7.541	7.483	7.858	9.387	9.374	9.446	9.509	9.583
653.4	7.928	2.935	3.665	3.962	4.127	4.353	4.455	4.411	4.115	4.466	4.32	653.4	7.999	3.282	4.551	4.966	5.26	5.415	5.581	5.351	4.897	5.1	5.604	654.2	8.599	4.221	5.975	7.499	7.631	7.778	9.244	9.247	9.388	9.426	9.54
653.6	8.06	2.862	3.615	3.95	4.078	4.425	4.474	4.381	4.097	4.418	4.229	653.6	8.032	3.219	4.588	4.975	5.237	5.411	5.482	5.322	4.971	5.091	5.562	654.4	8.725	4.232	6.028	7.534	7.509	7.844	9.151	9.207	9.333	9.331	9.53
653.8	8.208	2.862	3.65	3.972	4.038	4.443	4.462	4.435	4.058	4.532	4.221	653.8	8.195	3.236	4.532	5.007	5.204	5.375	5.441	5.483	4.928	5.114	5.639	654.6	8.836	4.254	5.973	7.501	7.474	7.83	9.139	9.161	9.294	9.453	9.535
654	8.404	2.884	3.639	3.884	4.102	4.42	4.458	4.466	4.034	4.425	4.232	654	8.306	3.2	4.459	5.071	5.216	5.344	5.52	5.458	4.808	5.083	5.506	654.8	8.943	4.269	5.913	7.481	7.493	7.796	9.032	9.126	9.294	9.482	9.439
654.2	8.612	2.822	3.608	4.038	4.13	4.352	4.474	4.429	3.964	4.379	4.198	654.2	8.435	3.247	4.504	5.067	5.08	5.383	5.504	5.503	4.787	5.092	5.49	655	9.097	4.196	5.879	7.463	7.42	7.786	8.955	9.103	9.14	9.382	9.398
654.4	8.635	2.851	3.608	3.984	4.077	4.333	4.51	4.419	3.988	4.452	4.23	654.4	8.594	3.261	4.48	4.966	5.069	5.384	5.474	5.403	4.745	5.07	5.482	655.2	9.212	4.208	5.947	7.424	7.482	7.711	8.98	9.184	9.146	9.172	9.326
654.6	8.762	2.824	3.627	3.999	4.078	4.339	4.455	4.358	3.933	4.412	4.19	654.6	8.715	3.226	4.47	4.883	5.213	5.444	5.344	5.358	4.69	5.155	5.391	655.4	9.327	4.241	5.903	7.487	7.433	7.702	9	9.198	9.196	9.071	9.362
654.8	8.858	2.832	3.676	3.914	4.036	4.39	4.358	4.326	3.925	4.397	4.175	654.8	8.717	3.171	4.444	4.986	5.178	5.414	5.344	5.408	4.679	5.172	5.429	655.6	9.467	4.365	5.888	7.478	7.332	7.748	8.946	9.123	9.152	9.066	9.289
655	9.113	2.808	3.708	3.938	4.022	4.353	4.348	4.332	3.921	4.332	4.22	655	8.851	3.284	4.393	4.886	5.12	5.329	5.341	5.333	4.655	5.083	5.422	655.8	9.606	4.364	6.001	7.406	7.235	7.668	8.948	9.052	9.115	9.088	9.236
655.2	9.117	2.865	3.7	3.932	4.092	4.387	4.392	4.348	3.938	4.384	4.209	655.2	8.889	3.195	4.416	4.921	5.123	5.331	5.306	5.341	4.631	5.088	5.374	656	9.794	4.387	6.071	7.37	7.292	7.782	9.015	9.113	9.169	9.128	9.305
655.4	9.205	2.827	3.622	3.95	4.024	4.369	4.318	4.328	3.887	4.328	4.15	655.4	9.189	3.173	4.325	4.941	5.064	5.369	5.292	5.314	4.691	5.045	5.394	656.2	10.09	4.306	5.931	7.346	7.334	7.742	9.103	9.199	9.096	9.095	9.289
655.6	9.346	2.719	3.626	3.927	4.098	4.32	4.434	4.331	3.946	4.385	4.176	655.6	9.381	3.21	4.318	4.908	5.14	5.453	5.263	5.295	4.708	5.005	5.43	656.4	10.18	4.256	5.955	7.255	7.306	7.708	9.024	9.053	9.049	9.132	9.179
655.8	9.424	2.726	3.615	3.965	4.049	4.366	4.464	4.347	3.921	4.218	4.195	655.8	9.513	3.214	4.401	4.86	5.191	5.323	5.234	5.352	4.767	5.059	5.48	656.6	10.2	4.268	6.006	7.196	7.323	7.592	8.96	9.008	9.08	9.099	9.234
656	9.651	2.744	3.619	3.93	4.106	4.35	4.418	4.338	3.95	4.288	4.201	656	9.723	3.234	4.388	4.899	5.213	5.298	5.263	5.318	4.628	5.089	5.486	656.8	10.54	4.248	5.956	7.126	7.35	7.556	8.883	9.022	9.174	9.062	9.25
656.2	9.911	2.772	3.631	3.895	4.075	4.365	4.378	4.321	3.988	4.269	4.181	656.2	9.789	3.204	4.331	4.94	5.168	5.334	5.212	5.34	4.663	5.02	5.552	657	10.6	4.279	5.968	7.182	7.42	7.478	8.874	9.012	9.128	9.015	9.236
656.4	10.05	2.746	3.584	3.921	4.025	4.411	4.433	4.33	3.966	4.254	4.124	656.4	9.978	3.213	4.311	4.935	5.103	5.192	5.237	5.236	4.643	5.048	5.403	657.2	10.78	4.237	5.991	7.236	7.354	7.431	8.769	9.089	9.129	9.013	9.17
656.6	10.25	2.721	3.605	3.855	3.995	4.395	4.372	4.279	3.975	4.258	4.166	656.6	10.15	3.167	4.39	4.862	5.068	5.171	5.259	5.171	4.666	4.961	5.394	657.4	10.9	4.253	5.91	7.243	7.332	7.408	8.915	9.05	9.019	8.988	9.111
656.8	10.34	2.693	3.597	3.898	3.983	4.405	4.358	4.304	3.923	4.288	4.116	656.8	10.25	3.222	4.4	4.828	5.092	5.184	5.251	5.27	4.631	5.07	5.318	657.6	11.04	4.197	5.937	7.314	7.319	7.401	8.915	8.987	8.902	9.021	9.07
657	10.39	2.706	3.582	3.896	3.97	4.339	4.313	4.224	3.87	4.235	4.181	657	10.4	3.201	4.336	4.763	4.954	5.122	5.2	5.241	4.591	5.028	5.244	657.8	11.27	4.225	5.885	7.304	7.231	7.475	8.936	8.812	8.868	9.157	8.996
657.2	10.59	2.708	3.583	3.839	3.917	4.148	4.328	4.208	3.83	4.282	4.099	657.2	10.62	3.202	4.362	4.832	5.02	5.186	5.133	5.137	4.533	5.043	5.268	658	11.36	4.197	5.813	7.283	7.138	7.425	8.923	8.856	8.92	9.029	9.075
657.4	10.76	2.675	3.572	3.863	3.91	4.223	4.342	4.183	3.804	4.262	4.116	657.4	10.84	3.251	4.362	4.728	5.031	5.148	5.121	5.101	4.471	5.009	5.206	658.2	11.48	4.183	5.854	7.226	7.194	7.49	8.944	8.932	8.911	8.894	8.975
657.6	10.92	2.717	3.549	3.789	3.892	4.205	4.311	4.208	3.725	4.261	4.164	657.6	10.97	3.223	4.473	4.745	4.911	5.148	5.144	5.138	4.458	4.983	5.338	658.4	11.61	4.235	5.839	7.136	7.097	7.423	8.906	8.92	9.024	8.818	8.873
657.8	11.1	2.682	3.52	3.795	3.916	4.197	4.242	4.23	3.768	4.196	4.216	657.8	11.14	3.174	4.384	4.692	4.903	5.109	5.168	5.192	4.473	4.967	5.333	658.6	11.75	4.181	5.769	7.146	7.085	7.497	8.792	8.933	8.914	8.772	8.888
658	11.45	2.702	3.479	3.754	3.803	4.147	4.207	4.201	3.774	4.131	4.119	658	11.18	3.185	4.467	4.679	4.898	5.07	5.309	5.108	4.54	4.919	5.338	658.8	11.86	4.127	5.781	7.172	7.112	7.429	8.913	8.951	8.869	8.832	8.868
658.2	11.61	2.665	3.541	3.742	3.828	4.113	4.289	4.18	3.774	4.123	4.102	658.2	11.4	3.18	4.401	4.622	4.883	4.996	5.254	5.047	4.54	4.916	5.31	659	12.2	4.139	5.778	7.177	7.061	7.393	8.846	8.866	8.866	8.771	8.904
658.4	11.86	2.709	3.482	3.74	3.831	4.111	4.265	4.097	3.775	4.176	4.109	658.4	11.61	3.158	4.402	4.586	4.98	4.97	5.257	4.996	4.474	4.927	5.314	659.2	12.5	4.157	5.645	7.105	7.142	7.365	8.839	8.821	8.95	8.729	8.817
658.6	12.01	2.665	3.52	3.746	3.778	4.057	4.305	4.037	3.749	4.141	4.023	658.6	11.78	3.126	4.275	4.555	4.937	5.064	5.296	5.022	4.53	4.831	5.291	659.4	12.61	4.222	5.712	7.054	7.173	7.327	8.858	8.813	8.8	8.801	8.845
658.8	12.16	2.663	3.508	3.684	3.816	4.089	4.228	4.034	3.794	4.167	4.028	658.8	11.92	3.122	4.306	4.577	4.986	5.116	5.243	5.045	4.443	4.887	5.241	659.6	12.89	4.236	5.808	7.023	7.022	7.308	8.754	8.791	8.725	8.725	8.742
659	12.19	2.706	3.498	3.776	3.817	4.143	4.196	4.081	3.807	4.097	3.962	659	12.08	3.13	4.297	4.568	4.957	5.074	5.209	5.016	4.446	4.84	5.266	659.8	13.19	4.218	5.87	6.949	7.096	7.29	8.733	8.859	8.752	8.73	8.757
659.2	12.38	2.714	3.433	3.736	3.812	4.077	4.222	4.068	3.81	4.046	4.001	659.2	12.25	3.033	4.306	4.679	4.909	4.96	5.181	4.979	4.457	4.796	5.248	660	13.42	4.21	5.755	7.036	7.135	7.241	8.691	8.918	8.744	8.731	8.71
659.4	12.6	2.71	3.403	3.744	3.781	4.109	4.248	3.991	3.773	3.976	3.95	659.4	12.55	3.043	4.343	4.709	4.906	4.998	5.095	4.996	4.519	4.726	5.141	660.2	13.68	4.228	5.829	7.027	7.135	7.203	8.807	8.748	8.615	8.67	8.704
659.6	12.8	2.668	3.407	3.724	3.761	4.141	4.197	4.041	3.745	3.954	3.96	659.6	12.69	3.029	4.244	4.715	4.865	5.018	5.026	5.029	4.465	4.762	5.155	660.4	13.73	4.23	5.79	7.113	7.049	7.281	8.622	8.747	8.623	8.721	8.676
659.8	13.08	2.704	3.356	3.683	3.837	4.172	4.142	4.151	3.762	3.973	3.987	659.8	13.08	3.077	4.2	4.683	4.904	5.061	5.07	4.955	4.443	4.698	5.119	660.6	13.81	4.217	5.798	7.025	7.039	7.273	8.582	8.834	8.623	8.721	8.815
660	13.29	2.749	3.341	3.633	3.863	4.149	4.23	4.171	3.699	3.963	4.021	660	13.26	3.069	4.216	4.646	4.82	4.949	5.084	4.941	4.359	4.777	5.072	660.8	14.09	4.167	5.757	7.073	7.127	7.191	8.508	8.783	8.634	8.641	8.796
660.2	13.44	2.75	3.378	3.735	3.869	4.196	4.173	4.091	3.748	3.995	3.957	660.2	13.45	3.099	4.226	4.608	4.746	4.896	5.016	4.942	4.406	4.702	5.075	661	14.41	4.116	5.78	6.978	7.151	7.228	8.447	8.73	8.678	8.555	8.888
660.4	13.61	2.757	3.315	3.689	3.827	4.158	4.17	4.087	3.732	4.001	3.916	660.4	13.69	3.067	4.25	4.514	4.684	4.873	4.923	4.943	4.381	4.658	5.154	661.2	14.66	4.204	5.671	6.999	7.064	7.2	8.405	8.735	8.663	8.602	8.816
660.6	13.69	2.658	3.3	3.713	3.825	4.144	4.107	4.02	3.714	4.065	3.923	660.6	13.77	3.116	4.149	4.49	4.737	4.974	4.898	4.973	4.441	4.633	5.112	661.4	14.85	4.199	5.633	7	7.127	7.217	8.408	8.676	8.561	8.648	8.709
660.8	13.94	2.663	3.325	3.743	3.821	4.152	4.094	4.117	3.698	4.071	3.982	660.8	14.03	3.133	4.155	4.472	4.713	4.965	5.013	5.052	4.529	4.677	5.119	661.6	14.98	4.248	5.604	7.079	7.063	7.304	8.435	8.539	8.475	8.597	8.619
661	13.85	2.677	3.34	3.769	3.783	4.076	4.074	4.161	3.774	4.124	3.878	661	14.25	3.094	4.189	4.594	4.774	4.929	5.033	5.084	4.476	4.623	5.047	661.8	15.27	4.245	5.635	7.06	7.047	7.29	8.458	8.518	8.477	8.541	8.538
661.2	14.23	2.755	3.334	3.657	3.735	4.022	4.03	4.101	3.721	4.119	3.923	661.2	14.55	3.058	4.255	4.613	4.784	4.881	4.972	5.113	4.525	4.603	5.02	662	15.42	4.252	5.715	7.045	7.03	7.3	8.505	8.493	8.356	8.535	8.415
661.4	14.57	2.729	3.262	3.626	3.709	3.917	4.057	4.086	3.762	4.158	3.962	661.4	14.66	3.035	4.311	4.621	4.784	4.892	5.001	5.055	4.455	4.513	5.034	662.2	15.62	4.302	5.757	6.915	6.967	7.315	8.352	8.541	8.438	8.467	8.567
661.6	14.88	2.674	3.296	3.602	3.822	3.888	4.02	4.059	3.708	4.115	3.872	661.6	14.95	3.046	4.23	4.543	4.861	4.821	4.991	4.992	4.468	4.535	5.049	662.4	15.75	4.269	5.778	6.915	6.981	7.383	8.344	8.617	8.52	8.424	8.508
661.8	15.02	2.688	3.343	3.586	3.79	3.934	4.029	4.05	3.728	4.038	3.836	661.8	15	3.076	4.171	4.553	4.785	4.87	5.051	5.017	4.411	4.526	4.994	662.6	16.04	4.403	5.789	6.929	6.945	7.349	8.413	8.533	8.481	8.485	8.454
662	15.34	2.678	3.373	3.609	3.679	3.892	4.064	4.001	3.634	4.065	3.894	662	15.16	3.058	4.206	4.575	4.708	4.912	5.075	5.011	4.349	4.58	5.085	662.8	16.23	4.453	5.763	6.935	6.993	7.273	8.33	8.511	8.452	8.447	8.5
662.2	15.53	2.644	3.388	3.565	3.602	3.962	4.104	4.038	3.633	4.098	3.939	662.2	15.42	3.093	4.212	4.586	4.672	4.878	5.03	5.039	4.324	4.709	5.063	663	16.44	4.407	5.669	6.877	6.961	7.324	8.283	8.509	8.531	8.367	8.498
662.4	15.74	2.667	3.329	3.595	3.672	3.962	4.149	4.081	3.652	4	3.997	662.4	15.72	3.128	4.197	4.601	4.691	4.898	4.97	4.973	4.386	4.752	4.967	663.2	16.67	4.343	5.65	6.874	6.966	7.435	8.255	8.648	8.408	8.374	8.508
662.6	16.05	2.738	3.34	3.523	3.743	3.903	4.094	4.033	3.601	4.012	3.958	662.6	15.98	3.168	4.23	4.598	4.69	4.855	5.008	4.91	4.505	4.735	5.013	663.4	16.94	4.287	5.709	6.885	6.905	7.33	8.308	8.459	8.422	8.411	8.446
662.8	16.34	2.722	3.307	3.573	3.703	3.838	3.995	4.01	3.669	3.936	4.031	662.8	16.32	3.156	4.207	4.539	4.668	4.833	5.041	4.853	4.501	4.71	4.957	663.6	17.22	4.351	5.787	6.853	6.86	7.291	8.277	8.395	8.514	8.479	8.507
663	16.5	2.735	3.282	3.621	3.813	3.907	4.028	4.025	3.631	3.928	3.935	663	16.75	3.141	4.194	4.469	4.645	4.876	5.055	4.81	4.481	4.637	4.927	663.8	17.32	4.36	5.839	6.866	6.838	7.251	8.357	8.343	8.42	8.455	8.501
663.2	16.66	2.755	3.227	3.53	3.756	3.936	4.076	4.089	3.581	3.951	3.913	663.2	16.9	3.181	4.18	4.458	4.633	4.896	5.047	4.954	4.434	4.62	4.902	664	17.5	4.39	5.854	6.782	6.799	7.237	8.296	8.325	8.43	8.364	8.44
663.4	16.71	2.746	3.207	3.552	3.77	3.902	4.1	4.092	3.597	3.908	3.771	663.4	17.04	3.187	4.143	4.426	4.623	4.958	5.124	4.975	4.354	4.641	4.905	664.2	17.8	4.376	5.804	6.788	6.772	7.17	8.268	8.278	8.387	8.31	8.442
663.6	17.33	2.765	3.195	3.487	3.746	3.833	4.113	4.01	3.661	3.918	3.869	663.6	17.11	3.09	4.158	4.426	4.596	4.835	5.019	4.916	4.392	4.537	4.96	664.4	18.25	4.37	5.792	6.751	6.794	7.277	8.34	8.313	8.31	8.207	8.512
663.8	17.51	2.765	3.215	3.558	3.669	3.915	4.168	3.986	3.654	3.846	3.784	663.8	17.24	3.129	4.161	4.431	4.558	4.811	5.02	4.957	4.369	4.66	4.954	664.6	18.72	4.356	5.752	6.766	6.836	7.262	8.345	8.362	8.3	8.182	8.534
664	17.95	2.752	3.258	3.582	3.705	3.905	4.064	3.97	3.627	3.885	3.854	664	17.43	3.122	4.167	4.509	4.605	4.881	4.956	5.011	4.315	4.604	4.95	664.8	18.89	4.338	5.725	6.725	6.844	7.122	8.231	8.417	8.314	8.088	8.549
664.2	18.1	2.682	3.227	3.602	3.686	3.919	4.015	3.944	3.652	3.868	3.788	664.2	17.78	3.178	4.195	4.499	4.582	4.966	4.945	4.859	4.337	4.705	4.937	665	19.16	4.358	5.808	6.784	6.89	7.099	8.206	8.366	8.338	8.095	8.474
664.4	18.29	2.706	3.207	3.557	3.696	3.865	3.899	3.944	3.717	3.907	3.753	664.4	17.84	3.081	4.152	4.478	4.604	4.89	4.874	4.807	4.349	4.673	4.875	665.2	19.37	4.334	5.74	6.802	6.87	7.03	8.123	8.331	8.408	8.194	8.497
664.6	18.62	2.697	3.23	3.631	3.715	3.908	3.857	3.952	3.6	3.965	3.742	664.6	18.16	3.115	4.2	4.41	4.617	4.765	4.849	4.684	4.455	4.633	4.929	665.4	19.71	4.33	5.714	6.824	6.849	7.058	8.094	8.263	8.317	8.135	8.442
664.8	18.83	2.684	3.254	3.638	3.634	3.836	3.844	4.028	3.599	3.949	3.66	664.8	18.41	3.125	4.197	4.416	4.604	4.757	4.9	4.637	4.297	4.493	4.824	665.6	20.13	4.38	5.686	6.81	6.817	7.055	8.022	8.233	8.194	8.16	8.318
665	18.98	2.683	3.232	3.625	3.673	3.82	3.856	4.031	3.629	3.927	3.692	665	18.73	3.119	4.141	4.518	4.617	4.745	4.868	4.63	4.194	4.452	4.798	665.8	20.41	4.421	5.723	6.88	6.828	7.021	7.969	8.17	8.252	8.22	8.349
665.2	19.29	2.708	3.204	3.699	3.645	3.878	3.894	4.009	3.608	3.85	3.667	665.2	18.8	3.137	4.198	4.468	4.723	4.826	4.827	4.685	4.124	4.438	4.881	666	20.67	4.455	5.776	6.88	6.882	7.01	7.981	8.254	8.164	8.084	8.244
665.4	19.37	2.698	3.298	3.664	3.522	3.794	3.885	4.034	3.662	3.886	3.71	665.4	19.03	3.185	4.098	4.47	4.634	4.826	4.9	4.639	4.106	4.502	4.928	666.2	20.89	4.526	5.771	6.762	6.857	7.039	8.046	8.152	8.2	8.027	8.325
665.6	19.54	2.66	3.331	3.665	3.637	3.82	3.933	4.028	3.599	3.865	3.742	665.6	19.56	3.156	4.093	4.446	4.585	4.825	4.875	4.591	4.229	4.478	4.893	666.4	21.21	4.475	5.668	6.835	6.853	7.065	8.109	8.169	8.21	8.013	8.233
665.8	19.92	2.668	3.334	3.666	3.61	3.805	3.906	4.027	3.62	3.898	3.703	665.8	19.78	3.093	4.027	4.488	4.632	4.738	4.794	4.549	4.26	4.434	4.802	666.6	21.36	4.457	5.716	6.783	6.905	7.008	8.071	8.167	8.179	7.921	8.265
666	20.16	2.675	3.321	3.676	3.539	3.84	3.959	3.909	3.657	3.85	3.695	666	20.05	3.158	4.076	4.421	4.622	4.733	4.791	4.53	4.294	4.346	4.77	666.8	21.67	4.516	5.629	6.775	6.886	6.942	8.039	8.136	8.109	7.937	8.122
666.2	20.72	2.775	3.254	3.636	3.533	3.882	3.882	3.908	3.647	3.87	3.636	666.2	20.21	3.147	4.111	4.394	4.667	4.77	4.789	4.511	4.287	4.395	4.742	667	22.01	4.566	5.613	6.752	6.804	6.981	8.046	8.118	8.026	7.929	8.106
666.4	21	2.76	3.253	3.594	3.603	3.985	3.906	3.909	3.588	3.89	3.626	666.4	20.64	3.14	4.113	4.341	4.681	4.748	4.741	4.577	4.26	4.419	4.618	667.2	22.25	4.563	5.634	6.702	6.761	7.01	8.014	8.088	8.064	7.946	8.072
666.6	21.28	2.687	3.342	3.554	3.622	3.902	3.865	3.971	3.54	3.867	3.567	666.6	20.89	3.144	4.082	4.357	4.584	4.736	4.795	4.588	4.118	4.529	4.632	667.4	22.37	4.506	5.665	6.662	6.777	7.033	8.056	8.136	8.04	7.969	8.056
666.8	21.32	2.749	3.466	3.589	3.65	3.977	3.836	3.938	3.488	3.885	3.54	666.8	21.15	3.172	4.116	4.307	4.593	4.623	4.709	4.545	4.099	4.49	4.639	667.6	22.52	4.446	5.66	6.682	6.817	7.062	7.979	8.051	8.005	7.97	7.979
667	21.8	2.745	3.393	3.499	3.596	3.912	3.795	3.874	3.502	3.845	3.552	667	21.43	3.203	4.154	4.362	4.569	4.602	4.793	4.648	4.088	4.551	4.645	667.8	22.63	4.441	5.673	6.713	6.937	7.021	7.933	7.944	7.927	7.922	7.961
667.2	21.99	2.699	3.357	3.534	3.65	3.913	3.809	3.845	3.609	3.806	3.565	667.2	21.71	3.226	4.203	4.373	4.518	4.602	4.854	4.592	4.124	4.533	4.609	668	23.06	4.53	5.744	6.819	6.837	7.087	7.965	7.922	7.79	7.96	7.907
667.4	22.19	2.696	3.336	3.599	3.655	3.809	3.848	3.847	3.643	3.808	3.535	667.4	22.03	3.247	4.242	4.332	4.496	4.606	4.861	4.549	4.145	4.477	4.686	668.2	23.55	4.48	5.86	6.744	6.73	7.193	7.902	7.838	7.922	7.996	7.924
667.6	22.52	2.669	3.316	3.56	3.652	3.891	3.838	3.872	3.671	3.757	3.598	667.6	22.56	3.26	4.101	4.374	4.549	4.652	4.881	4.59	4.217	4.408	4.652	668.4	23.9	4.545	5.812	6.801	6.722	7.086	7.792	7.912	7.97	7.964	7.911
667.8	22.76	2.651	3.301	3.585	3.578	3.921	3.861	3.786	3.624	3.826	3.654	667.8	22.81	3.227	4.142	4.327	4.535	4.618	4.918	4.704	4.14	4.391	4.65	668.6	24.05	4.531	5.679	6.929	6.733	7.08	7.812	8.077	7.958	7.96	7.959
668	22.99	2.632	3.412	3.602	3.649	3.841	3.814	3.796	3.596	3.817	3.703	668	23.13	3.224	4.175	4.317	4.534	4.579	4.759	4.768	4.209	4.368	4.688	668.8	24.32	4.509	5.653	7.034	6.796	7.027	7.895	7.997	7.975	7.854	8.059
668.2	23.41	2.709	3.33	3.649	3.654	3.811	3.828	3.78	3.605	3.759	3.595	668.2	23.16	3.289	4.212	4.391	4.572	4.617	4.77	4.713	4.123	4.39	4.776	669	24.69	4.595	5.735	7	6.844	7.078	7.937	8.041	7.959	7.872	8.041
668.4	23.46	2.726	3.332	3.634	3.653	3.786	3.822	3.842	3.664	3.725	3.593	668.4	23.57	3.285	4.174	4.43	4.618	4.556	4.716	4.627	4.15	4.376	4.754	669.2	24.96	4.607	5.757	6.932	6.828	7.104	7.872	8.029	7.928	7.865	7.899
668.6	23.78	2.803	3.377	3.646	3.667	3.764	3.865	3.866	3.624	3.755	3.624	668.6	24	3.34	4.195	4.398	4.649	4.613	4.766	4.699	4.197	4.349	4.771	669.4	25.3	4.676	5.75	6.943	6.857	7.107	7.924	8.043	7.902	7.781	7.918
668.8	24.16	2.83	3.307	3.668	3.638	3.773	3.942	3.855	3.517	3.754	3.641	668.8	24.37	3.344	4.157	4.391	4.74	4.663	4.766	4.616	4.128	4.414	4.767	669.6	25.56	4.769	5.812	6.878	6.869	7.11	7.984	8.035	7.875	7.868	7.995
669	24.51	2.801	3.351	3.646	3.619	3.728	3.916	3.787	3.52	3.796	3.632	669	24.63	3.391	4.132	4.492	4.644	4.691	4.705	4.474	4.159	4.338	4.699	669.8	26.04	4.801	5.839	6.771	6.757	7.197	8.087	8.096	7.85	7.834	8.003
669.2	24.91	2.831	3.294	3.7	3.567	3.753	3.948	3.781	3.576	3.755	3.678	669.2	24.9	3.422	4.194	4.476	4.683	4.665	4.72	4.441	4.162	4.321	4.595	670	26.35	4.846	5.912	6.845	6.656	7.135	8.032	8.138	7.838	7.862	8.006
669.4	25.21	2.821	3.25	3.736	3.589	3.822	3.957	3.888	3.511	3.827	3.626	669.4	25.07	3.426	4.204	4.465	4.722	4.702	4.671	4.428	4.187	4.27	4.611	670.2	26.65	4.793	5.877	6.775	6.722	7.112	8.033	8.15	7.765	7.947	8.056
669.6	25.61	2.745	3.304	3.689	3.605	3.835	3.962	3.883	3.486	3.742	3.698	669.6	25.51	3.513	4.217	4.43	4.682	4.737	4.676	4.48	4.232	4.337	4.599	670.4	27.03	4.738	5.862	6.762	6.852	7.116	8.044	8.107	7.896	7.891	7.974
669.8	25.88	2.821	3.283	3.696	3.625	3.9	3.946	3.942	3.565	3.711	3.735	669.8	25.71	3.419	4.145	4.485	4.757	4.754	4.713	4.447	4.185	4.328	4.578	670.6	27.17	4.813	5.873	6.788	6.833	7.056	8.108	7.926	7.957	7.956	7.977
670	26.03	2.819	3.357	3.659	3.603	3.933	4.002	3.87	3.583	3.611	3.727	670	26.11	3.407	4.18	4.47	4.717	4.673	4.713	4.544	4.21	4.266	4.612	670.8	27.77	4.804	5.852	6.759	6.851	7.192	8.035	7.943	7.956	7.936	8.027
670.2	26.3	2.784	3.377	3.585	3.601	3.892	4.001	3.738	3.59	3.631	3.678	670.2	26.31	3.36	4.233	4.399	4.772	4.682	4.627	4.537	4.287	4.298	4.569	671	27.97	4.813	5.845	6.865	6.806	7.241	8.043	7.971	7.869	7.883	7.892
670.4	26.56	2.809	3.373	3.666	3.633	3.817	3.928	3.701	3.544	3.59	3.642	670.4	26.54	3.391	4.275	4.427	4.7	4.655	4.65	4.519	4.26	4.32	4.544	671.2	28.15	4.995	5.941	6.853	6.867	7.101	7.982	8.006	7.905	7.822	7.875
670.6	26.84	2.866	3.343	3.679	3.669	3.814	3.914	3.701	3.622	3.572	3.613	670.6	26.93	3.446	4.373	4.54	4.665	4.658	4.75	4.53	4.261	4.25	4.639	671.4	28.29	5.018	5.954	6.85	7.007	7.089	7.871	7.939	7.933	7.754	7.963
670.8	27.08	2.898	3.338	3.693	3.651	3.85	3.923	3.799	3.582	3.621	3.616	670.8	27.36	3.522	4.344	4.628	4.753	4.646	4.671	4.602	4.228	4.305	4.676	671.6	28.7	5.07	6.012	6.934	7.057	7.187	7.914	7.838	7.858	7.886	7.94
671	27.6	2.856	3.329	3.664	3.645	3.929	3.984	3.83	3.556	3.683	3.611	671	27.83	3.44	4.375	4.594	4.725	4.599	4.746	4.661	4.15	4.284	4.716	671.8	29.07	5.161	6.094	6.876	6.994	7.118	7.944	7.881	7.911	7.874	7.869
671.2	28	2.883	3.281	3.669	3.663	3.855	3.95	3.804	3.561	3.655	3.687	671.2	27.85	3.486	4.382	4.544	4.693	4.582	4.7	4.749	4.125	4.268	4.667	672	29.24	5.135	6.13	6.795	6.934	7.092	7.882	7.914	7.975	7.86	7.8
671.4	28.2	2.906	3.401	3.704	3.667	3.893	3.967	3.839	3.557	3.627	3.584	671.4	28.06	3.508	4.347	4.529	4.531	4.599	4.679	4.72	4.195	4.216	4.67	672.2	29.83	5.286	6.127	6.831	7.044	7.186	7.92	7.896	8.034	7.834	7.824
671.6	28.37	2.879	3.389	3.589	3.626	3.88	3.991	3.834	3.568	3.656	3.523	671.6	28.54	3.504	4.296	4.551	4.608	4.522	4.71	4.692	4.206	4.136	4.641	672.4	29.99	5.221	6.123	6.899	6.88	7.205	7.935	7.971	8.042	7.862	7.902
671.8	28.77	2.867	3.419	3.667	3.654	3.921	4.017	3.933	3.567	3.69	3.583	671.8	28.79	3.555	4.268	4.549	4.597	4.672	4.63	4.561	4.095	4.235	4.636	672.6	30.43	5.189	6.162	6.982	6.955	7.209	7.927	7.91	8.033	7.814	8.057
672	29.01	2.962	3.402	3.617	3.677	3.916	3.92	3.909	3.486	3.668	3.623	672	29.24	3.667	4.341	4.481	4.669	4.703	4.681	4.573	4.03	4.312	4.621	672.8	30.8	5.268	6.071	7.016	6.993	7.186	7.927	7.896	8.041	7.882	8.03
672.2	29.75	3.006	3.477	3.661	3.725	3.893	3.97	3.886	3.522	3.66	3.607	672.2	29.64	3.739	4.389	4.528	4.767	4.659	4.741	4.708	4.004	4.29	4.607	673	31.42	5.325	6.117	7.143	7.075	7.278	7.916	7.919	8.138	7.801	8.002
672.4	30.11	3.001	3.479	3.638	3.752	3.997	3.858	3.835	3.475	3.696	3.559	672.4	30.04	3.745	4.434	4.53	4.67	4.698	4.634	4.715	3.968	4.328	4.559	673.2	31.84	5.379	6.165	7.078	7.085	7.26	7.936	7.909	8.106	7.809	7.932
672.6	30.44	3.048	3.438	3.657	3.713	3.904	3.94	3.773	3.438	3.691	3.497	672.6	30.1	3.783	4.507	4.497	4.816	4.658	4.796	4.686	4.064	4.307	4.533	673.4	31.97	5.394	6.184	7.052	7.164	7.197	7.945	7.934	7.956	8.063	7.949
672.8	30.88	3.08	3.447	3.687	3.628	3.948	3.89	3.838	3.43	3.675	3.454	672.8	30.7	3.849	4.358	4.421	4.779	4.631	4.71	4.633	4.049	4.287	4.501	673.6	32.35	5.535	6.25	7.076	7.212	7.267	7.86	7.915	8.055	7.966	8.057
673	31.1	3.106	3.481	3.644	3.681	3.895	3.934	3.796	3.385	3.68	3.546	673	31.08	3.848	4.351	4.455	4.746	4.726	4.689	4.752	4.092	4.237	4.51	673.8	32.75	5.574	6.38	7.128	7.129	7.216	8.024	7.992	7.984	7.934	8.01
673.2	31.47	3.178	3.543	3.622	3.737	3.95	3.995	3.803	3.517	3.671	3.478	673.2	31.58	3.858	4.402	4.537	4.682	4.716	4.854	4.729	4.074	4.188	4.545	674	33.16	5.673	6.463	7.253	7.062	7.333	8.06	7.883	7.958	7.934	7.886
673.4	31.87	3.167	3.528	3.696	3.74	3.95	3.938	3.867	3.472	3.638	3.445	673.4	32.02	3.943	4.452	4.64	4.647	4.707	4.81	4.727	4.04	4.212	4.644	674.2	33.67	5.717	6.511	7.219	7.152	7.377	8.01	7.871	7.898	7.89	7.804
673.6	32.19	3.19	3.552	3.698	3.727	3.967	3.947	3.843	3.481	3.643	3.545	673.6	32.31	3.9	4.523	4.71	4.651	4.686	4.762	4.792	4.025	4.246	4.747	674.4	33.73	5.752	6.531	7.225	7.241	7.5	8.05	7.888	7.823	7.874	7.784
673.8	32.68	3.232	3.592	3.818	3.734	3.933	3.962	3.782	3.534	3.685	3.601	673.8	32.75	3.98	4.544	4.769	4.664	4.68	4.8	4.801	4.012	4.266	4.725	674.6	33.96	5.919	6.576	7.345	7.265	7.342	8.16	7.972	7.832	7.79	7.729
674	33.04	3.268	3.721	3.783	3.767	3.95	3.953	3.867	3.512	3.683	3.551	674	32.96	3.993	4.59	4.761	4.784	4.651	4.758	4.676	4.037	4.279	4.634	674.8	34.51	5.97	6.517	7.338	7.217	7.367	8.125	7.966	7.822	7.934	7.844
674.2	33.45	3.213	3.685	3.839	3.759	3.957	3.993	3.887	3.533	3.594	3.631	674.2	33.11	4.034	4.56	4.713	4.71	4.757	4.699	4.729	4.121	4.26	4.655	675	35.05	5.901	6.56	7.29	7.249	7.451	8.178	7.946	7.93	7.865	7.902
674.4	33.63	3.282	3.757	3.846	3.757	3.903	3.951	3.847	3.559	3.546	3.649	674.4	33.49	4.087	4.504	4.693	4.751	4.767	4.765	4.688	4.127	4.295	4.602	675.2	35.51	6.028	6.59	7.295	7.331	7.438	8.159	8.044	8.008	7.898	7.705
674.6	33.96	3.33	3.695	3.877	3.772	3.956	3.989	3.975	3.571	3.632	3.639	674.6	33.94	4.033	4.491	4.74	4.747	4.825	4.792	4.715	4.179	4.369	4.591	675.4	35.95	6.111	6.647	7.321	7.368	7.461	8.139	8.098	8.059	7.778	7.728
674.8	34.5	3.305	3.721	3.91	3.839	3.931	3.999	3.991	3.628	3.709	3.616	674.8	34.37	4.071	4.517	4.786	4.793	4.839	4.724	4.732	4.189	4.367	4.612	675.6	35.84	6.197	6.747	7.354	7.586	7.46	8.015	8.045	7.944	7.758	7.749
675	35.04	3.429	3.761	3.962	3.849	3.976	4.022	4.044	3.634	3.673	3.692	675	34.65	4.094	4.511	4.878	4.868	4.807	4.738	4.611	4.205	4.394	4.511	675.8	36.25	6.398	6.766	7.41	7.458	7.632	8.157	8.078	7.956	7.768	7.866
675.2	35.28	3.431	3.842	3.947	3.775	4.056	4.09	4.027	3.714	3.634	3.658	675.2	35.24	4.153	4.582	4.978	4.919	4.854	4.786	4.636	4.187	4.394	4.542	676	36.73	6.402	6.919	7.471	7.534	7.651	8.03	8.01	7.967	7.795	7.853
675.4	35.69	3.414	3.749	3.893	3.873	3.98	4.116	4.023	3.615	3.772	3.646	675.4	35.66	4.217	4.712	4.979	4.903	4.853	4.938	4.617	4.109	4.389	4.591	676.2	37.1	6.458	6.988	7.534	7.459	7.632	8.046	7.942	8.053	7.833	7.908
675.6	36.06	3.504	3.791	3.886	3.754	3.91	4.018	4.038	3.602	3.805	3.61	675.6	35.89	4.387	4.757	5.004	4.856	4.78	4.925	4.602	4.219	4.351	4.527	676.4	37.6	6.422	7.147	7.65	7.459	7.596	8.116	7.858	8.103	7.941	7.822
675.8	36.43	3.492	3.859	3.918	3.888	4.015	4.064	4.041	3.543	3.807	3.629	675.8	36.11	4.378	4.837	5.085	4.825	4.887	4.923	4.654	4.148	4.343	4.488	676.6	38.06	6.541	7.157	7.776	7.627	7.832	8.08	7.901	7.962	8.05	7.969
676	36.95	3.576	3.917	3.983	3.932	4.067	4.076	4.054	3.505	3.793	3.681	676	36.57	4.332	4.874	4.974	4.786	4.935	4.99	4.702	4.116	4.449	4.531	676.8	38.39	6.581	7.208	7.808	7.619	7.822	8.138	7.993	8.027	8.07	7.965
676.2	37.07	3.593	3.843	3.959	3.971	4.141	4.042	4.14	3.469	3.845	3.745	676.2	36.82	4.316	4.947	4.986	4.964	4.92	4.964	4.675	4.193	4.38	4.487	677	38.62	6.727	7.234	7.897	7.643	7.787	8.265	7.986	8.011	8.017	7.928
676.4	37.32	3.635	3.836	3.946	3.953	4.123	4.067	4.142	3.534	3.824	3.662	676.4	37.32	4.485	4.943	4.994	4.945	4.896	5.003	4.695	4.167	4.272	4.667	677.2	39.02	6.826	7.255	7.828	7.658	7.878	8.335	8.038	8.127	8.058	7.973
676.6	37.73	3.644	3.895	3.985	3.893	4.121	4.129	4.079	3.506	3.735	3.725	676.6	37.43	4.579	5.009	4.963	4.98	4.969	4.974	4.673	4.178	4.217	4.623	677.4	39.46	6.992	7.514	7.884	7.601	7.953	8.256	8.142	8.097	8.087	8.069
676.8	38.37	3.672	3.955	4.009	3.93	4.145	4.151	4.079	3.602	3.777	3.714	676.8	37.95	4.61	5.109	5.017	5.164	4.994	4.937	4.645	4.163	4.221	4.63	677.6	40.11	7.04	7.51	7.88	7.762	7.842	8.321	8.183	8.12	8.206	8.174
677	38.73	3.72	4.049	4.078	3.976	4.167	4.086	4.027	3.599	3.886	3.6	677	38.49	4.629	5.168	5.008	5.103	5.017	4.922	4.785	4.078	4.272	4.553	677.8	40.31	7.175	7.646	7.996	7.773	7.866	8.28	8.204	8.193	8.277	8.155
677.2	39.26	3.753	4.116	4.059	3.94	4.216	4.15	4.071	3.601	3.798	3.667	677.2	38.85	4.696	5.255	5.068	5.206	5.073	4.975	4.805	4.051	4.338	4.541	678	40.66	7.301	7.729	8.236	7.759	8.086	8.386	8.275	8.325	8.287	8.11
677.4	39.32	3.813	4.094	4.163	4.078	4.193	4.107	4.11	3.596	3.784	3.698	677.4	39.32	4.754	5.163	5.16	5.13	5.073	4.992	4.851	4.101	4.339	4.561	678.2	41.2	7.502	7.979	8.156	7.865	8.14	8.427	8.432	8.269	8.333	8.157
677.6	39.75	3.85	4.064	4.2	4.118	4.251	4.182	4.025	3.683	3.842	3.666	677.6	39.92	4.937	5.261	5.2	5.043	5.033	5.121	4.767	4.128	4.246	4.572	678.4	41.38	7.504	8.061	8.066	7.957	8.272	8.455	8.434	8.439	8.284	8.258
677.8	40.22	3.876	4.053	4.237	4.097	4.234	4.195	4.176	3.672	3.9	3.75	677.8	40.31	5.081	5.324	5.208	5.109	5.061	5.114	4.817	4.129	4.342	4.597	678.6	41.96	7.652	8.092	8.17	8.146	8.188	8.525	8.591	8.358	8.333	8.293
678	40.57	3.955	4.151	4.206	4.183	4.223	4.238	4.13	3.648	3.959	3.739	678	40.69	5.183	5.355	5.283	5.142	5.263	5.1	4.91	4.181	4.418	4.596	678.8	42.48	7.729	8.162	8.356	8.166	8.318	8.519	8.515	8.257	8.296	8.235
678.2	40.63	3.977	4.181	4.222	4.218	4.215	4.238	4.167	3.677	3.798	3.796	678.2	41.08	5.285	5.351	5.281	5.254	5.312	5.181	4.95	4.249	4.469	4.618	679	42.89	7.768	8.217	8.36	8.261	8.386	8.584	8.48	8.368	8.366	8.133
678.4	41.18	4.022	4.352	4.285	4.262	4.169	4.277	4.143	3.706	3.797	3.875	678.4	41.52	5.24	5.446	5.332	5.293	5.335	5.176	4.929	4.257	4.474	4.552	679.2	43.27	7.933	8.386	8.386	8.35	8.34	8.57	8.516	8.437	8.332	8.134
678.6	41.78	4.034	4.355	4.302	4.277	4.266	4.396	4.168	3.703	3.877	3.86	678.6	41.98	5.246	5.375	5.348	5.327	5.3	5.17	4.935	4.331	4.454	4.578	679.4	43.71	7.982	8.568	8.412	8.444	8.432	8.675	8.705	8.572	8.42	8.084
678.8	42.1	4.154	4.367	4.485	4.292	4.334	4.292	4.205	3.779	3.89	3.837	678.8	42.49	5.371	5.387	5.342	5.29	5.425	5.086	4.956	4.404	4.477	4.649	679.6	43.99	8.143	8.62	8.588	8.507	8.393	8.694	8.659	8.453	8.369	8.268
679	42.41	4.251	4.365	4.366	4.325	4.282	4.343	4.245	3.859	4.001	3.786	679	42.7	5.488	5.584	5.529	5.39	5.41	5.143	4.975	4.385	4.515	4.696	679.8	44.37	8.328	8.7	8.728	8.625	8.429	8.702	8.74	8.385	8.476	8.24
679.2	42.94	4.204	4.507	4.404	4.24	4.301	4.368	4.298	3.743	3.974	3.717	679.2	43.13	5.533	5.72	5.603	5.558	5.456	5.32	5.089	4.376	4.539	4.731	680	44.9	8.618	8.696	8.774	8.748	8.427	8.771	8.706	8.474	8.503	8.203
679.4	43.51	4.277	4.465	4.546	4.256	4.389	4.397	4.315	3.719	3.967	3.744	679.4	43.43	5.684	5.845	5.641	5.536	5.391	5.316	5.055	4.394	4.535	4.785	680.2	45.19	8.68	8.73	8.824	8.799	8.509	8.72	8.666	8.523	8.521	8.275
679.6	43.79	4.326	4.386	4.565	4.36	4.381	4.486	4.292	3.863	3.985	3.838	679.6	43.91	5.728	5.928	5.696	5.551	5.399	5.436	5.055	4.43	4.562	4.796	680.4	45.51	8.723	8.889	8.97	9.051	8.639	8.656	8.72	8.628	8.504	8.392
679.8	44.52	4.261	4.398	4.635	4.411	4.496	4.541	4.289	3.88	4.016	3.833	679.8	44.08	5.773	5.877	5.689	5.645	5.427	5.411	5.067	4.416	4.568	4.74	680.6	45.95	8.89	9.106	9.05	9.055	8.677	8.884	8.819	8.618	8.455	8.376
680	44.97	4.44	4.5	4.64	4.534	4.591	4.575	4.332	3.857	3.967	3.883	680	44.55	5.838	5.877	5.844	5.715	5.521	5.374	5.016	4.376	4.579	4.691	680.8	46.46	9.135	9.428	9.152	9.118	8.802	8.973	8.876	8.589	8.519	8.462
680.2	45.57	4.536	4.559	4.658	4.624	4.583	4.594	4.321	3.968	3.901	3.925	680.2	45.07	5.987	5.907	5.912	5.771	5.57	5.451	5.181	4.361	4.608	4.726	681	46.89	9.346	9.508	9.341	9.201	8.886	9.017	8.965	8.612	8.478	8.401
680.4	46.01	4.617	4.611	4.726	4.589	4.549	4.671	4.391	3.969	4.01	3.874	680.4	45.58	6.041	6.009	5.871	5.694	5.564	5.388	5.197	4.453	4.693	4.698	681.2	47.49	9.455	9.49	9.474	9.315	9.145	9.13	8.961	8.677	8.528	8.429
680.6	46.43	4.768	4.677	4.942	4.674	4.516	4.63	4.529	3.98	4.005	3.833	680.6	46.04	6.172	6.111	5.852	5.735	5.505	5.438	5.33	4.464	4.647	4.731	681.4	47.43	9.828	9.596	9.65	9.459	9.115	9.209	8.962	8.781	8.6	8.555
680.8	46.68	4.759	4.728	4.903	4.676	4.717	4.599	4.531	3.967	4.009	3.902	680.8	46.51	6.414	6.126	6.121	5.726	5.569	5.488	5.362	4.543	4.617	4.746	681.6	47.78	10.09	9.623	9.686	9.504	9.12	9.373	9.07	8.888	8.66	8.623
681	47.25	4.911	4.808	4.988	4.82	4.733	4.603	4.579	3.98	4.015	3.962	681	46.95	6.483	6.264	6.163	5.784	5.686	5.442	5.433	4.601	4.669	4.789	681.8	48.25	10.15	9.823	9.809	9.586	9.351	9.404	9.28	8.815	8.684	8.746
681.2	47.53	5.072	4.846	4.972	4.79	4.788	4.723	4.533	4.073	4.025	3.917	681.2	47.41	6.548	6.329	6.299	5.94	5.715	5.589	5.366	4.645	4.648	4.839	682	48.78	10.45	9.959	9.913	9.727	9.475	9.409	9.343	8.912	8.684	8.779
681.4	47.49	5.052	4.855	5.055	4.768	4.841	4.812	4.491	4.039	4.149	3.939	681.4	47.8	6.59	6.343	6.346	6.021	5.719	5.553	5.306	4.618	4.604	4.908	682.2	49.36	10.67	10.1	10.04	9.83	9.521	9.518	9.413	8.915	8.728	8.832
681.6	48.17	5.111	4.881	5.061	4.905	4.83	4.856	4.476	4.074	4.184	3.937	681.6	48.2	6.831	6.504	6.352	6.139	5.874	5.615	5.327	4.721	4.701	4.886	682.4	49.63	10.7	10.3	10.28	9.897	9.617	9.562	9.395	9.143	8.745	8.833
681.8	48.84	5.132	5.005	5.194	4.919	4.865	4.852	4.535	4.111	4.192	3.925	681.8	48.81	6.96	6.607	6.455	6.159	5.844	5.726	5.463	4.714	4.565	4.88	682.6	50.05	11.01	10.37	10.53	9.93	9.76	9.707	9.619	9.38	8.832	8.788
682	49.5	5.273	5.207	5.171	4.945	4.943	4.868	4.549	4.187	4.176	3.891	682	49.3	7.056	6.596	6.564	6.223	5.973	5.844	5.484	4.702	4.643	4.892	682.8	50.84	11.26	10.41	10.69	10.06	9.83	9.871	9.498	9.519	9.052	8.893
682.2	49.79	5.362	5.304	5.267	4.981	4.872	4.859	4.607	4.254	4.224	3.94	682.2	49.56	7.17	6.793	6.695	6.272	6.022	5.804	5.406	4.788	4.776	4.867	683	51.36	11.49	10.62	10.87	10.24	10.06	10.07	9.708	9.429	9.115	8.959
682.4	50.24	5.302	5.234	5.279	5.145	4.989	4.887	4.66	4.201	4.232	3.973	682.4	50.06	7.115	6.997	6.832	6.458	6.069	5.887	5.515	4.719	4.745	4.9	683.2	51.91	11.64	10.85	11.11	10.53	10.15	10.29	9.717	9.451	9.231	8.909
682.6	50.64	5.393	5.241	5.254	5.186	5.058	5.011	4.782	4.117	4.209	3.911	682.6	50.6	7.271	7.263	6.823	6.485	6.147	5.967	5.492	4.753	4.801	4.921	683.4	52.29	11.92	11.18	11.16	10.75	10.33	10.1	9.806	9.598	9.29	8.991
682.8	51.16	5.614	5.341	5.369	5.184	5.136	5.063	4.74	4.196	4.311	4.029	682.8	50.83	7.555	7.247	6.9	6.498	6.266	5.991	5.65	4.768	4.815	4.94	683.6	52.86	12.14	11.44	11.31	10.93	10.56	10.24	9.914	9.655	9.463	9.255
683	51.39	5.709	5.446	5.401	5.035	5.154	5.064	4.842	4.259	4.337	4.077	683	51.57	7.674	7.225	7.033	6.715	6.316	6.012	5.586	4.795	4.852	4.89	683.8	53.31	12.21	11.61	11.36	10.89	10.51	10.33	9.895	9.62	9.422	9.257
683.2	51.84	5.855	5.571	5.556	5.223	5.133	5.069	4.811	4.289	4.311	4.032	683.2	52.26	7.793	7.237	7.06	6.848	6.303	6.056	5.685	4.805	5.019	4.963	684	53.65	12.49	11.74	11.54	11.06	10.73	10.43	10.08	9.721	9.565	9.363
683.4	52.64	5.937	5.651	5.683	5.249	5.301	4.941	4.811	4.203	4.232	4.032	683.4	52.86	7.913	7.421	7.325	6.796	6.352	6.152	5.743	4.915	5.053	5.017	684.2	54.18	12.79	12.05	11.8	11.36	10.89	10.46	10.36	9.819	9.532	9.461
683.6	52.94	6.085	5.974	5.815	5.311	5.358	5.09	4.865	4.274	4.322	4.12	683.6	53.36	8.15	7.614	7.446	6.88	6.497	6.166	5.883	4.953	5.089	5.067	684.4	54.6	13.04	12.26	11.72	11.35	10.88	10.69	10.45	9.904	9.75	9.679
683.8	53.42	6.15	6.028	5.764	5.379	5.381	5.21	4.963	4.433	4.418	4.139	683.8	53.92	8.296	7.773	7.489	6.982	6.522	6.326	5.907	5.081	4.985	5.05	684.6	54.92	13.2	12.36	11.93	11.45	10.95	10.78	10.5	10.08	9.741	9.655
684	53.91	6.218	6.027	5.666	5.453	5.376	5.146	4.971	4.456	4.443	4.143	684	54.14	8.558	7.883	7.568	7.052	6.582	6.452	5.892	5.124	5.082	5.121	684.8	55.4	13.64	12.63	12.33	11.61	11.19	10.9	10.49	10.22	9.832	9.664
684.2	54.26	6.359	6.032	5.822	5.603	5.503	5.174	5.101	4.509	4.495	4.161	684.2	54.51	8.605	8.101	7.483	7.085	6.562	6.481	5.877	5.105	5.03	5.063	685	55.97	13.96	12.91	12.58	11.7	11.38	11.03	10.63	10.24	9.872	9.659
684.4	55.02	6.658	6.04	5.798	5.567	5.562	5.308	5.075	4.515	4.559	4.128	684.4	54.96	8.834	8.235	7.526	7.151	6.525	6.553	5.912	5.029	4.839	5.068	685.2	56.75	14.11	13.36	12.78	12.06	11.5	11.21	10.74	10.2	9.968	9.568
684.6	55.32	6.696	6.153	5.953	5.701	5.597	5.398	5.17	4.606	4.613	4.283	684.6	55.72	9.053	8.402	7.697	7.23	6.609	6.681	5.996	5.054	4.976	5.037	685.4	57.21	14.5	13.54	12.82	12.14	11.48	11.18	10.93	10.23	10.09	9.614
684.8	56.06	6.889	6.193	6.083	5.787	5.614	5.44	5.211	4.674	4.616	4.362	684.8	56.07	9.233	8.433	7.82	7.333	6.896	6.77	5.998	5.126	5.072	5.099	685.6	57.66	14.95	13.72	13.16	12.37	11.57	11.38	10.88	10.5	10.24	9.824
685	56.56	6.916	6.359	6.175	5.874	5.719	5.521	5.295	4.771	4.709	4.421	685	56.47	9.39	8.589	7.895	7.346	7.024	6.882	5.957	5.206	5.149	5.169	685.8	58.73	15.42	13.93	13.46	12.73	11.83	11.49	10.95	10.52	10.1	10.06
685.2	56.86	7.154	6.356	6.269	5.941	5.752	5.574	5.311	4.703	4.698	4.503	685.2	57.19	9.674	8.623	8.039	7.379	7.125	6.855	6.228	5.283	5.116	5.134	686	58.86	15.88	13.97	13.46	12.61	11.87	11.58	11.07	10.65	10.21	9.975
685.4	57.51	7.258	6.565	6.351	5.968	5.81	5.621	5.295	4.739	4.709	4.487	685.4	57.8	10.04	8.575	8.136	7.512	7.113	6.941	6.247	5.292	5.234	5.2	686.2	59.36	16.21	14.27	13.67	12.9	11.99	11.67	11.25	10.82	10.45	10.1
685.6	58.2	7.318	6.538	6.495	6.053	5.958	5.858	5.372	4.745	4.742	4.536	685.6	58.38	10.2	8.741	8.189	7.691	7.125	6.943	6.348	5.393	5.229	5.352	686.4	60.25	16.59	14.61	13.75	13.1	12.28	11.72	11.3	10.83	10.44	10.31
685.8	59.22	7.409	6.771	6.506	6.176	5.983	5.928	5.517	4.885	4.979	4.545	685.8	58.86	10.23	8.946	8.346	7.825	7.235	6.961	6.457	5.39	5.185	5.348	686.6	60.45	16.8	14.94	13.85	13.24	12.65	11.97	11.37	11.01	10.52	10.31
686	59.46	7.526	7.009	6.669	6.336	6.042	5.808	5.634	4.938	5.022	4.485	686	59.36	10.58	9.112	8.561	7.933	7.339	6.965	6.4	5.401	5.2	5.375	686.8	61.14	17.12	15.25	14.2	13.31	12.7	12.29	11.61	11.02	10.57	10.38
686.2	59.76	7.592	7.097	6.663	6.52	6.148	5.862	5.654	4.919	5.135	4.512	686.2	59.81	10.85	9.268	8.721	7.913	7.395	7.032	6.459	5.459	5.277	5.396	687	61.76	17.4	15.58	14.48	13.65	12.84	12.47	11.52	11.15	10.56	10.43
686.4	60.17	7.724	7.252	6.755	6.626	6.2	5.915	5.741	5.001	5.117	4.558	686.4	60.54	11.1	9.457	8.913	8.05	7.541	7.196	6.554	5.563	5.268	5.443	687.2	62.34	17.72	15.79	14.75	13.79	13.33	12.55	11.72	11.22	10.78	10.38
686.6	60.64	7.814	7.3	6.836	6.773	6.394	6.012	5.868	5.147	5.044	4.636	686.6	61.35	11.26	9.777	9.069	8.22	7.676	7.448	6.718	5.618	5.425	5.553	687.4	62.85	18.16	16.11	15.01	13.91	13.5	12.55	11.78	11.47	10.79	10.36
686.8	61.38	8.056	7.41	7.045	6.777	6.581	6.037	5.921	5.179	5.091	4.639	686.8	61.96	11.29	9.965	9.156	8.377	7.828	7.323	6.719	5.648	5.514	5.544	687.6	63.6	18.47	16.38	15.5	14.17	13.53	12.57	11.94	11.69	10.98	10.37
687	62.36	8.264	7.484	7.155	6.841	6.552	6.212	5.854	5.161	5.128	4.638	687	62.45	11.59	10.01	9.306	8.441	7.97	7.324	6.715	5.763	5.565	5.535	687.8	64.34	18.84	16.59	15.54	14.49	13.78	12.74	12.06	11.66	11.27	10.59
687.2	63.11	8.417	7.506	7.303	6.864	6.651	6.174	5.954	5.264	5.179	4.713	687.2	62.73	11.79	10.28	9.371	8.549	8.016	7.412	6.855	5.812	5.562	5.532	688	65.17	19.18	16.99	15.91	14.8	13.85	12.82	12.07	11.82	11.54	10.87
687.4	63.91	8.55	7.661	7.398	7.017	6.733	6.441	5.986	5.241	5.227	4.648	687.4	63.35	11.94	10.29	9.613	8.709	8.18	7.569	6.956	5.79	5.579	5.512	688.2	65.57	19.73	17.18	16.13	15.04	14.08	13.15	12.43	11.96	11.61	11.02
687.6	64.62	8.728	7.739	7.437	7.162	6.813	6.524	6.018	5.374	5.221	4.764	687.6	64.34	11.97	10.58	9.555	8.863	8.285	7.509	7.119	5.74	5.661	5.573	688.4	66.29	20.09	17.56	16.32	15.1	14.28	13.23	12.5	12.06	11.59	11.1
687.8	65.04	8.968	7.841	7.637	7.26	6.895	6.673	6.063	5.407	5.317	4.847	687.8	64.87	12.44	10.81	9.591	8.954	8.377	7.688	7.167	5.899	5.741	5.548	688.6	66.96	20.59	18	16.61	15.45	14.54	13.42	12.69	12.04	11.52	11.14
688	65.89	9.304	7.909	7.63	7.362	6.951	6.732	6.212	5.524	5.262	4.846	688	65.75	12.74	11	9.867	9.138	8.372	7.824	7.213	6.036	5.761	5.514	688.8	67.55	21.17	18.46	17.17	15.65	14.67	13.57	13.05	11.96	11.74	11.28
688.2	66.25	9.384	7.977	7.724	7.365	6.905	6.844	6.315	5.689	5.409	4.959	688.2	66.16	12.84	11	10.14	9.365	8.548	7.999	7.253	6.039	5.743	5.662	689	68.3	21.51	18.77	17.43	15.97	15.07	13.63	13.08	12.07	11.96	11.45
688.4	66.65	9.321	8.129	8.007	7.468	7.017	7.028	6.33	5.716	5.496	4.997	688.4	66.55	13.1	11.16	10.56	9.413	8.629	8.141	7.237	6.16	5.829	5.709	689.2	69.09	21.96	18.98	17.55	16.06	15.45	13.79	13.3	12.32	12.28	11.59
688.6	67.23	9.581	8.382	8.059	7.529	7.199	6.951	6.309	5.837	5.512	5.069	688.6	67.35	13.5	11.41	10.61	9.519	8.852	8.018	7.199	6.176	5.911	5.802	689.4	69.53	22.51	19.53	17.82	16.24	15.65	13.91	13.52	12.75	12.42	11.55
688.8	67.89	9.893	8.453	8.219	7.664	7.361	7.077	6.38	5.823	5.651	5.293	688.8	68.01	13.77	11.64	10.77	9.64	8.861	8.187	7.269	6.196	6.091	5.784	689.6	70.31	22.88	19.95	18.02	16.65	15.67	14.21	13.73	12.81	12.48	11.54
689	68.5	9.768	8.647	8.295	7.737	7.4	7.194	6.487	5.901	5.733	5.291	689	68.76	14.02	11.84	11.02	9.873	9.14	8.31	7.43	6.252	6.14	5.863	689.8	71.32	23.32	20.35	18.39	16.9	15.91	14.52	13.56	13.06	12.32	11.68
689.2	69.22	9.846	8.92	8.406	7.796	7.438	7.36	6.518	5.846	5.862	5.286	689.2	69.68	14.26	11.96	11.16	9.943	9.229	8.45	7.625	6.253	6.203	5.843	690	72.21	23.73	20.57	18.71	17.11	16.21	14.56	13.83	13.12	12.51	11.69
689.4	70.06	9.947	9.039	8.634	7.858	7.611	7.429	6.824	5.792	5.875	5.276	689.4	70.56	14.47	12.24	11.24	10.07	9.367	8.618	7.65	6.273	6.211	5.95	690.2	72.81	23.9	21.05	18.91	17.58	16.56	15.01	14.12	13.21	12.8	12.01
689.6	71.32	10.09	9.319	8.719	8.136	7.601	7.465	6.899	5.917	5.981	5.348	689.6	71.04	14.73	12.53	11.49	10.24	9.621	8.74	7.85	6.556	6.136	6.054	690.4	73.48	24.53	21.25	19.35	17.87	16.94	14.85	14.17	13.22	12.9	12.27
689.8	71.74	10.35	9.393	8.79	8.342	7.715	7.575	6.943	6.049	5.926	5.433	689.8	72.07	15.06	12.82	11.65	10.5	9.774	9.015	8.005	6.617	6.271	6.177	690.6	74.31	25.36	21.67	19.88	18.28	17.08	15.04	14.4	13.49	12.99	12.19
690	72.31	10.7	9.495	9.077	8.287	7.91	7.597	6.97	6.206	6.051	5.389	690	72.83	15.29	12.93	11.93	10.72	9.877	9.186	8.001	6.828	6.453	6.164	690.8	75.09	25.73	22.02	20	18.49	17.19	15.29	14.54	13.6	12.96	12.38
690.2	73.05	11.05	9.666	9.296	8.353	8.024	7.801	7.03	6.247	6.104	5.432	690.2	73.26	15.55	13.22	12.1	10.77	10.08	9.141	8.117	6.743	6.442	6.363	691	75.75	26.22	22.21	20.41	18.97	17.59	15.56	14.63	13.88	13.14	12.47
690.4	74.08	11.15	9.677	9.39	8.541	8.18	7.844	7.233	6.307	6.022	5.567	690.4	74.15	16.05	13.53	12.34	10.9	10.16	9.25	8.24	6.716	6.592	6.412	691.2	76.35	26.62	22.84	20.74	19.1	17.79	15.88	14.87	14.12	13.38	12.65
690.6	74.79	11.33	10.01	9.487	8.712	8.305	7.885	7.242	6.425	6.058	5.637	690.6	75.07	16.01	13.66	12.69	11.07	10.31	9.317	8.413	6.772	6.516	6.433	691.4	77.19	27.21	23.39	20.96	19.36	18.1	16.13	15.08	14.21	13.61	12.89
690.8	75.59	11.52	10.3	9.8	8.837	8.405	8.042	7.432	6.39	6.118	5.623	690.8	76.09	16.29	13.73	12.86	11.21	10.48	9.442	8.447	6.87	6.515	6.424	691.6	78.53	27.84	23.54	21.44	19.64	18.35	16.47	15.19	14.43	13.68	13.01
691	76.57	11.77	10.48	9.776	9.013	8.54	8.085	7.595	6.51	6.187	5.737	691	76.75	16.6	14.2	12.84	11.28	10.68	9.572	8.6	7.091	6.486	6.36	691.8	79.52	28.4	24	22.04	20.02	18.67	16.76	15.54	14.78	13.8	13.09
691.2	77.08	11.95	10.62	9.903	9.078	8.774	8.113	7.598	6.652	6.377	5.809	691.2	77.63	16.85	14.35	13.1	11.4	10.77	9.716	8.587	7.108	6.577	6.43	692	80.13	28.97	24.4	22.08	20.4	19.08	16.89	15.65	14.97	13.85	13.18
691.4	77.91	12.07	10.68	9.991	9.036	8.956	8.216	7.683	6.66	6.459	5.903	691.4	78.74	17.46	14.57	13.47	11.75	10.68	9.668	8.788	7.262	6.685	6.458	692.2	81.21	29.66	24.78	22.46	20.69	19.37	17.17	15.74	15.12	14.01	13.32
691.6	78.44	12.28	10.88	10.12	9.196	9.076	8.35	7.726	6.767	6.625	5.927	691.6	79.49	17.75	14.98	13.63	11.92	10.77	9.845	8.91	7.158	6.827	6.527	692.4	81.77	30.29	25.17	22.92	21.31	19.45	17.32	15.95	15.22	14.35	13.42
691.8	78.86	12.49	11.07	10.28	9.522	9.06	8.517	7.849	6.934	6.649	5.901	691.8	80.07	17.91	15.12	13.7	12.09	10.83	10.03	9.067	7.263	6.885	6.461	692.6	82.8	30.82	25.97	23.45	21.73	19.61	17.62	16.34	15.4	14.63	13.6
692	80.09	12.72	11.17	10.5	9.67	9.118	8.57	7.855	7.043	6.687	6.016	692	81.11	18.45	15.23	14.2	12.12	11.07	10.17	9.187	7.378	6.793	6.634	692.8	83.45	31.63	26.45	23.95	22.04	20.08	17.85	16.67	15.39	14.85	13.74
692.2	80.61	13.01	11.13	10.69	9.784	9.295	8.608	7.806	7.176	6.726	6.214	692.2	81.86	18.74	15.6	14.19	12.46	11.27	10.2	9.251	7.481	6.981	6.825	693	84.09	31.72	26.95	24.42	22.19	20.46	17.88	16.69	15.54	14.9	13.73
692.4	81.72	13.32	11.46	10.81	9.903	9.499	8.819	8.051	7.246	6.774	6.252	692.4	82.97	19.21	15.9	14.39	12.62	11.35	10.39	9.368	7.612	7.146	6.877	693.2	85.11	32.17	27.18	24.55	22.4	20.91	18.17	16.88	15.83	14.99	14.03
692.6	82.52	13.63	11.6	11.19	10.07	9.645	8.931	8.306	7.262	6.868	6.257	692.6	83.97	19.42	16.2	14.5	12.96	11.42	10.31	9.473	7.769	7.227	6.868	693.4	85.81	33.02	27.79	24.94	22.68	21.31	18.49	17.13	16.3	15.28	14.25
692.8	83.73	13.93	11.61	11.2	10.15	9.761	9.074	8.39	7.356	6.96	6.297	692.8	85.04	19.78	16.54	14.81	13.04	11.64	10.36	9.379	7.719	7.19	6.968	693.6	86.82	33.85	28.33	25.42	23.16	21.68	18.49	17.47	16.61	15.31	14.49
693	85.08	14.2	11.76	11.31	10.37	9.702	9.303	8.535	7.414	7.007	6.272	693	85.74	20.11	16.82	15.17	13.23	11.66	10.49	9.554	8.005	7.3	6.954	693.8	87.95	34.59	28.74	25.71	23.55	21.82	18.99	17.73	16.72	15.5	14.8
693.2	85.54	14.49	11.92	11.37	10.61	9.895	9.412	8.415	7.431	7.086	6.359	693.2	86.78	20.33	16.99	15.2	13.42	11.7	10.85	9.574	8.081	7.281	7	694	89.03	35.04	29.12	26.17	23.77	21.96	19.4	18.15	16.83	15.76	14.99
693.4	86.73	14.52	12.36	11.6	10.77	10.04	9.639	8.645	7.4	7.255	6.481	693.4	87.71	20.58	17.16	15.29	13.68	12.03	10.81	9.648	8.068	7.312	7.111	694.2	90.31	35.46	29.38	26.49	24.2	22.23	19.43	18.26	16.97	15.89	15.2
693.6	87.5	14.93	12.48	11.95	10.94	10.08	9.646	8.702	7.648	7.325	6.572	693.6	88.21	20.97	17.46	15.53	13.77	12.13	11.1	9.769	8.12	7.381	7.21	694.4	91.42	36.1	30.14	26.84	24.67	22.48	19.63	18.42	17.14	15.97	15.35
693.8	88.65	15.26	12.65	12.09	11.09	10.31	9.566	8.843	7.685	7.425	6.622	693.8	89.37	21.22	17.66	15.78	14.03	12.34	11.36	10.04	8.142	7.503	7.271	694.6	92.36	36.82	30.45	27.14	25.03	22.66	20	18.45	17.38	16.06	15.53
694	89.32	15.04	12.69	12.19	11.15	10.36	9.686	8.982	7.798	7.409	6.701	694	90.08	21.47	17.94	16.11	14.36	12.48	11.5	10.08	8.424	7.565	7.449	694.8	93.29	37.51	30.75	27.52	25.41	23	20.34	18.65	17.52	16.2	15.61
694.2	90.14	15.53	12.82	12.36	11.48	10.55	9.807	9.15	7.924	7.462	6.833	694.2	91.2	21.95	18.23	16.38	14.7	12.73	11.62	10.21	8.43	7.716	7.435	695	94.15	38.54	31.34	27.9	25.64	23.26	20.75	18.9	17.61	16.51	15.82
694.4	90.98	15.65	13.21	12.66	11.69	10.69	9.893	9.353	8.264	7.559	6.942	694.4	92.86	22.27	18.47	16.59	14.77	12.92	11.63	10.35	8.405	7.712	7.545	695.2	95.21	38.7	32.04	28.6	26.05	23.65	21.16	19.46	17.91	16.91	16.13
694.6	91.77	15.81	13.51	12.91	11.7	10.77	9.935	9.502	8.299	7.656	6.959	694.6	94.06	22.56	18.72	16.85	14.82	13.01	11.8	10.54	8.429	7.861	7.531	695.4	96.31	39.33	32.68	29.06	26.45	24.07	21.1	19.54	18.36	17.29	16.09
694.8	93.22	16.14	13.69	12.94	11.85	11.17	9.997	9.498	8.417	7.703	7.047	694.8	95.17	23.07	19.11	16.88	15.12	13.38	11.94	10.71	8.559	7.865	7.585	695.6	97.64	40.13	32.94	29.65	26.83	24.35	21.56	19.84	18.59	17.5	16.26
695	93.88	16.4	13.78	13.13	11.93	11.3	10.07	9.47	8.532	7.744	7.23	695	96.14	23.56	19.55	17.23	15.17	13.61	12.02	10.88	8.715	8.018	7.652	695.8	98.28	40.31	33.85	29.97	27.42	24.75	21.62	20.01	18.71	17.52	16.49
695.2	95.81	16.33	13.9	13.3	12.01	11.4	10.21	9.809	8.563	7.959	7.313	695.2	97.24	23.73	19.95	17.35	15.48	13.95	12.19	10.84	8.804	8.199	7.707	696	99.32	40.98	34.62	30.73	27.6	24.92	21.8	20.38	19.02	17.41	16.64
695.4	97.15	16.81	14.19	13.33	12.28	11.53	10.42	9.909	8.723	7.891	7.446	695.4	98.23	23.98	20.21	17.69	15.59	14.03	12.27	10.88	8.972	8.267	7.754	696.2	101.3	42.05	34.78	31.16	27.79	25.71	21.96	20.61	19.21	17.81	16.73
695.6	98.21	17.04	14.37	13.48	12.32	11.72	10.81	10	8.528	7.926	7.345	695.6	99.45	24.44	20.16	17.81	15.76	14.08	12.48	10.84	9.091	8.316	7.864	696.4	102.1	43.04	35.35	31.45	28.31	26.1	22.3	20.95	19.53	17.98	16.74
695.8	99.53	17.33	14.4	13.73	12.6	11.69	10.88	10	8.62	8.149	7.292	695.8	100.9	24.97	20.36	17.93	15.9	14.35	12.58	11.02	9.031	8.382	7.913	696.6	103	43.72	35.6	32.1	28.81	26.39	22.51	21.06	19.71	18.24	16.92
696	100.6	17.76	14.57	14.07	12.8	11.77	11.07	10.09	8.725	8.097	7.306	696	102.2	25.27	20.7	18.3	16.26	14.46	12.73	10.99	9.047	8.401	7.968	696.8	104.1	44.68	36.5	32.44	29.42	26.87	23	21.23	19.89	18.2	16.94
696.2	101.6	17.87	14.86	14.33	12.92	11.96	11.3	10.21	8.876	8.206	7.339	696.2	103.2	25.62	20.96	18.6	16.46	14.78	12.79	11.16	9.244	8.587	7.945	697	106	45.05	36.89	32.97	29.86	27.24	23.33	21.53	19.97	18.67	17.4
696.4	103.3	18.13	14.95	14.54	13.11	12.06	11.58	10.38	8.947	8.283	7.324	696.4	104.1	26.04	21.32	18.71	16.82	14.88	12.93	11.42	9.377	8.484	8.01	697.2	107	45.59	37.27	33.61	30.04	27.58	23.53	21.8	20.18	18.85	17.85
696.6	104.1	18.4	15.28	14.75	13.15	12.14	11.69	10.42	9.058	8.322	7.529	696.6	105.3	26.56	21.75	19.07	17.02	15.12	13.18	11.75	9.46	8.621	8.111	697.4	108.4	46.49	37.84	33.97	30.36	27.84	23.76	22.42	20.67	18.99	17.92
696.8	105.6	18.5	15.65	14.75	13.57	12.35	11.77	10.35	9.247	8.379	7.672	696.8	106.3	26.66	21.88	19.1	17.29	15.36	13.5	11.79	9.678	8.639	8.186	697.6	109.4	47.05	38.4	34.41	30.75	28.23	24.18	22.61	20.9	19.19	18.2
697	106.3	18.78	15.85	14.91	13.51	12.45	11.97	10.55	9.432	8.477	7.847	697	107.4	27.09	22.21	19.32	17.59	15.33	13.63	11.92	9.617	8.781	8.403	697.8	110.9	47.31	39.14	34.52	31.36	28.32	24.21	22.63	20.93	19.5	18.36
697.2	107	18.97	15.82	15.34	13.73	12.55	12.17	10.67	9.486	8.567	7.925	697.2	108.4	27.69	22.51	19.57	17.38	15.39	13.98	11.92	9.794	8.851	8.438	698	111.8	48.57	39.61	35.17	31.87	28.78	24.57	22.93	21.29	19.95	18.28
697.4	108.7	19.3	16.24	15.42	14.07	12.7	12.28	10.93	9.664	8.599	7.944	697.4	109.7	27.94	22.87	19.83	17.54	15.71	14.11	12.03	9.801	8.809	8.638	698.2	113.3	49.34	40.05	35.96	32.15	29.15	24.66	22.98	21.43	20.27	18.66
697.6	110	19.53	16.3	15.57	14.23	12.91	12.26	10.93	9.796	8.814	7.91	697.6	111.2	28.51	22.93	20.1	17.97	15.89	14.08	12.39	9.888	9.048	8.462	698.4	114.2	49.84	40.46	36.36	32.45	29.44	24.98	23.03	21.48	20.34	18.96
697.8	111.7	19.76	16.57	15.71	14.16	13.08	12.41	11.14	9.934	8.992	8.109	697.8	112.3	28.68	23.25	20.37	18.33	16.03	14.33	12.48	9.993	9.107	8.593	698.6	115.3	50.18	41.21	36.75	32.69	29.88	25.18	23.26	21.64	20.35	18.95
698	113	20.24	16.85	15.94	14.43	13.26	12.4	11.3	10.07	9.129	8.18	698	113	29.16	23.6	20.69	18.53	16.16	14.41	12.51	10.05	9.035	8.72	698.8	117	51.39	42.03	37.22	33.36	30.62	25.31	23.47	21.89	20.48	19.02
698.2	114.2	20.94	17.17	16.36	14.62	13.44	12.6	11.32	10.16	9.243	8.309	698.2	114.4	29.78	23.76	21.05	18.54	16.39	14.56	12.72	10.32	9.246	8.752	699	118	52.04	42.38	37.37	33.81	30.8	25.9	23.86	22.32	20.78	18.88
698.4	115.2	21.16	17.68	16.51	14.51	13.46	12.99	11.4	10.25	9.317	8.383	698.4	115.7	29.99	24.25	21.3	18.74	16.46	14.61	12.85	10.63	9.304	8.801	699.2	119.4	52.88	42.65	37.8	34.45	31.24	26.13	24.15	22.47	21.05	19.18
698.6	116	21.24	17.9	16.75	14.65	13.64	12.94	11.66	10.24	9.313	8.575	698.6	117.6	30.72	24.43	21.81	19.06	16.75	14.92	13.11	10.56	9.432	8.953	699.4	120.8	53.5	43.03	38.49	34.83	31.75	26.54	24.4	22.54	21.13	19.17
698.8	116.9	21.55	17.97	16.75	14.8	14.09	13.07	11.9	10.36	9.453	8.626	698.8	118.7	31.06	24.77	22.11	19.31	16.9	15.06	13.28	10.78	9.583	9.008	699.6	122	54.42	43.76	38.99	35.18	31.88	26.89	24.94	22.93	21.4	19.47
699	118.2	21.8	17.98	16.89	15.07	14.13	12.98	11.98	10.25	9.435	8.578	699	120.3	31.38	25.22	22.43	19.48	16.88	15.11	13.23	10.78	9.612	9.188	699.8	123.1	55.36	44.23	39.12	35.47	32.13	27.04	25.07	23.25	21.84	19.88
699.2	119.3	22.08	18.32	16.95	15.27	14.4	12.95	11.97	10.46	9.693	8.516	699.2	121.7	31.86	25.5	22.47	19.67	17.07	15.31	13.22	10.78	9.687	9.191	700	124.6	55.98	44.51	39.81	35.63	32.73	27.71	25.42	23.55	22.07	20.22
699.4	120.6	22.26	18.28	17.27	15.25	14.46	13.33	11.95	10.55	9.826	8.683	699.4	122.9	32.12	25.51	22.86	19.91	17.21	15.45	13.56	11.01	9.846	9.273	700.2	125.4	56.78	45.18	40.02	36.23	33.28	28.13	25.63	23.79	22.05	20.42
699.6	122	22.5	18.46	17.57	15.34	14.57	13.29	12.16	10.69	9.898	8.615	699.6	124.2	32.57	26.07	22.87	20.11	17.48	15.53	13.8	11.09	9.821	9.368	700.4	125.9	57.45	46.13	40.64	36.7	33.67	28.35	26.01	23.9	22.29	20.63
699.8	123.4	22.63	18.75	17.54	15.59	14.72	13.58	12.36	10.76	9.989	8.793	699.8	125.3	33.2	26.4	23.14	20.17	17.59	15.65	13.91	11.15	9.846	9.379	700.6	127.3	58.11	46.83	41.01	36.7	33.83	28.63	26.08	23.98	22.32	20.79
700	124.9	23.06	18.84	17.58	15.93	14.62	13.7	12.42	10.96	10.01	8.899	700	125.9	33.57	26.64	23.33	20.39	17.8	15.85	14.04	11.26	10.06	9.262	700.8	128.8	58.84	47.44	41.35	37.16	33.85	28.81	26.04	24.2	22.4	20.9
700.2	126.1	23.3	18.88	17.83	16.21	14.93	13.98	12.52	11.08	10.08	9.002	700.2	127	34.16	26.86	23.61	20.74	17.96	16.08	14.15	11.18	10.29	9.442	701	130.1	59.31	47.96	41.88	37.63	34.14	28.74	26.23	24.46	22.47	20.93
700.4	127.5	23.27	19.17	18.06	16.22	15.01	14.04	12.55	11.36	10.09	9.095	700.4	128.1	34.21	27.26	23.95	21.01	18.4	16.5	14.4	11.22	10.31	9.528	701.2	131.7	60.05	48.7	42.35	38.37	34.64	28.98	26.7	24.75	22.73	21.13
700.6	128.3	23.43	19.6	18.34	16.36	15.37	14.22	12.57	11.45	10.3	8.972	700.6	129.3	34.29	27.39	24.19	21.12	18.49	16.37	14.4	11.35	10.32	9.517	701.4	132.8	60.83	49.09	43.21	38.72	35.1	29.4	26.89	25.01	23.23	21.28
700.8	129.8	23.78	19.81	18.6	16.65	15.53	14.42	12.83	11.53	10.32	9.085	700.8	131	34.69	27.66	24.22	21.35	18.88	16.84	14.54	11.35	10.41	9.681	701.6	134	61.59	49.4	43.78	39.46	35.49	29.72	27.05	25.21	23.45	21.58
701	131.4	24.02	20.04	18.68	16.71	15.65	14.44	13.27	11.54	10.42	9.277	701	132.9	34.96	27.98	24.59	21.42	18.77	17.08	14.4	11.26	10.42	9.584	701.8	135.4	62.02	50.06	44.37	39.8	35.72	30.18	27.15	25.33	23.71	21.84
701.2	133.1	24.22	20.34	19.04	16.88	15.64	14.66	13.18	11.68	10.46	9.55	701.2	134.1	35.39	28.51	25.11	21.74	18.94	17.03	14.36	11.47	10.57	9.704	702	137.2	62.59	50.4	44.39	39.95	36.07	30.14	27.54	25.53	23.9	22.1
701.4	133.8	24.55	20.57	19.38	17.05	15.81	14.63	13.35	11.76	10.51	9.47	701.4	135.9	36.13	28.73	25.37	21.57	18.98	17.01	14.52	11.54	10.7	9.823	702.2	138.6	63.47	50.91	44.94	40.57	36.38	30.48	27.61	25.55	23.97	22.29
701.6	135.7	24.44	20.77	19.68	17.02	16.08	14.76	13.7	11.93	10.64	9.447	701.6	137.5	36.24	28.93	25.46	21.57	19.26	17.23	14.68	11.55	10.68	9.908	702.4	139.7	64.26	51.54	45.34	41.24	37.1	30.67	27.86	25.83	23.94	22.46
701.8	136.7	24.61	20.92	19.79	17.26	16.01	14.88	13.57	11.89	10.83	9.519	701.8	138.7	36.75	29.16	25.66	21.84	19.29	17.37	14.91	11.94	10.68	10.04	702.6	140.9	64.52	52.13	45.72	41.19	37	31.04	28.26	25.95	24.34	22.62
702	138.1	25.07	21.05	19.86	17.36	16.28	14.88	13.73	11.95	10.82	9.559	702	140	36.96	29.33	25.86	22.29	19.47	17.43	15.04	11.85	10.69	10.07	702.8	141.8	65.02	53.02	46.05	41.58	37.54	31.43	28.64	25.99	24.46	22.89
702.2	139.4	25.45	21.46	20.11	17.48	16.37	15	13.81	11.88	10.75	9.646	702.2	141.4	36.92	29.87	26.2	22.36	19.86	17.76	15.14	12.06	10.62	10.05	703	143.7	65.52	53.57	46.79	42.07	37.95	31.93	29.06	26.34	24.58	22.79
702.4	140.5	25.63	21.56	20.38	17.92	16.55	15.07	13.82	11.85	11.02	9.763	702.4	142.2	37.05	30.33	26.56	22.68	20.06	17.86	15.29	12.15	10.61	10.04	703.2	144.3	66.15	53.86	47.15	42.56	38.17	32.06	29.31	26.57	24.7	22.96
702.6	142.1	25.98	21.82	20.18	18.12	16.82	15.05	14.02	12.02	11.13	9.752	702.6	143.4	37.33	30.76	26.83	23.05	20.08	17.95	15.4	12.41	10.79	10.12	703.4	145.8	66.7	54.14	47.68	42.85	38.4	32	29.5	26.85	24.92	23.26
702.8	143	25.99	22.01	20.22	18.46	16.63	15.33	13.98	12.16	11.21	10.07	702.8	145	37.94	30.76	27.1	23.12	20.29	17.73	15.6	12.46	10.69	10.18	703.6	146.3	67.56	54.48	48.17	43.25	38.79	31.97	29.5	27.13	25.18	23.49
703	144	26.43	22.23	20.27	18.32	16.8	15.55	14.05	12.34	11.28	10.07	703	146.2	38.22	30.89	27.34	23.34	20.51	17.93	15.64	12.65	10.84	10.12	703.8	147.4	68.15	54.95	48.63	43.45	39.14	32.64	29.95	27.46	25.3	23.32
703.2	145.6	26.5	22.16	20.42	18.4	16.83	15.7	14.07	12.35	11.36	10.22	703.2	146.9	38.73	30.88	27.34	23.51	20.62	18.15	15.86	12.82	11.01	10.17	704	148.5	69.13	55.39	48.74	43.58	39.34	32.98	30.17	27.74	25.63	23.7
703.4	146.7	26.67	22.26	20.55	18.49	17.18	15.79	14.27	12.34	11.25	10.28	703.4	147.7	39.19	31.05	27.52	24.01	20.94	18.11	16.11	12.66	11.14	10.42	704.2	149.9	69.46	55.87	49.11	44	39.41	33.57	30.18	27.83	25.56	23.68
703.6	147.8	27.08	22.48	20.62	18.61	17.39	15.86	14.42	12.59	11.19	10.27	703.6	149.1	39.74	30.97	27.83	24.14	21.07	18.27	16.14	12.57	11.18	10.37	704.4	151.3	70.31	56.18	49.5	44.33	39.94	33.62	30.46	28.16	25.69	23.74
703.8	149.5	27.17	22.51	20.67	18.68	17.47	15.99	14.52	12.73	11.32	10.06	703.8	150.7	39.97	31.42	28.22	24.13	20.97	18.63	16.23	12.62	11.35	10.55	704.6	152.3	70.79	56.83	49.85	44.82	40.28	34.04	30.79	28.27	25.83	24
704	150.3	27.6	22.64	20.87	18.87	17.45	16.02	14.54	12.65	11.43	10.12	704	151.9	40.53	31.77	28.23	24.14	20.99	18.52	16.42	12.54	11.25	10.42	704.8	153.1	71.15	57.57	50.02	45.4	40.63	34.04	31.21	28.27	26.08	24.23
704.2	151	27.74	22.84	20.81	18.91	17.2	16.12	14.6	12.85	11.4	10.19	704.2	153.4	40.52	31.78	28.43	24.29	20.91	18.55	16.36	12.85	11.41	10.42	705	153.9	71.99	57.92	50.91	45.36	40.64	34	31.21	28.53	26.24	24.39
704.4	152.1	27.87	23.01	20.99	18.78	17.24	16.35	14.71	12.99	11.48	10.3	704.4	154.2	40.96	32.16	28.64	24.52	21.42	18.98	16.26	13.09	11.34	10.54	705.2	155.2	72.88	58.06	51.18	45.69	40.91	34.52	31.56	28.41	26.21	24.57
704.6	153.4	28.15	23.29	21.44	19.14	17.59	16.68	14.7	13	11.56	10.42	704.6	155.2	41.23	32.46	28.67	24.64	21.5	18.96	16.39	13.02	11.56	10.51	705.4	156.7	73.48	58.39	51.68	45.9	41.21	34.5	31.59	28.5	26.26	24.36
704.8	155	28.21	23.38	21.69	19.12	17.72	16.52	14.91	13.06	11.79	10.37	704.8	156.8	41.19	32.66	28.75	24.42	21.58	18.95	16.41	13.24	11.85	10.58	705.6	158.2	73.52	58.71	52.21	45.96	41.44	34.95	31.96	28.85	26.45	24.64
705	155.9	28.24	23.36	21.75	19.09	18.02	16.65	14.98	13.05	11.81	10.55	705	157.5	41.41	32.88	29.22	24.93	21.53	18.88	16.54	13.21	11.7	10.9	705.8	159.9	74.07	59.37	52.86	46.25	41.91	35.07	32.26	28.84	26.6	24.76
705.2	157	28.32	23.76	21.85	19.28	18.14	16.73	14.9	13.04	11.95	10.49	705.2	158.4	41.73	32.86	29.28	25.01	21.81	19.02	16.59	13.19	11.87	10.85	706	161.1	74.41	60	53.41	46.73	42	35.16	32.44	29.39	26.75	24.92
705.4	157.8	28.47	23.86	22.02	19.55	18.51	16.82	14.86	13.25	12.05	10.73	705.4	159.1	42.3	33.1	29.35	24.89	21.92	19.27	16.79	13.35	11.91	10.85	706.2	162.1	75.01	60.66	53.83	47.24	41.98	35.7	32.57	29.42	26.81	24.98
705.6	159.4	28.78	24.07	22.25	19.95	18.65	16.8	14.86	13.46	12.06	10.72	705.6	160.1	42.34	33.75	29.5	24.85	22.16	19.4	16.94	13.35	11.87	10.91	706.4	163.9	75.35	61.06	53.58	47.14	42.35	35.78	32.65	29.56	27.3	25.05
705.8	160.8	29	24.36	22.3	19.96	18.61	16.95	15.14	13.46	12.03	10.83	705.8	161.4	42.51	33.8	29.59	25.21	22.04	19.58	17.13	13.45	11.89	10.86	706.6	164.7	76.34	61.15	53.96	47.77	42.94	35.73	32.97	29.73	27.5	25.44
706	162.7	29.1	24.31	22.03	20.01	18.62	17.04	15.33	13.41	12.27	10.97	706	163	43.06	34.26	29.78	25.15	22.15	19.51	17.13	13.48	11.81	10.82	706.8	165.5	77.1	61.61	54.41	47.62	43.19	35.86	33.3	29.76	27.76	25.46
706.2	163.9	29.58	24.39	22.4	20.11	18.81	17.07	15.39	13.52	12.46	10.78	706.2	165.1	43.38	34.36	29.83	25.26	22.17	19.51	17.05	13.7	12.04	10.82	707	165.7	77.06	62.01	54.65	48.37	43.63	36.13	33.26	30.15	27.65	25.4
706.4	165.4	29.63	24.69	22.51	20.35	18.92	17.45	15.46	13.69	12.41	11.03	706.4	166.4	43.91	34.71	29.95	25.34	22.27	19.8	17.28	13.62	11.98	10.82	707.2	167.3	77.66	62.4	55.12	48.78	43.58	36.45	33.37	30.45	27.84	25.53
706.6	165.7	29.68	24.82	22.45	20.38	18.81	17.45	15.56	13.74	12.22	10.97	706.6	167.6	43.74	34.72	30.22	25.94	22.44	19.89	17.43	13.69	12.13	10.99	707.4	168.1	77.78	62.85	55.29	48.75	43.94	36.57	33.65	30.5	28.28	25.95
706.8	166.8	29.99	24.93	22.61	20.32	18.74	17.26	15.44	13.69	12.46	11.07	706.8	168	44.13	35.25	30.42	25.86	22.79	20.18	17.52	13.46	12.1	11.06	707.6	169.8	78.78	63.08	56.17	48.91	44.34	36.8	33.73	30.8	28.26	26.01
707	167.4	30.12	25.17	22.85	20.44	18.93	17.45	15.6	13.66	12.34	11.15	707	169.4	44.11	35.5	30.47	25.86	22.81	20.24	17.52	13.52	12	11.26	707.8	170.4	79.55	63.51	56.28	49.21	44.73	37.03	33.82	30.78	28.24	26.2
707.2	168.1	30.33	25.25	22.98	20.56	19.22	17.61	15.72	13.5	12.3	11.23	707.2	170.1	43.99	35.18	30.62	25.91	23.2	20.23	17.59	13.49	12.1	11.19	708	171.4	79.8	64.08	56.38	49.34	44.74	37.27	33.76	30.72	28.08	26.22
707.4	169.7	30.56	25.48	22.86	20.85	19.06	17.69	15.93	13.46	12.33	11.17	707.4	170.8	44.25	35.22	30.86	26.21	23.15	20.28	17.91	13.65	12.04	11.18	708.2	171.6	80.51	64.21	56.35	49.57	44.96	37.37	33.61	31	28.18	26.57
707.6	171	30.54	25.37	22.86	21.04	19.27	17.66	15.78	13.57	12.48	11.14	707.6	172.7	44.29	35.54	30.91	26.31	23.21	20.31	17.92	13.9	12.17	11.27	708.4	172.2	80.93	64.55	56.67	50.02	45.11	37.51	33.78	31.18	28.39	26.34
707.8	171.1	30.59	25.33	23.22	21.08	19.32	17.88	15.89	13.75	12.56	11.27	707.8	174	44.41	35.78	31.11	26.49	23.25	20.24	17.92	13.89	12.34	11.32	708.6	173.1	81.25	65.16	56.99	50.36	45.4	37.65	33.71	31.25	28.57	26.39
708	171.7	30.72	25.55	23.45	21.11	19.33	17.77	15.97	13.76	12.69	11.18	708	174.6	44.67	35.78	31.12	26.57	23.4	20.4	17.74	13.78	12.55	11.49	708.8	174.2	81.83	65.25	57.2	50.53	45.57	37.52	33.59	31.53	28.63	26.58
708.2	172.2	30.99	25.6	23.63	21.34	19.38	17.78	16.08	13.92	12.82	11.18	708.2	175.6	45	36.16	31.3	26.69	23.22	20.61	17.86	14.12	12.44	11.35	709	174.8	82.17	65.32	57.11	51.06	45.62	37.79	34.02	31.38	28.39	26.89
708.4	172.9	31.19	25.91	23.5	21.25	19.39	17.74	16.11	14.27	12.64	11.13	708.4	176.4	45.35	36.54	31.47	26.9	23.24	20.75	17.69	13.97	12.36	11.46	709.2	176	82.16	65.66	57.78	51.32	45.72	38.07	34.42	31.54	28.62	26.79
708.6	173.7	31.07	26.11	23.87	21.44	19.51	17.72	16.23	14.14	12.64	10.96	708.6	177	45.82	36.51	31.4	26.92	23.47	20.71	17.81	13.99	12.47	11.49	709.4	176.4	82.31	65.97	57.77	51.64	45.71	38.26	34.72	31.75	28.95	26.91
708.8	175	30.96	26.03	24	21.48	19.37	17.82	16.36	14.26	12.58	11.08	708.8	177.4	45.84	36.78	31.73	27.04	23.5	20.87	17.89	13.95	12.69	11.3	709.6	176.9	82.72	66.39	58.4	51.6	46.03	38.18	34.68	31.62	29.1	26.92
709	176.2	31.21	26.05	23.92	21.38	19.62	18	16.56	14.34	12.63	11.06	709	178.2	46.38	36.84	31.68	27.02	23.41	20.62	18.02	14.02	12.66	11.3	709.8	177.7	83.34	66.37	58.5	51.58	46.22	37.9	34.76	31.8	29.2	26.97
709.2	177.1	31.25	26.04	23.86	21.27	19.53	18.16	16.45	14.25	12.89	11.28	709.2	179.5	46.14	36.77	31.93	27.12	23.43	20.66	17.82	14.03	12.63	11.23	710	179	84.01	66.46	58.31	51.48	45.97	38.29	34.88	31.81	29.51	27.12
709.4	177.4	31.06	26.06	24.16	21.34	19.53	18.09	16.42	14.17	12.74	11.24	709.4	180.4	46.51	36.69	31.93	27.33	23.33	21.02	17.86	14.23	12.64	11.5	710.2	179.3	84.03	66.4	58.44	51.67	46.09	38.19	35.12	31.7	29.31	27.34
709.6	178.5	30.97	26.11	24.2	21.28	19.55	18.18	16.32	14.24	12.71	11.19	709.6	180.4	46.42	36.35	32.12	27.5	23.27	20.9	17.86	14.23	12.5	11.51	710.4	179.1	84.3	66.49	58.49	51.91	46.35	38.62	35.1	32.01	29.6	27.16
709.8	178.3	31.16	26.24	24.2	21.15	19.62	18.18	16.53	14.43	12.84	11.29	709.8	181.7	45.97	36.57	32.22	27.49	23.56	21.08	17.95	14.27	12.58	11.5	710.6	179.5	83.89	66.73	58.92	52.08	46.56	38.76	34.82	31.92	29.53	27.16
710	179.6	31.27	26.15	24.42	21.28	19.69	18.37	16.56	14.43	12.83	11.39	710	182.4	46.05	36.54	32.14	27.5	23.51	20.89	18.18	14.13	12.46	11.57	710.8	179.7	84.26	67.38	59.05	52.3	46.62	38.59	35.06	32	29.6	27.05
710.2	180	31.38	26.16	24.68	21.46	19.73	18.23	16.55	14.52	12.76	11.52	710.2	183	46.07	36.71	32.32	28.04	24.02	20.98	18.26	14.05	12.37	11.44	711	179.8	84.95	67.54	59.13	52.4	47.06	38.68	35.33	32.19	29.52	27.02
710.4	181.2	31.36	26.45	24.76	21.15	19.77	18.46	16.5	14.51	12.86	11.6	710.4	183.9	46.29	36.46	32.3	28.08	23.96	21.01	18.17	14.22	12.16	11.52	711.2	180.2	84.82	67.46	59.25	52.4	47.24	39.09	35.17	32.5	29.72	26.98
710.6	182.5	31.61	26.51	24.43	21.21	19.73	18.24	16.55	14.5	13.07	11.53	710.6	183.8	46.28	36.51	32.42	27.77	24.28	21.09	18.41	14.33	12.38	11.51	711.4	180.5	84.82	67.44	58.91	51.94	47.31	39.1	35.41	32.74	29.77	27.07
710.8	182.7	31.75	26.39	24.53	21.04	19.92	18.32	16.74	14.65	13	11.54	710.8	184.2	46.61	36.77	32.43	27.78	24.17	20.99	18.31	14.48	12.46	11.52	711.6	181.5	85.18	67.76	59.24	52.05	47.5	38.95	35.23	32.54	29.94	26.91
711	182.7	31.74	26.48	24.35	21.23	19.74	18.24	16.51	14.56	13.01	11.54	711	184.9	46.44	36.77	32.43	27.72	23.94	20.83	18.43	14.46	12.55	11.6	711.8	181.9	84.89	68.05	59.46	52.39	47.43	38.83	35.12	32.59	29.84	26.96
711.2	183.3	31.64	26.59	24.36	21.41	19.64	18.13	16.67	14.63	13.13	11.76	711.2	185.2	46.32	36.39	32.46	27.6	24.03	21.09	18.54	14.44	12.73	11.52	712	182.5	85.03	68.29	59.45	52.34	47.26	39.15	35.57	32.53	29.78	27.06
711.4	183.2	31.76	26.6	24.4	21.54	19.79	18.27	16.61	14.5	13.03	11.76	711.4	185.3	46.38	36.42	32.48	27.65	23.93	21.11	18.44	14.39	12.65	11.67	712.2	183.3	85.31	68.38	59.33	52.74	47.33	39.02	35.38	32.4	29.64	27.15
711.6	183.7	32.06	26.71	24.42	21.82	19.94	18.17	16.82	14.48	12.9	11.64	711.6	185.9	46.52	36.21	32.61	27.68	24.05	21	18.43	14.49	12.45	11.72	712.4	183.2	85.69	68.45	59.5	52.84	47.67	39.19	35.32	32.38	29.44	27.22
711.8	184.6	32.14	26.45	24.41	21.92	19.77	18.31	16.73	14.64	12.96	11.62	711.8	186.3	46.48	36.27	32.76	27.57	23.97	20.85	18.22	14.35	12.54	11.54	712.6	184.2	85.46	68.5	59.57	52.71	47.5	39.07	35.08	32.11	29.36	27.25
712	185	32.06	26.57	24.73	21.89	19.9	18.31	16.92	14.75	12.93	11.46	712	187.1	46.63	36.61	32.9	27.58	24	21.05	17.97	14.53	12.76	11.5	712.8	183.9	85.57	67.93	59.78	52.76	47.64	39.11	35.16	32.46	29.62	27.27
712.2	184.9	31.96	26.29	24.49	21.88	19.99	18.23	16.88	14.67	13.17	11.38	712.2	187.5	46.73	36.62	32.58	27.75	24.21	20.99	18.07	14.27	12.66	11.59	713	184.5	85.75	68.08	59.72	52.72	47.61	39.21	35.18	32.41	29.57	27.37
712.4	185	32.21	25.97	24.27	21.85	20.08	18.25	17.01	14.62	13.24	11.53	712.4	188.2	47.26	36.67	32.5	27.67	24.25	21.26	18.03	14.29	12.66	11.66	713.2	184.5	85.68	68.2	59.94	52.96	47.19	39.15	35.21	32.09	29.12	27.09
712.6	186	31.86	26.33	24.22	21.82	20.3	18.47	16.92	14.66	13.23	11.55	712.6	187.8	47.29	36.94	32.5	27.74	24.01	21.25	18.15	14.48	12.51	11.63	713.4	184.9	85.2	68.43	60.18	53.1	47.01	39.22	35.23	32.17	29.01	26.93
712.8	185.9	31.57	26.3	24.23	21.9	20.27	18.53	16.69	14.59	13.29	11.66	712.8	188.4	47.1	37.19	32.14	27.6	24.08	21.43	18.19	14.5	12.49	11.51	713.6	184.6	85.48	68.32	60.09	52.97	47.21	39.24	34.96	31.88	29.5	26.93
713	185.9	31.7	26.24	24.27	21.85	20.21	18.63	16.43	14.62	13.37	11.61	713	188.9	47.06	37.08	32.19	27.58	24.17	21.46	18.13	14.69	12.51	11.53	713.8	184.6	85.66	67.98	59.78	53.24	47.22	39.03	35.11	32.04	29.54	27
713.2	186.4	31.51	26.28	24.22	21.89	20.09	18.59	16.52	14.6	13.48	11.55	713.2	189.8	46.42	36.99	32.23	27.58	23.99	21.23	18.02	14.54	12.54	11.61	714	184.2	85.74	68.05	59.85	53.1	47.04	38.67	35.31	32.26	29.46	27.11
713.4	186.7	31.65	26.35	24.38	21.98	19.96	18.35	16.44	14.5	13.42	11.29	713.4	189.1	46.58	36.83	32.49	27.5	24.09	21.31	17.92	14.52	12.46	11.47	714.2	184.7	85.58	68.22	59.83	53.12	46.84	38.37	35.81	32.08	29.46	27.16
713.6	186.7	31.76	26.32	24.51	21.91	19.74	18.38	16.34	14.41	13.29	11.23	713.6	189.3	46.18	37	32.27	27.52	24.09	21.06	17.96	14.35	12.66	11.57	714.4	185.3	85.86	68.27	59.75	52.98	46.8	38.71	35.71	32.26	29.35	27.22
713.8	186.8	31.4	26.26	24.44	21.52	19.65	18.12	16.26	14.5	13.37	11.41	713.8	188.3	46.25	36.89	32.09	27.5	24.12	21.04	17.81	14.22	12.62	11.79	714.6	185.6	85.87	68.28	59.54	53.04	46.79	38.89	35.68	32.46	29.53	27.31
714	186.4	31.57	26.21	24.56	21.63	19.62	18.03	16.32	14.27	13.42	11.5	714	188	46.35	36.7	32.14	27.47	23.82	21.23	17.92	14.29	12.59	11.6	714.8	185	85.02	68.71	59.73	52.73	46.82	38.72	35.56	32.38	29.52	27.37
714.2	186.5	31.71	25.98	24.52	21.48	19.8	18.12	16.41	14.31	13.32	11.57	714.2	188.3	46.09	36.78	32.2	27.54	23.49	21.11	17.92	14.33	12.33	11.54	715	184.7	85.05	68.5	59.44	52.51	47.21	38.76	35.36	32.49	29.54	27.42
714.4	187.7	31.84	25.75	24.35	21.6	19.61	18.19	16.39	14.23	13.19	11.37	714.4	188.7	46.28	36.71	32.09	27.61	23.44	21.13	17.77	14.4	12.48	11.42	715.2	184.6	85.33	68.48	59.4	52.31	47.23	38.56	34.94	32.07	29.39	27.45
714.6	188.1	31.7	25.9	24.13	21.68	19.65	18.28	16.5	13.95	13.16	11.28	714.6	189.4	46.42	36.82	31.83	27.53	23.4	21.13	17.78	14.2	12.56	11.41	715.4	184.1	85.2	68.88	59.46	52.42	47.32	38.37	34.99	31.94	29.08	27.17
714.8	187.3	31.59	25.65	24.1	21.52	19.64	18.11	16.47	14.31	13.05	11.45	714.8	189.2	46.73	36.74	31.67	27.59	23.46	20.99	17.69	14.11	12.34	11.5	715.6	183.7	85.1	68.54	59.16	52.03	47.17	38.46	34.62	32.24	29.21	27.07
715	186.8	31.23	25.82	24.04	21.31	19.62	18.47	16.42	14.37	13.11	11.27	715	188.9	46.49	36.55	31.91	27.66	23.55	20.83	17.78	14.1	12.25	11.37	715.8	184	84.76	68.06	59.48	51.93	46.73	38.69	34.79	32.14	29.6	27.07
715.2	185.3	31.06	26.15	23.85	21.31	19.49	18.31	16.64	14.4	12.97	11.31	715.2	188.7	46.47	36.5	31.6	27.55	23.71	20.7	17.78	14.03	12.27	11.1	716	183.8	84.34	67.85	59.03	52.15	47.04	38.37	34.83	32.05	29.28	27.09
715.4	185.4	30.9	25.81	23.69	21.12	19.67	18.2	16.74	14.39	12.97	11.23	715.4	188.8	46.32	36.24	31.5	27.2	23.5	20.51	17.67	13.93	12.35	11.08	716.2	183.7	84.01	67.41	59.14	52	47.14	37.99	34.83	31.86	28.95	26.59
715.6	185.1	30.62	25.79	23.71	21.11	19.49	18.35	16.43	14.37	12.84	11.22	715.6	188.7	45.9	35.9	31.83	27.07	23.6	20.15	17.52	13.99	12.29	11.16	716.4	183.8	84.38	67.52	58.88	51.96	46.94	38.33	34.7	31.47	28.92	26.48
715.8	185.6	30.64	25.81	23.76	21.01	19.37	18.31	16.1	14.26	12.83	11.24	715.8	188.5	45.43	35.57	31.42	26.95	23.67	20.03	17.43	13.98	12.26	11.31	716.6	183.2	84.17	67.14	58.33	51.66	46.69	38.16	34.5	31.37	29.06	26.27
716	185.9	30.44	25.66	23.76	21.21	19.34	17.83	16	14.09	12.65	11.27	716	188	45.35	35.57	31.49	26.9	23.75	19.99	17.39	13.8	12.33	11.14	716.8	182.3	83.95	67.16	58.07	51.01	46.43	38.11	34.65	31.61	28.84	26.18
716.2	185.8	30.35	25.54	23.56	20.96	19.41	17.82	15.83	13.96	12.49	11.17	716.2	186.9	45.45	35.43	31.57	26.78	23.61	19.87	17.47	13.9	12.44	10.94	717	182.6	83.46	66.62	57.99	51.41	46.37	37.78	34.72	31.41	28.77	26.41
716.4	185.3	30.12	25.38	23.42	21.04	19.54	17.87	15.81	13.93	12.43	11.15	716.4	186.4	45.16	35.45	31.37	26.61	23.47	20.01	17.8	13.7	12.3	10.9	717.2	182.5	83.06	66.9	58.16	51.09	45.79	37.66	34.69	31.33	28.64	26.33
716.6	184.8	30.26	25.15	23.39	21.01	19.45	17.69	15.82	13.87	12.47	11.19	716.6	185.8	45.34	35.46	31.4	26.88	23.46	20.22	17.61	13.67	12.2	11.02	717.4	181.7	83.34	66.56	57.76	51.3	46.08	37.55	34.25	31.27	28.45	26.16
716.8	185	30	24.87	23.25	20.89	19.18	17.61	16.12	13.73	12.45	10.99	716.8	185.3	45.4	35.88	30.92	26.81	23.31	20.01	17.6	13.6	12.19	11.05	717.6	181.1	82.71	66.47	57.56	51.16	45.99	37.12	33.85	31.19	28.44	26.21
717	184.2	30.08	24.96	23.39	20.95	19.11	17.65	15.84	13.69	12.55	11.06	717	185.8	44.98	35.76	31.07	26.63	22.95	19.81	17.38	13.59	12.18	10.72	717.8	180.9	82.4	66.23	57.55	50.79	45.78	37.07	33.57	31.13	28.53	26.12
717.2	185.1	30.04	24.94	23.27	20.77	19.15	17.54	15.9	13.74	12.3	10.98	717.2	187.2	45.03	35.49	31.16	26.47	22.86	19.74	17.43	13.58	12.11	10.83	718	180.1	82.45	66.12	57.65	50.31	44.97	37.15	33.44	31.25	28.65	25.92
717.4	184.6	29.87	24.63	23.32	20.72	19.12	17.66	15.72	13.71	12.37	11.01	717.4	186.6	45.2	35.6	30.85	26.1	22.92	20.09	17.25	13.6	12.19	10.94	718.2	179.6	81.9	65.71	57.09	50.35	44.92	37.3	33.38	31.16	28.48	25.72
717.6	184.7	30.09	24.79	23.37	20.53	19.12	17.45	15.42	13.87	12.29	10.96	717.6	185.7	44.59	35.54	30.57	26.23	22.95	19.82	16.99	13.44	11.97	10.71	718.4	179	81.5	65.5	56.7	50.03	44.94	37.06	33.31	31.18	28.37	25.69
717.8	183.6	29.99	24.79	23.05	20.42	19.16	17.43	15.45	13.85	12.14	10.98	717.8	185.2	44.16	35.36	30.63	26.32	22.99	19.79	16.9	13.23	11.83	10.64	718.6	178.5	81.47	65.11	56.73	50.24	44.82	37.09	33.55	30.94	27.96	25.66
718	182.9	29.8	24.89	22.95	20.55	19.03	17.29	15.72	13.67	12.03	10.85	718	185.1	44.32	35.06	30.64	26.14	22.91	19.69	16.83	13.16	11.63	10.76	718.8	177.3	81.49	65.01	56.61	49.95	44.7	36.54	33.54	30.53	27.84	25.93
718.2	182.9	29.71	24.67	23.05	20.34	18.83	17.19	15.67	13.45	12.04	10.92	718.2	184.2	43.98	34.99	30.24	26.13	22.75	19.53	17.05	13.02	11.73	10.78	719	177.4	81.16	64.61	56.85	49.86	44.41	36.62	33.22	30.07	27.6	25.8
718.4	181	29.65	24.4	22.84	20.22	18.78	17	15.55	13.61	11.98	10.97	718.4	182.9	43.56	34.65	30.37	26.01	22.46	19.48	17.13	13.06	11.63	10.86	719.2	177	80.29	64.3	56.56	49.42	44.29	36.61	32.64	30.31	27.64	25.45
718.6	180.4	29.31	24.57	22.87	20.12	18.42	16.82	15.29	13.33	11.92	10.81	718.6	181.6	43.46	34.08	30.34	25.82	22.49	19.19	17.12	13.05	11.6	10.7	719.4	176.6	80.2	64.31	56.05	49.62	43.9	36.13	33.01	30.34	27.97	25.05
718.8	180.4	29.03	24.43	22.45	20.18	18.2	16.71	15.17	13.37	12.02	10.74	718.8	182.6	43.55	34.01	30.13	25.56	22.11	19.47	17.2	13.15	11.38	10.55	719.6	175.9	79.81	64.28	55.45	49.33	43.63	35.78	32.89	30	27.85	24.8
719	180.1	28.56	24.29	22.39	20.39	18.36	16.69	15.17	13.29	11.84	10.87	719	180.5	43.16	33.9	29.7	25.51	22.07	19.54	16.78	13.16	11.17	10.62	719.8	175.1	79.65	63.69	55.31	49.38	43.67	35.76	32.71	29.84	27.65	24.72
719.2	179.4	28.77	24.19	22.49	20.23	18.43	16.63	15.25	13.22	11.77	10.84	719.2	180	43.06	33.64	29.79	25.41	21.99	19.3	16.74	13.13	11.25	10.7	720	174.2	78.97	63.57	54.97	49.1	43.63	35.76	32.68	29.8	27.8	24.93
719.4	178.7	28.81	24.22	22.17	20.17	18.28	16.57	15.01	13.13	11.69	10.64	719.4	179.5	42.83	33.41	29.58	25.21	22.06	19.22	16.76	13.07	11.24	10.51	720.2	173.3	78.55	63.64	54.4	48.51	43.56	36.05	32.36	29.7	27.64	24.72
719.6	177.8	28.38	23.97	22.01	19.9	18.23	16.38	14.95	13.14	11.67	10.45	719.6	179	42.6	33.45	29.24	25.38	21.8	19.07	16.56	13.19	11.17	10.5	720.4	172.9	78.07	63.09	54.27	48.46	43.28	36.01	32.44	29.56	27.18	24.48
719.8	177.4	28.21	23.91	21.68	19.8	18.11	16.27	14.89	13.11	11.77	10.47	719.8	178.9	42.29	33.57	29.19	25.41	21.71	18.77	16.74	13.13	11.19	10.3	720.6	172	78	62.46	53.72	48.41	43.2	35.56	32.15	29.57	26.91	24.44
720	176.2	28.41	23.61	21.69	19.66	18.1	16.27	14.91	13.15	11.57	10.46	720	179	41.85	33.52	29.5	25.14	21.33	18.56	16.55	13.14	11.23	10.16	720.8	171.7	77.52	61.81	52.88	48.1	42.8	35.38	32.06	29.48	26.87	24.3
720.2	175.6	28.26	23.64	21.65	19.65	18.02	16.26	14.89	13.06	11.56	10.2	720.2	177.6	41.38	33.32	29.16	25.04	21.31	18.14	16.38	13.02	11.04	10.2	721	170.7	76.87	61.5	52.94	47.83	42.65	35.23	32.04	29.06	26.77	24.19
720.4	175.3	28.04	23.38	21.54	19.32	18.01	16.02	14.85	12.9	11.67	10.06	720.4	177.6	41.42	33.58	28.77	24.76	21.17	17.96	16.21	12.87	11.16	10.22	721.2	169.8	76.66	61.25	52.55	47.56	42.23	35.18	31.85	28.63	26.77	24
720.6	175.2	28.05	23.15	21.42	19.13	18.02	16.23	14.73	12.84	11.6	10.05	720.6	176.6	41.59	33.29	28.57	24.6	21.11	18.07	15.99	12.73	11.16	10.23	721.4	169.3	76.25	60.78	52.45	47.5	41.64	34.65	31.46	28.6	26.59	23.93
720.8	173.3	27.6	23.06	21.65	19.11	17.71	16.07	14.65	12.79	11.59	10.14	720.8	175.6	41.2	33.08	28.52	24.48	21.09	18.18	15.73	12.56	10.98	10.12	721.6	167.8	75.99	60.34	52.61	47.51	41.28	34.53	31.01	28.71	26.21	23.73
721	172.7	27.3	23.13	21.34	18.92	17.49	16.01	14.23	12.69	11.6	10.09	721	174.7	40.71	33.15	28.59	24.23	20.96	18.16	15.49	12.52	11.07	10.06	721.8	167.4	75.92	59.93	52.66	46.93	41.26	34.36	30.53	28.47	25.91	23.76
721.2	172.4	27.16	23.18	21.32	18.85	17.51	16.04	14.43	12.65	11.5	9.958	721.2	174.3	40.4	32.45	28.32	24.02	20.87	18.05	15.53	12.55	11.09	10.1	722	166.5	75.82	59.38	52.47	46.67	40.98	34.25	30.6	28.18	25.67	23.59
721.4	171.7	26.78	22.52	20.65	18.95	17.28	15.86	14.19	12.41	11.41	9.852	721.4	173.2	40.27	32.29	28.09	24.06	20.84	18.14	15.48	12.45	10.85	10.05	722.2	165.4	75.39	59.13	51.76	46.15	41	33.98	30.6	28.02	25.33	23.61
721.6	170.4	26.99	22.36	20.5	18.53	16.72	15.72	14.06	12.32	11.18	9.637	721.6	172.3	39.9	32.24	27.72	24.17	20.6	17.76	15.4	12.36	10.7	10.13	722.4	165.4	73.99	58.81	51.45	45.69	41	33.92	30.21	27.82	25.2	23.87
721.8	169.5	26.55	22.13	20.46	18.42	16.8	15.64	14.03	12.45	11.22	9.588	721.8	171.4	39.61	31.81	27.78	23.7	20.48	17.84	15.26	12.28	10.55	10.03	722.6	164.8	73.06	59.07	51.15	45.7	40.24	33.45	30.61	27.71	25.02	23.47
722	169.5	26.46	21.94	20.19	18.39	16.78	15.32	13.78	12.34	11.15	9.543	722	171	39.19	31.52	27.11	23.72	20.43	17.81	15.35	12.35	10.4	9.785	722.8	163.9	72.7	58.34	50.8	45.08	40.09	33.14	30.13	27.74	24.96	23.56
722.2	168.2	26.54	22	20.07	18.31	16.77	15.46	13.85	12.43	11.17	9.748	722.2	170.5	39.21	31.3	27.08	23.64	20.51	17.54	15.34	12.24	10.51	9.775	723	163.4	72.49	58.39	50.84	44.62	39.89	33.15	29.87	27.6	24.76	23.42
722.4	168.3	26.46	21.79	20	17.96	16.95	15.49	13.84	12.4	10.93	9.641	722.4	169.6	38.88	30.85	26.99	23.12	20.31	17.58	15.21	12.06	10.42	9.726	723.2	161.7	72.32	57.87	50.12	44.73	39.77	33.07	29.57	27.43	24.65	23.16
722.6	167.4	26.4	21.65	19.9	17.92	17.05	15.25	14	12.34	10.86	9.591	722.6	169	38.7	30.58	26.89	23.04	20.13	17.43	15.05	12.09	10.32	9.65	723.4	161	71.88	58.01	49.81	44.34	39.39	32.92	29.64	27.25	24.71	23.03
722.8	166.4	26.07	21.56	19.83	17.73	16.65	15.43	13.89	12.29	10.89	9.735	722.8	167.5	38.4	30.56	26.64	22.88	19.9	17.32	15.06	12.19	10.31	9.457	723.6	159.7	71.8	57.51	49.88	43.98	39.22	32.6	29.22	27.14	24.62	22.73
723	166.1	25.84	21.36	19.75	17.47	16.42	15.33	13.76	12.37	10.85	9.832	723	166.9	37.75	30.69	26.56	22.71	19.98	17.05	14.87	12.04	10.37	9.369	723.8	159	71.08	57.26	49.77	44.03	38.47	32.39	29.01	26.95	24.94	22.31
723.2	166.4	25.74	21.51	19.52	17.5	16.46	15.27	13.71	12.24	10.59	9.786	723.2	166.5	37.81	30.73	25.98	22.66	19.61	17.27	14.54	11.73	10.46	9.259	724	158.1	70.25	56.91	49.18	43.75	38.42	32.3	28.68	26.92	24.56	22.26
723.4	165.4	25.7	21.22	19.67	17.47	16.46	15.2	13.55	12.16	10.54	9.802	723.4	165.8	37.84	30.36	25.6	22.25	19.45	17.06	14.45	11.5	10.38	9.375	724.2	156.7	69.77	56.29	48.44	42.97	38.07	31.61	28.57	26.94	24.54	22.09
723.6	164.6	25.35	21	19.59	17.42	16.39	14.91	13.5	11.92	10.59	9.492	723.6	164.2	37.62	29.75	25.54	22.14	19.23	16.94	14.33	11.31	10.29	9.362	724.4	156.8	69.71	55.45	48.19	42.89	37.87	31.49	28.45	26.63	24.36	22.2
723.8	163.7	25.07	20.96	19.44	17.54	16.09	14.67	13.22	11.87	10.62	9.355	723.8	163.8	37.02	29.63	25.63	22.02	19.23	17.17	14.37	11.43	10.35	9.345	724.6	156.1	69.08	54.51	48.22	42.56	37.74	31.28	28.28	26.45	24.02	21.95
724	162.4	25.08	20.95	19.41	17.36	16	14.57	13.06	11.7	10.52	9.261	724	163	36.76	29.17	25.44	22.06	19.24	16.98	14.31	11.5	10.12	9.452	724.8	154.6	68.52	54.16	47.71	42.27	37.53	30.83	28.32	26.17	23.91	21.8
724.2	160.9	24.95	21.13	19.3	17.17	15.96	14.68	13.25	11.6	10.38	9.04	724.2	161.4	36.27	29.13	25.4	21.81	18.94	16.77	14.22	11.31	9.827	9.448	725	153.8	68.31	53.8	47.64	41.97	37.53	30.63	28.13	25.71	23.82	21.76
724.4	160	24.94	20.95	19.02	16.98	15.99	14.44	13.1	11.5	10.31	8.889	724.4	160	36.26	29.2	24.89	21.72	18.69	16.55	14.13	11.26	9.872	9.415	725.2	153.2	67.76	53.36	47.56	42.17	36.88	30.74	28.11	25.75	23.6	21.45
724.6	158.8	24.69	20.69	18.91	16.67	15.8	14.32	13.07	11.42	10.14	8.993	724.6	158.9	35.88	29.2	24.73	21.43	18.72	16.67	14.11	11.29	9.791	9.12	725.4	151.6	66.67	53.52	46.84	41.77	37.03	30.61	27.91	25.4	23.48	21.28
724.8	157.3	24.05	20.35	18.74	16.77	15.36	14.07	13.07	11.48	10.12	8.887	724.8	158.1	35.78	29.08	24.73	21.59	18.46	16.46	14.15	11.12	9.879	8.999	725.6	150.7	66.31	52.98	46.52	41.42	36.51	30.4	27.57	25.3	23.43	21.17
725	156.8	23.9	19.72	18.28	16.48	15.29	14.06	12.99	11.24	9.974	8.794	725	157.5	35.48	28.86	24.44	21.45	18.42	16.24	14.08	11.15	9.837	8.869	725.8	149.9	66.17	52.54	46.13	41.02	35.88	30.2	27.14	25.2	23.43	20.67
725.2	155.8	23.75	19.84	18.21	16.33	15.21	14.18	13.02	11.07	9.91	8.722	725.2	157.3	34.98	28.29	24.22	21.18	18.16	16.12	14.02	10.96	9.934	8.791	726	148.5	65.37	51.86	45.79	40.8	35.41	29.72	26.73	24.99	23.06	20.56
[truncated: 630 more rows]
