# Supplementary material for: Characterization of nanoparticles combining polyamine detection with photodynamic therapy
Source: Commun Biol. 2021 Jul 1;4:803. doi: 10.1038/s42003-021-02317-5 (PMC8249666; doi:10.1038/s42003-021-02317-5)
Supplement: Supplementary file 4 — Supplementary Data 1 [file 42003_2021_2317_MOESM4_ESM.zip › Supplementary Data 1/Fig.3a.xlsx]

## Sheet: Sheet1
800	0.002	0.003	0.002	0.003	0.004	0.007
799.5	0.003	0.003	0.003	0.005	0.005	0.007
799	0.004	0.004	0.005	0.007	0.006	0.007
798.5	0.003	0.004	0.006	0.007	0.007	0.006
798	0.002	0.004	0.006	0.007	0.006	0.006
797.5	0.003	0.005	0.009	0.008	0.008	0.007
797	0.004	0.005	0.009	0.008	0.009	0.008
796.5	0.004	0.004	0.007	0.007	0.008	0.008
796	0.005	0.005	0.006	0.005	0.008	0.008
795.5	0.006	0.005	0.006	0.006	0.009	0.009
795	0.007	0.005	0.005	0.006	0.01	0.008
794.5	0.007	0.005	0.006	0.006	0.01	0.008
794	0.007	0.006	0.005	0.006	0.01	0.008
793.5	0.006	0.006	0.006	0.006	0.01	0.008
793	0.006	0.007	0.007	0.007	0.011	0.008
792.5	0.005	0.006	0.006	0.007	0.01	0.008
792	0.005	0.006	0.007	0.007	0.01	0.008
791.5	0.005	0.006	0.008	0.008	0.011	0.01
791	0.004	0.005	0.007	0.007	0.01	0.009
790.5	0.004	0.005	0.007	0.007	0.01	0.009
790	0.004	0.006	0.007	0.006	0.009	0.009
789.5	0.005	0.007	0.008	0.008	0.009	0.009
789	0.007	0.009	0.009	0.009	0.009	0.009
788.5	0.008	0.01	0.009	0.01	0.009	0.009
788	0.009	0.01	0.009	0.01	0.009	0.009
787.5	0.01	0.01	0.01	0.011	0.009	0.01
787	0.009	0.009	0.008	0.01	0.008	0.011
786.5	0.008	0.008	0.008	0.01	0.009	0.011
786	0.007	0.006	0.007	0.008	0.009	0.01
785.5	0.006	0.005	0.007	0.006	0.009	0.009
785	0.005	0.005	0.006	0.005	0.009	0.007
784.5	0.005	0.005	0.007	0.006	0.01	0.006
784	0.005	0.005	0.006	0.006	0.009	0.005
783.5	0.006	0.005	0.007	0.007	0.01	0.006
783	0.006	0.005	0.006	0.007	0.009	0.007
782.5	0.007	0.006	0.007	0.009	0.009	0.008
782	0.008	0.007	0.007	0.009	0.009	0.009
781.5	0.008	0.007	0.006	0.009	0.008	0.009
781	0.007	0.008	0.007	0.01	0.008	0.01
780.5	0.007	0.009	0.008	0.009	0.008	0.01
780	0.008	0.01	0.008	0.008	0.008	0.01
779.5	0.008	0.01	0.009	0.009	0.009	0.01
779	0.008	0.01	0.009	0.009	0.009	0.01
778.5	0.007	0.008	0.008	0.008	0.008	0.01
778	0.007	0.008	0.009	0.009	0.009	0.01
777.5	0.007	0.009	0.009	0.008	0.009	0.01
777	0.007	0.008	0.009	0.008	0.009	0.009
776.5	0.008	0.008	0.009	0.007	0.009	0.009
776	0.007	0.008	0.008	0.007	0.008	0.009
775.5	0.007	0.008	0.009	0.008	0.009	0.009
775	0.008	0.009	0.01	0.009	0.01	0.01
774.5	0.008	0.009	0.01	0.009	0.01	0.009
774	0.008	0.009	0.011	0.01	0.011	0.011
773.5	0.008	0.009	0.011	0.01	0.012	0.011
773	0.008	0.009	0.012	0.01	0.012	0.011
772.5	0.008	0.009	0.011	0.01	0.012	0.011
772	0.01	0.01	0.012	0.012	0.013	0.012
771.5	0.01	0.009	0.011	0.011	0.012	0.011
771	0.009	0.008	0.01	0.01	0.011	0.01
770.5	0.009	0.008	0.011	0.01	0.012	0.01
770	0.009	0.008	0.01	0.009	0.012	0.009
769.5	0.009	0.008	0.01	0.009	0.012	0.009
769	0.008	0.008	0.009	0.008	0.011	0.01
768.5	0.008	0.009	0.009	0.009	0.011	0.009
768	0.008	0.01	0.009	0.009	0.011	0.009
767.5	0.008	0.01	0.009	0.01	0.011	0.009
767	0.008	0.01	0.009	0.01	0.011	0.009
766.5	0.008	0.008	0.009	0.01	0.01	0.01
766	0.007	0.007	0.008	0.008	0.008	0.009
765.5	0.008	0.007	0.008	0.008	0.008	0.01
765	0.008	0.007	0.008	0.008	0.009	0.01
764.5	0.008	0.007	0.008	0.008	0.009	0.01
764	0.01	0.009	0.01	0.01	0.011	0.011
763.5	0.01	0.01	0.011	0.01	0.012	0.011
763	0.011	0.011	0.012	0.012	0.014	0.012
762.5	0.012	0.013	0.013	0.013	0.016	0.013
762	0.011	0.011	0.012	0.013	0.014	0.013
761.5	0.01	0.01	0.012	0.012	0.012	0.011
761	0.009	0.009	0.011	0.011	0.011	0.012
760.5	0.009	0.009	0.011	0.01	0.01	0.011
760	0.009	0.009	0.01	0.01	0.01	0.01
759.5	0.009	0.009	0.01	0.01	0.01	0.01
759	0.008	0.009	0.01	0.009	0.01	0.009
758.5	0.009	0.01	0.011	0.01	0.01	0.01
758	0.009	0.01	0.011	0.011	0.01	0.011
757.5	0.008	0.009	0.011	0.01	0.01	0.01
757	0.008	0.009	0.011	0.011	0.01	0.011
756.5	0.008	0.008	0.011	0.01	0.01	0.01
756	0.009	0.008	0.011	0.01	0.01	0.01
755.5	0.01	0.009	0.012	0.01	0.012	0.011
755	0.01	0.009	0.011	0.01	0.011	0.01
754.5	0.011	0.01	0.011	0.01	0.012	0.01
754	0.01	0.009	0.011	0.009	0.011	0.01
753.5	0.01	0.01	0.011	0.01	0.011	0.01
753	0.01	0.01	0.011	0.009	0.01	0.011
752.5	0.011	0.011	0.011	0.01	0.011	0.011
752	0.009	0.009	0.01	0.009	0.01	0.01
751.5	0.008	0.009	0.01	0.009	0.01	0.009
751	0.009	0.01	0.011	0.01	0.011	0.009
750.5	0.01	0.011	0.012	0.011	0.013	0.01
750	0.01	0.01	0.011	0.01	0.012	0.009
749.5	0.01	0.011	0.012	0.01	0.012	0.01
749	0.01	0.01	0.011	0.01	0.011	0.011
748.5	0.01	0.01	0.011	0.009	0.011	0.01
748	0.01	0.01	0.011	0.01	0.011	0.01
747.5	0.009	0.011	0.01	0.01	0.011	0.01
747	0.009	0.011	0.01	0.01	0.01	0.01
746.5	0.009	0.01	0.01	0.01	0.01	0.009
746	0.009	0.01	0.01	0.01	0.011	0.01
745.5	0.01	0.011	0.011	0.011	0.011	0.011
745	0.011	0.012	0.011	0.011	0.011	0.012
744.5	0.011	0.011	0.011	0.01	0.01	0.011
744	0.011	0.011	0.011	0.01	0.009	0.011
743.5	0.011	0.011	0.01	0.011	0.009	0.011
743	0.012	0.012	0.011	0.012	0.01	0.011
742.5	0.012	0.012	0.011	0.012	0.01	0.011
742	0.012	0.011	0.011	0.011	0.01	0.011
741.5	0.011	0.011	0.01	0.01	0.01	0.011
741	0.012	0.012	0.01	0.01	0.011	0.011
740.5	0.011	0.012	0.01	0.01	0.011	0.01
740	0.012	0.011	0.01	0.01	0.011	0.011
739.5	0.011	0.01	0.009	0.01	0.01	0.009
739	0.01	0.01	0.01	0.01	0.01	0.008
738.5	0.011	0.011	0.011	0.012	0.011	0.009
738	0.011	0.011	0.011	0.011	0.012	0.01
737.5	0.01	0.01	0.01	0.01	0.011	0.008
737	0.011	0.01	0.01	0.01	0.011	0.009
736.5	0.011	0.01	0.01	0.009	0.01	0.01
736	0.011	0.01	0.01	0.01	0.011	0.01
735.5	0.012	0.011	0.011	0.011	0.011	0.009
735	0.012	0.011	0.011	0.011	0.011	0.008
734.5	0.013	0.011	0.011	0.011	0.011	0.008
734	0.012	0.011	0.011	0.01	0.01	0.008
733.5	0.012	0.011	0.011	0.01	0.01	0.008
733	0.011	0.01	0.011	0.009	0.009	0.008
732.5	0.011	0.011	0.012	0.009	0.009	0.008
732	0.011	0.01	0.011	0.008	0.008	0.007
731.5	0.012	0.011	0.012	0.01	0.009	0.008
731	0.011	0.011	0.012	0.009	0.008	0.008
730.5	0.011	0.011	0.012	0.01	0.008	0.008
730	0.011	0.01	0.011	0.009	0.008	0.008
729.5	0.011	0.011	0.011	0.009	0.008	0.008
729	0.011	0.011	0.011	0.009	0.008	0.009
728.5	0.011	0.011	0.012	0.009	0.008	0.009
728	0.012	0.012	0.013	0.011	0.009	0.01
727.5	0.012	0.013	0.013	0.011	0.01	0.01
727	0.013	0.013	0.013	0.012	0.01	0.01
726.5	0.013	0.013	0.013	0.011	0.01	0.009
726	0.013	0.012	0.013	0.011	0.01	0.008
725.5	0.012	0.012	0.013	0.01	0.01	0.007
725	0.012	0.011	0.012	0.009	0.009	0.006
724.5	0.011	0.011	0.011	0.009	0.009	0.005
724	0.01	0.01	0.01	0.008	0.008	0.005
723.5	0.01	0.01	0.009	0.008	0.006	0.005
723	0.011	0.011	0.009	0.009	0.007	0.006
722.5	0.011	0.011	0.009	0.008	0.006	0.005
722	0.011	0.011	0.009	0.008	0.005	0.005
721.5	0.011	0.01	0.009	0.007	0.005	0.004
721	0.011	0.01	0.009	0.007	0.005	0.004
720.5	0.011	0.011	0.009	0.007	0.006	0.005
720	0.011	0.011	0.009	0.007	0.006	0.004
719.5	0.012	0.011	0.009	0.008	0.007	0.004
719	0.01	0.009	0.008	0.007	0.006	0.003
718.5	0.01	0.009	0.008	0.007	0.005	0.003
718	0.01	0.009	0.008	0.007	0.005	0.003
717.5	0.008	0.008	0.007	0.005	0.004	0.002
717	0.008	0.008	0.007	0.005	0.004	0.001
716.5	0.009	0.008	0.007	0.005	0.003	0.001
716	0.01	0.008	0.007	0.005	0.003	0.002
715.5	0.01	0.009	0.007	0.005	0.003	0.001
715	0.009	0.008	0.007	0.004	0.003	0.001
714.5	0.009	0.007	0.006	0.003	0.002	0
714	0.008	0.006	0.005	0.003	0.002	0
713.5	0.008	0.006	0.004	0.001	0.001	-0.001
713	0.008	0.006	0.004	0.001	0.001	-0.001
712.5	0.007	0.005	0.003	0.001	0	-0.002
712	0.007	0.005	0.003	0.001	0	-0.002
711.5	0.005	0.005	0.002	0.001	-0.002	-0.003
711	0.005	0.005	0.002	0.001	-0.002	-0.004
710.5	0.004	0.005	0.001	0.001	-0.002	-0.004
710	0.004	0.004	0.001	0	-0.002	-0.004
709.5	0.004	0.003	0	-0.002	-0.002	-0.005
709	0.005	0.003	0.001	-0.002	-0.002	-0.004
708.5	0.005	0.003	0.001	-0.002	-0.002	-0.005
708	0.005	0.003	0.002	-0.001	-0.002	-0.005
707.5	0.004	0.002	0.002	-0.002	-0.003	-0.007
707	0.004	0.002	0.002	-0.001	-0.004	-0.007
706.5	0.003	0.001	0.001	-0.002	-0.005	-0.008
706	0.003	0.001	0	-0.002	-0.006	-0.008
705.5	0.002	0	-0.002	-0.004	-0.007	-0.009
705	0.003	0	-0.003	-0.005	-0.007	-0.009
704.5	0.002	0	-0.003	-0.005	-0.007	-0.009
704	0.002	0	-0.003	-0.004	-0.007	-0.009
703.5	0.001	-0.001	-0.003	-0.005	-0.008	-0.01
703	0	-0.002	-0.004	-0.005	-0.009	-0.011
702.5	-0.001	-0.003	-0.004	-0.006	-0.01	-0.012
702	-0.002	-0.004	-0.005	-0.007	-0.011	-0.013
701.5	-0.003	-0.006	-0.007	-0.008	-0.012	-0.014
701	-0.004	-0.006	-0.008	-0.009	-0.013	-0.015
700.5	-0.005	-0.007	-0.008	-0.01	-0.013	-0.015
700	-0.004	-0.007	-0.008	-0.011	-0.012	-0.015
699.5	-0.004	-0.007	-0.008	-0.011	-0.013	-0.015
699	-0.005	-0.008	-0.009	-0.012	-0.014	-0.016
698.5	-0.005	-0.008	-0.009	-0.012	-0.013	-0.016
698	-0.005	-0.008	-0.009	-0.013	-0.014	-0.017
697.5	-0.005	-0.007	-0.009	-0.012	-0.014	-0.016
697	-0.006	-0.007	-0.009	-0.012	-0.014	-0.017
696.5	-0.007	-0.008	-0.009	-0.012	-0.014	-0.017
696	-0.007	-0.008	-0.01	-0.013	-0.015	-0.017
695.5	-0.009	-0.01	-0.011	-0.014	-0.017	-0.019
695	-0.01	-0.011	-0.012	-0.016	-0.018	-0.02
694.5	-0.011	-0.012	-0.014	-0.017	-0.019	-0.021
694	-0.01	-0.012	-0.014	-0.017	-0.018	-0.021
693.5	-0.012	-0.014	-0.015	-0.019	-0.02	-0.024
693	-0.011	-0.014	-0.015	-0.018	-0.019	-0.023
692.5	-0.011	-0.014	-0.015	-0.018	-0.02	-0.023
692	-0.012	-0.014	-0.016	-0.019	-0.02	-0.023
691.5	-0.013	-0.015	-0.017	-0.02	-0.021	-0.023
691	-0.013	-0.015	-0.017	-0.021	-0.022	-0.023
690.5	-0.014	-0.016	-0.018	-0.021	-0.022	-0.024
690	-0.015	-0.017	-0.019	-0.023	-0.023	-0.026
689.5	-0.015	-0.016	-0.018	-0.022	-0.022	-0.026
689	-0.016	-0.017	-0.018	-0.023	-0.023	-0.026
688.5	-0.017	-0.017	-0.019	-0.023	-0.023	-0.027
688	-0.017	-0.017	-0.019	-0.022	-0.023	-0.026
687.5	-0.018	-0.018	-0.019	-0.023	-0.024	-0.027
687	-0.019	-0.02	-0.021	-0.024	-0.025	-0.028
686.5	-0.019	-0.02	-0.021	-0.024	-0.026	-0.028
686	-0.018	-0.02	-0.021	-0.023	-0.026	-0.028
685.5	-0.019	-0.021	-0.022	-0.024	-0.027	-0.028
685	-0.02	-0.021	-0.022	-0.024	-0.027	-0.029
684.5	-0.02	-0.021	-0.023	-0.025	-0.027	-0.029
684	-0.02	-0.021	-0.023	-0.025	-0.026	-0.029
683.5	-0.021	-0.022	-0.024	-0.026	-0.027	-0.03
683	-0.022	-0.022	-0.024	-0.027	-0.028	-0.03
682.5	-0.021	-0.022	-0.024	-0.027	-0.028	-0.031
682	-0.022	-0.023	-0.024	-0.027	-0.028	-0.031
681.5	-0.021	-0.023	-0.024	-0.026	-0.028	-0.03
681	-0.021	-0.023	-0.023	-0.025	-0.027	-0.029
680.5	-0.021	-0.023	-0.023	-0.025	-0.027	-0.029
680	-0.021	-0.022	-0.023	-0.024	-0.026	-0.028
679.5	-0.022	-0.023	-0.023	-0.025	-0.027	-0.029
679	-0.022	-0.023	-0.024	-0.025	-0.027	-0.029
678.5	-0.022	-0.023	-0.023	-0.025	-0.027	-0.029
678	-0.022	-0.023	-0.023	-0.025	-0.027	-0.03
677.5	-0.021	-0.023	-0.022	-0.025	-0.027	-0.029
677	-0.02	-0.022	-0.022	-0.024	-0.026	-0.029
676.5	-0.02	-0.022	-0.022	-0.024	-0.026	-0.029
676	-0.02	-0.022	-0.022	-0.025	-0.026	-0.029
675.5	-0.021	-0.022	-0.023	-0.025	-0.027	-0.029
675	-0.02	-0.021	-0.022	-0.025	-0.026	-0.028
674.5	-0.02	-0.02	-0.022	-0.024	-0.026	-0.027
674	-0.02	-0.021	-0.022	-0.024	-0.026	-0.027
673.5	-0.02	-0.021	-0.022	-0.024	-0.026	-0.027
673	-0.019	-0.02	-0.021	-0.023	-0.025	-0.026
672.5	-0.019	-0.02	-0.022	-0.023	-0.025	-0.026
672	-0.019	-0.019	-0.022	-0.023	-0.025	-0.026
671.5	-0.019	-0.019	-0.022	-0.023	-0.025	-0.026
671	-0.019	-0.02	-0.023	-0.023	-0.025	-0.026
670.5	-0.019	-0.02	-0.022	-0.024	-0.024	-0.026
670	-0.02	-0.021	-0.022	-0.024	-0.025	-0.027
669.5	-0.019	-0.02	-0.021	-0.023	-0.024	-0.026
669	-0.019	-0.02	-0.02	-0.023	-0.025	-0.026
668.5	-0.019	-0.02	-0.02	-0.023	-0.025	-0.026
668	-0.018	-0.02	-0.02	-0.023	-0.025	-0.026
667.5	-0.018	-0.019	-0.02	-0.023	-0.025	-0.026
667	-0.018	-0.019	-0.021	-0.023	-0.024	-0.025
666.5	-0.018	-0.018	-0.02	-0.022	-0.023	-0.025
666	-0.018	-0.019	-0.021	-0.022	-0.023	-0.026
665.5	-0.018	-0.019	-0.02	-0.021	-0.022	-0.025
665	-0.018	-0.019	-0.021	-0.022	-0.022	-0.026
664.5	-0.018	-0.018	-0.02	-0.021	-0.022	-0.025
664	-0.017	-0.018	-0.02	-0.021	-0.021	-0.025
663.5	-0.017	-0.018	-0.019	-0.02	-0.021	-0.024
663	-0.017	-0.018	-0.02	-0.021	-0.022	-0.024
662.5	-0.018	-0.018	-0.02	-0.021	-0.023	-0.024
662	-0.017	-0.018	-0.019	-0.02	-0.022	-0.024
661.5	-0.017	-0.018	-0.02	-0.021	-0.022	-0.024
661	-0.017	-0.018	-0.019	-0.02	-0.021	-0.023
660.5	-0.017	-0.018	-0.02	-0.021	-0.022	-0.024
660	-0.017	-0.018	-0.019	-0.02	-0.022	-0.024
659.5	-0.017	-0.018	-0.019	-0.02	-0.022	-0.024
659	-0.017	-0.019	-0.02	-0.021	-0.023	-0.025
658.5	-0.017	-0.018	-0.02	-0.022	-0.024	-0.025
658	-0.017	-0.019	-0.02	-0.022	-0.024	-0.025
657.5	-0.017	-0.019	-0.02	-0.022	-0.024	-0.025
657	-0.016	-0.018	-0.019	-0.021	-0.023	-0.025
656.5	-0.017	-0.019	-0.02	-0.022	-0.024	-0.026
656	-0.018	-0.019	-0.021	-0.022	-0.024	-0.026
655.5	-0.018	-0.019	-0.021	-0.022	-0.024	-0.026
655	-0.018	-0.019	-0.021	-0.023	-0.024	-0.026
654.5	-0.018	-0.019	-0.021	-0.023	-0.024	-0.026
654	-0.018	-0.02	-0.021	-0.024	-0.025	-0.027
653.5	-0.019	-0.02	-0.022	-0.024	-0.026	-0.027
653	-0.019	-0.021	-0.022	-0.024	-0.026	-0.027
652.5	-0.019	-0.021	-0.021	-0.024	-0.026	-0.028
652	-0.019	-0.021	-0.022	-0.024	-0.027	-0.028
651.5	-0.02	-0.022	-0.023	-0.025	-0.028	-0.029
651	-0.02	-0.022	-0.023	-0.025	-0.028	-0.029
650.5	-0.02	-0.022	-0.024	-0.026	-0.028	-0.03
650	-0.02	-0.021	-0.023	-0.026	-0.027	-0.03
649.5	-0.02	-0.022	-0.024	-0.027	-0.028	-0.03
649	-0.02	-0.022	-0.023	-0.026	-0.028	-0.03
648.5	-0.019	-0.022	-0.023	-0.025	-0.027	-0.03
648	-0.02	-0.022	-0.024	-0.026	-0.028	-0.031
647.5	-0.02	-0.023	-0.024	-0.026	-0.028	-0.031
647	-0.022	-0.024	-0.025	-0.027	-0.029	-0.032
646.5	-0.022	-0.024	-0.026	-0.028	-0.029	-0.032
646	-0.022	-0.024	-0.026	-0.028	-0.029	-0.032
645.5	-0.022	-0.024	-0.026	-0.029	-0.03	-0.033
645	-0.022	-0.024	-0.026	-0.029	-0.03	-0.033
644.5	-0.023	-0.025	-0.026	-0.029	-0.03	-0.033
644	-0.023	-0.026	-0.027	-0.029	-0.032	-0.034
643.5	-0.024	-0.026	-0.028	-0.03	-0.033	-0.035
643	-0.024	-0.026	-0.028	-0.03	-0.032	-0.034
642.5	-0.024	-0.027	-0.029	-0.031	-0.033	-0.035
642	-0.025	-0.028	-0.03	-0.031	-0.033	-0.036
641.5	-0.025	-0.029	-0.03	-0.032	-0.034	-0.036
641	-0.026	-0.029	-0.03	-0.032	-0.034	-0.036
640.5	-0.026	-0.029	-0.029	-0.032	-0.034	-0.036
640	-0.026	-0.029	-0.03	-0.032	-0.034	-0.036
639.5	-0.025	-0.029	-0.029	-0.032	-0.034	-0.036
639	-0.025	-0.029	-0.029	-0.031	-0.034	-0.036
638.5	-0.025	-0.029	-0.029	-0.031	-0.034	-0.036
638	-0.025	-0.028	-0.029	-0.032	-0.034	-0.036
637.5	-0.026	-0.029	-0.029	-0.032	-0.034	-0.036
637	-0.027	-0.029	-0.029	-0.032	-0.035	-0.037
636.5	-0.027	-0.028	-0.029	-0.033	-0.034	-0.037
636	-0.027	-0.028	-0.029	-0.033	-0.034	-0.037
635.5	-0.026	-0.028	-0.029	-0.032	-0.034	-0.037
635	-0.026	-0.027	-0.029	-0.032	-0.034	-0.036
634.5	-0.026	-0.028	-0.029	-0.032	-0.034	-0.036
634	-0.027	-0.029	-0.03	-0.032	-0.035	-0.037
633.5	-0.027	-0.028	-0.029	-0.031	-0.034	-0.036
633	-0.027	-0.029	-0.03	-0.032	-0.035	-0.036
632.5	-0.027	-0.029	-0.029	-0.032	-0.035	-0.036
632	-0.027	-0.03	-0.029	-0.032	-0.035	-0.037
631.5	-0.027	-0.03	-0.03	-0.032	-0.035	-0.037
631	-0.026	-0.028	-0.029	-0.031	-0.034	-0.035
630.5	-0.026	-0.029	-0.029	-0.031	-0.034	-0.036
630	-0.026	-0.028	-0.029	-0.031	-0.033	-0.035
629.5	-0.025	-0.027	-0.028	-0.03	-0.032	-0.034
629	-0.025	-0.026	-0.028	-0.029	-0.031	-0.033
628.5	-0.025	-0.026	-0.028	-0.029	-0.03	-0.033
628	-0.024	-0.025	-0.027	-0.029	-0.029	-0.032
627.5	-0.025	-0.026	-0.027	-0.029	-0.03	-0.032
627	-0.025	-0.026	-0.027	-0.029	-0.03	-0.032
626.5	-0.025	-0.027	-0.027	-0.029	-0.031	-0.033
626	-0.025	-0.026	-0.026	-0.028	-0.03	-0.032
625.5	-0.024	-0.026	-0.026	-0.028	-0.03	-0.031
625	-0.024	-0.025	-0.026	-0.028	-0.03	-0.031
624.5	-0.023	-0.025	-0.026	-0.028	-0.029	-0.03
624	-0.022	-0.024	-0.025	-0.027	-0.028	-0.03
623.5	-0.022	-0.023	-0.025	-0.026	-0.027	-0.029
623	-0.022	-0.023	-0.024	-0.026	-0.027	-0.029
622.5	-0.022	-0.023	-0.024	-0.025	-0.026	-0.028
622	-0.021	-0.022	-0.023	-0.025	-0.026	-0.028
621.5	-0.021	-0.022	-0.023	-0.024	-0.025	-0.028
621	-0.021	-0.022	-0.023	-0.024	-0.025	-0.027
620.5	-0.021	-0.022	-0.023	-0.024	-0.025	-0.027
620	-0.02	-0.021	-0.022	-0.023	-0.024	-0.026
619.5	-0.02	-0.022	-0.022	-0.023	-0.025	-0.026
619	-0.02	-0.021	-0.022	-0.023	-0.024	-0.025
618.5	-0.019	-0.021	-0.021	-0.022	-0.024	-0.024
618	-0.019	-0.022	-0.021	-0.022	-0.024	-0.024
617.5	-0.019	-0.021	-0.021	-0.022	-0.023	-0.024
617	-0.018	-0.02	-0.02	-0.021	-0.022	-0.023
616.5	-0.019	-0.02	-0.021	-0.022	-0.022	-0.023
616	-0.018	-0.019	-0.02	-0.021	-0.022	-0.023
615.5	-0.019	-0.019	-0.02	-0.021	-0.021	-0.023
615	-0.019	-0.019	-0.02	-0.021	-0.021	-0.024
614.5	-0.019	-0.019	-0.019	-0.02	-0.021	-0.023
614	-0.018	-0.018	-0.018	-0.019	-0.02	-0.022
613.5	-0.018	-0.018	-0.018	-0.019	-0.02	-0.022
613	-0.017	-0.017	-0.017	-0.019	-0.019	-0.021
612.5	-0.017	-0.017	-0.018	-0.019	-0.019	-0.021
612	-0.016	-0.016	-0.017	-0.018	-0.018	-0.02
611.5	-0.016	-0.016	-0.017	-0.018	-0.019	-0.02
611	-0.015	-0.016	-0.016	-0.018	-0.018	-0.019
610.5	-0.015	-0.015	-0.015	-0.017	-0.018	-0.018
610	-0.015	-0.016	-0.015	-0.017	-0.018	-0.018
609.5	-0.014	-0.015	-0.015	-0.016	-0.017	-0.017
609	-0.014	-0.015	-0.015	-0.017	-0.017	-0.018
608.5	-0.015	-0.016	-0.015	-0.017	-0.017	-0.018
608	-0.015	-0.015	-0.015	-0.017	-0.017	-0.018
607.5	-0.015	-0.015	-0.015	-0.016	-0.016	-0.017
607	-0.015	-0.014	-0.015	-0.016	-0.016	-0.017
606.5	-0.015	-0.014	-0.014	-0.015	-0.016	-0.017
606	-0.014	-0.014	-0.014	-0.015	-0.016	-0.017
605.5	-0.014	-0.014	-0.014	-0.015	-0.016	-0.017
605	-0.013	-0.013	-0.014	-0.015	-0.015	-0.017
604.5	-0.013	-0.013	-0.014	-0.016	-0.015	-0.016
604	-0.012	-0.013	-0.014	-0.015	-0.015	-0.016
603.5	-0.012	-0.013	-0.014	-0.015	-0.014	-0.016
603	-0.012	-0.013	-0.013	-0.015	-0.014	-0.015
602.5	-0.011	-0.013	-0.013	-0.014	-0.014	-0.015
602	-0.011	-0.013	-0.013	-0.013	-0.014	-0.014
601.5	-0.012	-0.013	-0.013	-0.013	-0.015	-0.015
601	-0.011	-0.013	-0.012	-0.012	-0.014	-0.014
600.5	-0.011	-0.013	-0.012	-0.013	-0.014	-0.014
600	-0.011	-0.012	-0.012	-0.012	-0.014	-0.013
599.5	-0.011	-0.012	-0.012	-0.012	-0.013	-0.013
599	-0.01	-0.011	-0.012	-0.012	-0.012	-0.012
598.5	-0.01	-0.011	-0.011	-0.011	-0.012	-0.012
598	-0.011	-0.011	-0.013	-0.012	-0.012	-0.013
597.5	-0.01	-0.011	-0.012	-0.011	-0.012	-0.013
597	-0.01	-0.011	-0.012	-0.011	-0.012	-0.013
596.5	-0.009	-0.01	-0.011	-0.01	-0.011	-0.012
596	-0.009	-0.01	-0.01	-0.011	-0.011	-0.012
595.5	-0.01	-0.011	-0.011	-0.011	-0.011	-0.012
595	-0.009	-0.01	-0.01	-0.011	-0.011	-0.012
594.5	-0.008	-0.01	-0.01	-0.01	-0.01	-0.011
594	-0.009	-0.01	-0.01	-0.01	-0.011	-0.012
593.5	-0.008	-0.01	-0.01	-0.01	-0.01	-0.011
593	-0.009	-0.01	-0.01	-0.01	-0.011	-0.011
592.5	-0.009	-0.01	-0.01	-0.01	-0.011	-0.011
592	-0.008	-0.009	-0.009	-0.01	-0.011	-0.01
591.5	-0.007	-0.008	-0.008	-0.009	-0.009	-0.009
591	-0.007	-0.008	-0.008	-0.01	-0.01	-0.009
590.5	-0.007	-0.008	-0.008	-0.01	-0.009	-0.009
590	-0.007	-0.008	-0.008	-0.01	-0.01	-0.009
589.5	-0.007	-0.008	-0.008	-0.01	-0.009	-0.008
589	-0.006	-0.008	-0.007	-0.009	-0.009	-0.008
588.5	-0.006	-0.007	-0.006	-0.008	-0.008	-0.007
588	-0.006	-0.007	-0.006	-0.007	-0.008	-0.007
587.5	-0.007	-0.008	-0.006	-0.007	-0.008	-0.008
587	-0.007	-0.008	-0.007	-0.008	-0.009	-0.009
586.5	-0.007	-0.008	-0.007	-0.007	-0.008	-0.009
586	-0.008	-0.008	-0.008	-0.008	-0.009	-0.009
585.5	-0.007	-0.008	-0.008	-0.008	-0.009	-0.009
585	-0.007	-0.007	-0.008	-0.007	-0.008	-0.008
584.5	-0.007	-0.007	-0.007	-0.007	-0.008	-0.008
584	-0.006	-0.006	-0.007	-0.007	-0.007	-0.008
583.5	-0.005	-0.005	-0.006	-0.006	-0.006	-0.007
583	-0.006	-0.006	-0.007	-0.007	-0.006	-0.008
582.5	-0.005	-0.006	-0.006	-0.006	-0.006	-0.007
582	-0.005	-0.005	-0.005	-0.006	-0.006	-0.007
581.5	-0.006	-0.006	-0.006	-0.006	-0.007	-0.007
581	-0.006	-0.006	-0.006	-0.006	-0.007	-0.007
580.5	-0.006	-0.005	-0.006	-0.006	-0.006	-0.007
580	-0.006	-0.005	-0.005	-0.006	-0.006	-0.006
579.5	-0.005	-0.004	-0.005	-0.005	-0.005	-0.005
579	-0.005	-0.004	-0.004	-0.005	-0.005	-0.005
578.5	-0.005	-0.005	-0.005	-0.005	-0.005	-0.005
578	-0.004	-0.004	-0.004	-0.005	-0.005	-0.004
577.5	-0.003	-0.003	-0.003	-0.003	-0.003	-0.003
577	-0.003	-0.004	-0.004	-0.004	-0.004	-0.004
576.5	-0.003	-0.003	-0.003	-0.003	-0.003	-0.003
576	-0.003	-0.004	-0.004	-0.004	-0.004	-0.004
575.5	-0.004	-0.004	-0.004	-0.004	-0.004	-0.004
575	-0.004	-0.003	-0.003	-0.004	-0.004	-0.004
574.5	-0.003	-0.003	-0.003	-0.004	-0.003	-0.004
574	-0.003	-0.003	-0.003	-0.003	-0.003	-0.003
573.5	-0.004	-0.003	-0.003	-0.004	-0.004	-0.004
573	-0.004	-0.003	-0.003	-0.004	-0.004	-0.004
572.5	-0.003	-0.003	-0.003	-0.003	-0.003	-0.003
572	-0.002	-0.002	-0.002	-0.002	-0.002	-0.003
571.5	-0.002	-0.002	-0.002	-0.003	-0.003	-0.003
571	-0.002	-0.003	-0.002	-0.003	-0.003	-0.003
570.5	-0.002	-0.002	-0.002	-0.002	-0.003	-0.003
570	-0.003	-0.003	-0.002	-0.003	-0.003	-0.003
569.5	-0.003	-0.003	-0.002	-0.002	-0.003	-0.003
569	-0.003	-0.002	-0.002	-0.002	-0.002	-0.002
568.5	-0.003	-0.002	-0.001	-0.002	-0.002	-0.002
568	-0.003	-0.002	-0.002	-0.003	-0.002	-0.002
567.5	-0.002	-0.002	-0.002	-0.002	-0.001	-0.001
567	-0.003	-0.002	-0.002	-0.003	-0.002	-0.002
566.5	-0.001	-0.001	-0.001	-0.002	-0.001	-0.001
566	-0.002	-0.001	-0.001	-0.002	-0.001	-0.001
565.5	-0.002	-0.002	-0.002	-0.002	-0.002	-0.002
565	-0.002	-0.002	-0.001	-0.002	-0.002	-0.002
564.5	-0.001	-0.001	0	-0.001	-0.001	-0.001
564	-0.002	-0.002	-0.001	-0.001	-0.001	-0.001
563.5	-0.001	-0.001	-0.001	-0.001	-0.001	-0.001
563	-0.002	-0.001	-0.001	-0.001	-0.001	-0.001
562.5	0	0	0	-0.001	0	0
562	-0.001	0	-0.001	-0.002	-0.001	0
561.5	-0.001	-0.001	-0.001	-0.002	-0.001	-0.001
561	0	0	0	-0.001	0	0
560.5	0	-0.001	-0.001	-0.001	0	0
560	-0.001	-0.001	-0.001	-0.001	-0.001	0
559.5	0	0	0	0	0	0
559	-0.001	-0.001	0	-0.001	0	0
558.5	-0.001	0	0.001	0	0	0.001
558	-0.001	-0.001	0.001	0	0	0
557.5	-0.001	-0.001	0.001	0	0	0
557	0	0	0.001	0	0.001	0.001
556.5	0	0	0.001	0	0.001	0.001
556	-0.001	0	0	0	0	0.001
555.5	0	0.001	0.001	0.001	0.001	0.002
555	0	0.001	0.001	0	0	0.001
554.5	0.001	0.001	0.001	0.001	0.001	0.002
554	0	0.001	0.001	0	0.001	0.002
553.5	0	0.001	0.001	0	0.001	0.001
553	0	0.001	0.001	0.001	0.001	0.001
552.5	0.001	0.001	0.002	0.002	0.002	0.002
552	0	0.001	0.001	0.001	0.001	0.001
551.5	0.001	0.001	0.002	0.002	0.002	0.002
551	0.001	0.001	0.001	0.002	0.002	0.002
550.5	0.001	0.001	0.001	0.002	0.001	0.002
550	0.001	0.001	0.001	0.001	0.001	0.002
549.5	0.001	0	0.001	0	0.001	0.001
549	0	0	0.001	0	0.001	0.001
548.5	0.001	0.001	0.002	0.001	0.002	0.002
548	0.001	0.001	0.002	0.001	0.002	0.002
547.5	0.001	0.001	0.001	0.001	0.002	0.002
547	0.001	0.001	0.001	0.001	0.002	0.002
546.5	0.002	0.002	0.002	0.002	0.003	0.003
546	0.001	0.002	0.002	0.002	0.003	0.003
545.5	0.001	0.001	0.002	0.002	0.002	0.002
545	0.001	0.001	0.002	0.002	0.002	0.002
544.5	0.001	0.001	0.002	0.001	0.002	0.002
544	0.001	0.001	0.002	0.002	0.002	0.002
543.5	0.001	0.001	0.002	0.001	0.002	0.002
543	0.001	0.001	0.002	0.001	0.002	0.002
542.5	0.002	0.002	0.003	0.002	0.003	0.003
542	0.002	0.002	0.003	0.002	0.003	0.003
541.5	0.002	0.002	0.003	0.002	0.003	0.003
541	0.002	0.002	0.003	0.003	0.003	0.004
540.5	0.002	0.002	0.003	0.003	0.003	0.004
540	0.002	0.002	0.004	0.003	0.003	0.004
539.5	0.001	0.001	0.003	0.002	0.002	0.003
539	0.002	0.002	0.003	0.003	0.003	0.003
538.5	0.002	0.002	0.003	0.003	0.003	0.003
538	0.002	0.002	0.003	0.003	0.003	0.003
537.5	0.001	0.002	0.003	0.003	0.003	0.003
537	0.002	0.002	0.003	0.003	0.003	0.003
536.5	0.002	0.002	0.003	0.003	0.003	0.003
536	0.002	0.002	0.003	0.003	0.002	0.003
535.5	0.002	0.002	0.003	0.003	0.003	0.003
535	0.002	0.002	0.003	0.003	0.003	0.003
534.5	0.002	0.002	0.003	0.003	0.003	0.004
534	0.002	0.002	0.003	0.002	0.003	0.004
533.5	0.002	0.002	0.003	0.002	0.003	0.003
533	0.002	0.002	0.003	0.002	0.003	0.003
532.5	0.002	0.003	0.003	0.003	0.003	0.003
532	0.002	0.003	0.003	0.003	0.003	0.003
531.5	0.002	0.003	0.003	0.003	0.004	0.004
531	0.002	0.003	0.003	0.003	0.004	0.004
530.5	0.002	0.003	0.003	0.003	0.004	0.004
530	0.002	0.002	0.002	0.002	0.003	0.003
529.5	0.002	0.002	0.002	0.002	0.003	0.003
529	0.002	0.002	0.002	0.002	0.003	0.003
528.5	0.002	0.002	0.003	0.002	0.003	0.003
528	0.002	0.002	0.003	0.003	0.003	0.003
527.5	0.002	0.002	0.003	0.003	0.003	0.003
527	0.002	0.003	0.003	0.003	0.004	0.004
526.5	0.003	0.003	0.004	0.004	0.004	0.004
526	0.002	0.004	0.004	0.004	0.005	0.004
525.5	0.003	0.004	0.004	0.004	0.005	0.005
525	0.003	0.004	0.003	0.004	0.004	0.005
524.5	0.003	0.004	0.003	0.004	0.004	0.005
524	0.003	0.004	0.004	0.004	0.004	0.005
523.5	0.003	0.003	0.003	0.004	0.004	0.004
523	0.003	0.004	0.004	0.004	0.004	0.005
522.5	0.003	0.004	0.004	0.005	0.005	0.005
522	0.004	0.004	0.004	0.005	0.005	0.005
521.5	0.003	0.003	0.004	0.004	0.004	0.004
521	0.003	0.004	0.004	0.004	0.004	0.005
520.5	0.002	0.003	0.003	0.003	0.004	0.004
520	0.003	0.003	0.003	0.003	0.004	0.004
519.5	0.003	0.003	0.004	0.003	0.004	0.004
519	0.003	0.004	0.004	0.004	0.004	0.004
518.5	0.004	0.004	0.005	0.004	0.005	0.005
518	0.003	0.003	0.004	0.004	0.004	0.005
517.5	0.003	0.004	0.004	0.004	0.004	0.005
517	0.003	0.004	0.004	0.005	0.005	0.005
516.5	0.003	0.003	0.003	0.004	0.004	0.004
516	0.003	0.003	0.004	0.004	0.004	0.004
515.5	0.004	0.003	0.004	0.004	0.004	0.005
515	0.003	0.003	0.003	0.003	0.004	0.004
514.5	0.004	0.003	0.004	0.004	0.004	0.005
514	0.003	0.003	0.004	0.003	0.003	0.004
513.5	0.004	0.004	0.004	0.004	0.004	0.005
513	0.003	0.003	0.004	0.004	0.003	0.005
512.5	0.003	0.004	0.004	0.004	0.004	0.005
512	0.003	0.004	0.004	0.004	0.004	0.004
511.5	0.003	0.004	0.004	0.004	0.004	0.004
511	0.003	0.004	0.004	0.004	0.004	0.005
510.5	0.003	0.003	0.004	0.003	0.004	0.004
510	0.003	0.003	0.004	0.003	0.004	0.004
509.5	0.003	0.004	0.004	0.004	0.005	0.005
509	0.003	0.003	0.004	0.004	0.004	0.004
508.5	0.003	0.003	0.003	0.003	0.004	0.004
508	0.003	0.004	0.004	0.004	0.004	0.004
507.5	0.004	0.004	0.005	0.005	0.005	0.004
507	0.003	0.004	0.004	0.004	0.004	0.004
506.5	0.003	0.003	0.004	0.004	0.004	0.004
506	0.003	0.004	0.004	0.004	0.004	0.004
505.5	0.004	0.004	0.005	0.004	0.005	0.005
505	0.003	0.004	0.004	0.004	0.004	0.005
504.5	0.003	0.004	0.004	0.003	0.004	0.004
504	0.004	0.004	0.004	0.004	0.004	0.005
503.5	0.004	0.004	0.004	0.003	0.004	0.004
503	0.004	0.004	0.005	0.004	0.005	0.005
502.5	0.004	0.004	0.004	0.004	0.004	0.005
502	0.003	0.004	0.004	0.004	0.004	0.004
501.5	0.004	0.005	0.005	0.005	0.005	0.005
501	0.004	0.005	0.005	0.004	0.005	0.005
500.5	0.003	0.004	0.004	0.004	0.005	0.004
500	0.003	0.003	0.004	0.003	0.004	0.004
499.5	0.004	0.004	0.004	0.004	0.004	0.005
499	0.005	0.004	0.005	0.005	0.005	0.005
498.5	0.005	0.004	0.004	0.004	0.005	0.005
498	0.005	0.004	0.004	0.004	0.005	0.005
497.5	0.004	0.004	0.004	0.004	0.005	0.004
497	0.004	0.004	0.004	0.004	0.004	0.004
496.5	0.004	0.005	0.005	0.004	0.005	0.005
496	0.004	0.004	0.004	0.004	0.004	0.004
495.5	0.003	0.004	0.004	0.003	0.004	0.004
495	0.004	0.004	0.005	0.004	0.004	0.005
494.5	0.003	0.003	0.004	0.004	0.004	0.004
494	0.004	0.004	0.005	0.004	0.004	0.005
493.5	0.004	0.004	0.005	0.004	0.004	0.004
493	0.004	0.004	0.004	0.004	0.004	0.004
492.5	0.004	0.003	0.004	0.004	0.004	0.003
492	0.005	0.005	0.005	0.005	0.005	0.004
491.5	0.005	0.005	0.005	0.005	0.005	0.004
491	0.005	0.006	0.005	0.006	0.005	0.005
490.5	0.005	0.005	0.005	0.005	0.005	0.005
490	0.004	0.005	0.005	0.005	0.005	0.005
489.5	0.004	0.004	0.004	0.004	0.004	0.005
489	0.004	0.004	0.004	0.003	0.004	0.004
488.5	0.004	0.004	0.005	0.004	0.004	0.005
488	0.004	0.004	0.004	0.004	0.004	0.004
487.5	0.004	0.004	0.004	0.004	0.004	0.004
487	0.004	0.005	0.005	0.004	0.005	0.005
486.5	0.004	0.004	0.005	0.004	0.005	0.004
486	0.005	0.005	0.005	0.004	0.005	0.005
485.5	0.004	0.004	0.005	0.004	0.005	0.004
485	0.004	0.004	0.004	0.004	0.004	0.004
484.5	0.003	0.004	0.004	0.003	0.004	0.003
484	0.003	0.004	0.004	0.003	0.003	0.004
483.5	0.003	0.004	0.004	0.003	0.003	0.003
483	0.003	0.004	0.004	0.003	0.003	0.003
482.5	0.004	0.004	0.005	0.004	0.004	0.004
482	0.004	0.004	0.004	0.003	0.003	0.004
481.5	0.004	0.003	0.004	0.003	0.003	0.003
481	0.004	0.004	0.004	0.004	0.004	0.004
480.5	0.004	0.003	0.004	0.003	0.004	0.003
480	0.004	0.003	0.004	0.003	0.003	0.003
479.5	0.004	0.003	0.003	0.003	0.003	0.003
479	0.003	0.003	0.003	0.002	0.003	0.003
478.5	0.003	0.003	0.003	0.002	0.003	0.003
478	0.004	0.003	0.003	0.003	0.003	0.003
477.5	0.004	0.003	0.003	0.003	0.003	0.003
477	0.004	0.004	0.004	0.004	0.004	0.003
476.5	0.004	0.004	0.003	0.003	0.003	0.003
476	0.005	0.004	0.004	0.003	0.004	0.004
475.5	0.005	0.004	0.004	0.003	0.004	0.003
475	0.005	0.004	0.004	0.004	0.004	0.004
474.5	0.004	0.004	0.004	0.003	0.004	0.003
474	0.004	0.003	0.003	0.003	0.003	0.003
473.5	0.004	0.004	0.004	0.003	0.004	0.003
473	0.004	0.004	0.003	0.003	0.004	0.003
472.5	0.004	0.004	0.004	0.004	0.004	0.004
472	0.004	0.003	0.003	0.004	0.004	0.003
471.5	0.003	0.003	0.003	0.004	0.003	0.003
471	0.003	0.003	0.003	0.003	0.003	0.003
470.5	0.003	0.003	0.003	0.003	0.002	0.003
470	0.004	0.004	0.003	0.004	0.003	0.003
469.5	0.003	0.003	0.003	0.003	0.002	0.002
469	0.003	0.004	0.004	0.003	0.003	0.002
468.5	0.003	0.003	0.003	0.002	0.002	0.002
468	0.003	0.004	0.004	0.003	0.003	0.003
467.5	0.003	0.004	0.004	0.003	0.003	0.003
467	0.003	0.003	0.003	0.002	0.002	0.002
466.5	0.003	0.003	0.003	0.003	0.003	0.003
466	0.003	0.004	0.004	0.003	0.003	0.003
465.5	0.003	0.003	0.003	0.002	0.002	0.002
465	0.004	0.003	0.003	0.003	0.002	0.002
464.5	0.004	0.003	0.004	0.003	0.003	0.002
464	0.004	0.003	0.004	0.003	0.003	0.002
463.5	0.004	0.004	0.004	0.003	0.004	0.003
463	0.003	0.003	0.003	0.002	0.003	0.002
462.5	0.004	0.003	0.004	0.003	0.003	0.003
462	0.004	0.003	0.004	0.003	0.003	0.003
461.5	0.003	0.002	0.003	0.003	0.003	0.002
461	0.003	0.003	0.003	0.003	0.003	0.003
460.5	0.003	0.003	0.003	0.003	0.003	0.003
460	0.004	0.004	0.004	0.004	0.003	0.003
459.5	0.003	0.003	0.004	0.003	0.003	0.003
459	0.004	0.003	0.004	0.003	0.003	0.003
458.5	0.003	0.002	0.003	0.003	0.002	0.002
458	0.003	0.003	0.003	0.003	0.002	0.002
457.5	0.002	0.002	0.002	0.002	0.001	0.002
457	0.002	0.002	0.001	0.002	0.001	0.001
456.5	0.002	0.003	0.001	0.002	0.002	0.001
456	0.002	0.002	0.001	0.001	0.001	0.001
455.5	0.002	0.002	0.002	0.001	0.002	0.001
455	0.002	0.001	0.002	0	0.001	0.001
454.5	0.002	0.001	0.002	0.001	0.001	0.001
454	0.002	0.001	0.003	0.001	0.001	0.001
453.5	0.003	0.002	0.002	0.001	0.001	0.002
453	0.003	0.003	0.002	0.002	0.001	0.002
452.5	0.002	0.002	0.001	0.001	0.001	0.002
452	0.003	0.002	0.001	0.001	0.001	0.002
451.5	0.002	0.002	0.001	0.002	0.001	0.001
451	0.002	0.002	0.002	0.002	0.001	0.001
450.5	0.002	0.002	0.001	0.002	0.001	0.001
450	0.002	0.002	0.002	0.002	0.002	0.001
449.5	0.001	0.002	0.002	0.001	0.002	0.001
449	0.002	0.003	0.002	0.002	0.003	0.002
448.5	0.002	0.002	0.001	0.001	0.002	0.001
448	0.002	0.002	0.001	0.001	0.002	0.002
447.5	0.002	0.002	0.001	0.001	0.002	0.002
447	0.001	0.001	0.001	0.001	0.002	0.002
446.5	0.001	0	0.001	0	0.001	0.001
446	0.001	0.001	0.001	0.001	0.001	0.001
445.5	0.001	0.001	0.001	0.001	0.001	0.001
445	0.001	0.001	0.001	0	0.001	0.001
444.5	0	0	0.001	-0.001	0	0
444	0	0.001	0.001	0	0.001	0
443.5	0	0.001	0.001	0.001	0	0
443	-0.001	0	0	0	0	0
442.5	0	0	0	0.001	0	0
442	0	0	0	0.001	0	0
441.5	0	0	0	0	0	0
441	0	0	0	-0.001	-0.001	0
440.5	0.001	0	0	-0.001	-0.001	-0.001
440	0.002	0.001	0	-0.001	0	0
439.5	0.001	0.001	0.001	-0.001	0	0
439	0.001	0.001	0.001	-0.001	0	0
438.5	0.001	0.002	0.001	0	0.001	0.001
438	0.001	0.002	0.001	0	0.002	0.001
437.5	0.001	0.002	0.001	0	0.002	0.001
437	0.002	0.002	0.002	0.001	0.002	0.001
436.5	0.001	0.001	0.001	0.001	0.001	0
436	0.002	0.001	0.002	0.001	0.001	0
435.5	0.003	0.001	0.002	0.002	0.001	0.001
435	0.003	0.001	0.002	0.002	0	0.001
434.5	0.002	0.001	0.002	0.002	0	0.001
434	0.001	0.001	0.001	0.001	0	0
433.5	0.001	0.001	0.001	0.001	0	0
433	0	-0.001	-0.001	0	0	-0.001
432.5	0	0	0	0	0.001	0
432	0.001	0	0	0	0.001	0.001
431.5	0.002	0.001	0.002	0.001	0.002	0.002
431	0.003	0.002	0.004	0.002	0.002	0.003
430.5	0.002	0.002	0.003	0.002	0.002	0.002
430	0.002	0.001	0.003	0.002	0.001	0.002
429.5	0.003	0.002	0.003	0.003	0.002	0.003
429	0.003	0.002	0.003	0.002	0.002	0.002
428.5	0.003	0.002	0.003	0.002	0.002	0.003
428	0.003	0.002	0.002	0.002	0.002	0.003
427.5	0.003	0.003	0.003	0.002	0.002	0.003
427	0.003	0.004	0.004	0.003	0.003	0.004
426.5	0.003	0.005	0.004	0.003	0.003	0.004
426	0.004	0.005	0.005	0.004	0.005	0.004
425.5	0.004	0.005	0.005	0.004	0.004	0.004
425	0.005	0.005	0.005	0.004	0.004	0.004
424.5	0.005	0.005	0.005	0.004	0.004	0.004
424	0.005	0.005	0.005	0.004	0.004	0.004
423.5	0.004	0.004	0.004	0.003	0.004	0.003
423	0.005	0.005	0.005	0.005	0.005	0.005
422.5	0.005	0.005	0.005	0.005	0.005	0.005
422	0.005	0.006	0.005	0.005	0.005	0.005
421.5	0.005	0.005	0.005	0.004	0.004	0.005
421	0.005	0.005	0.005	0.004	0.004	0.005
420.5	0.005	0.005	0.005	0.004	0.004	0.005
420	0.006	0.005	0.005	0.004	0.004	0.005
419.5	0.007	0.007	0.006	0.005	0.005	0.006
419	0.008	0.007	0.006	0.006	0.006	0.006
418.5	0.009	0.009	0.008	0.007	0.008	0.007
418	0.01	0.009	0.009	0.009	0.009	0.008
417.5	0.011	0.011	0.011	0.01	0.01	0.009
417	0.011	0.011	0.012	0.011	0.011	0.01
416.5	0.013	0.012	0.013	0.012	0.012	0.012
416	0.015	0.014	0.014	0.013	0.013	0.013
415.5	0.017	0.016	0.016	0.015	0.015	0.015
415	0.02	0.019	0.018	0.017	0.016	0.016
414.5	0.021	0.02	0.019	0.019	0.017	0.018
414	0.024	0.023	0.022	0.021	0.019	0.019
413.5	0.027	0.026	0.025	0.024	0.021	0.021
413	0.03	0.029	0.028	0.026	0.024	0.024
412.5	0.034	0.032	0.031	0.029	0.027	0.026
412	0.038	0.037	0.035	0.033	0.031	0.03
411.5	0.043	0.042	0.04	0.037	0.035	0.033
411	0.05	0.048	0.045	0.042	0.04	0.037
410.5	0.058	0.056	0.051	0.048	0.045	0.041
410	0.066	0.063	0.058	0.054	0.049	0.045
409.5	0.077	0.07	0.067	0.062	0.054	0.05
409	0.087	0.079	0.075	0.069	0.06	0.055
408.5	0.098	0.089	0.084	0.077	0.068	0.063
408	0.112	0.104	0.096	0.087	0.078	0.072
407.5	0.127	0.119	0.107	0.097	0.089	0.082
407	0.144	0.136	0.121	0.11	0.101	0.092
406.5	0.167	0.157	0.138	0.126	0.116	0.104
406	0.191	0.176	0.158	0.143	0.129	0.114
405.5	0.219	0.197	0.181	0.164	0.143	0.127
405	0.246	0.219	0.203	0.183	0.158	0.139
404.5	0.274	0.245	0.226	0.202	0.175	0.154
404	0.306	0.275	0.25	0.224	0.195	0.171
403.5	0.342	0.313	0.279	0.248	0.221	0.193
403	0.382	0.353	0.31	0.276	0.248	0.215
402.5	0.429	0.394	0.347	0.31	0.276	0.239
402	0.477	0.436	0.384	0.343	0.303	0.262
401.5	0.523	0.474	0.42	0.375	0.329	0.284
401	0.566	0.506	0.453	0.404	0.349	0.302
400.5	0.599	0.527	0.477	0.425	0.363	0.313
400	0.616	0.539	0.491	0.435	0.371	0.32
399.5	0.618	0.546	0.492	0.435	0.374	0.323
399	0.605	0.54	0.483	0.427	0.369	0.318
398.5	0.587	0.523	0.469	0.414	0.358	0.309
398	0.56	0.502	0.449	0.396	0.345	0.297
397.5	0.528	0.479	0.423	0.374	0.328	0.284
397	0.499	0.454	0.399	0.355	0.312	0.269
396.5	0.473	0.429	0.378	0.335	0.295	0.256
396	0.45	0.405	0.359	0.319	0.28	0.242
395.5	0.428	0.384	0.343	0.304	0.266	0.23
395	0.407	0.363	0.327	0.29	0.251	0.217
394.5	0.389	0.346	0.312	0.277	0.24	0.208
394	0.371	0.332	0.299	0.265	0.23	0.2
393.5	0.353	0.319	0.285	0.253	0.222	0.193
393	0.336	0.306	0.272	0.241	0.213	0.185
392.5	0.321	0.292	0.259	0.23	0.203	0.176
392	0.305	0.276	0.246	0.219	0.192	0.167
391.5	0.289	0.257	0.233	0.207	0.181	0.157
391	0.273	0.241	0.22	0.196	0.171	0.149
390.5	0.257	0.228	0.207	0.186	0.163	0.142
390	0.244	0.216	0.197	0.177	0.156	0.136
389.5	0.233	0.208	0.189	0.17	0.151	0.132
389	0.225	0.202	0.183	0.165	0.147	0.129
388.5	0.221	0.2	0.18	0.163	0.147	0.128
388	0.219	0.2	0.179	0.162	0.147	0.127
387.5	0.222	0.202	0.182	0.164	0.148	0.128
387	0.227	0.206	0.186	0.167	0.15	0.131
386.5	0.234	0.212	0.193	0.174	0.154	0.136
386	0.244	0.218	0.201	0.18	0.157	0.14
385.5	0.254	0.228	0.21	0.188	0.164	0.147
385	0.267	0.241	0.22	0.199	0.173	0.155
384.5	0.283	0.258	0.232	0.21	0.185	0.165
384	0.304	0.278	0.247	0.224	0.199	0.176
383.5	0.33	0.303	0.268	0.242	0.217	0.19
383	0.361	0.331	0.292	0.263	0.236	0.206
382.5	0.395	0.359	0.32	0.286	0.254	0.221
382	0.431	0.388	0.348	0.311	0.273	0.238
381.5	0.469	0.419	0.379	0.338	0.293	0.256
381	0.506	0.448	0.408	0.364	0.313	0.272
380.5	0.541	0.478	0.436	0.388	0.333	0.289
380	0.569	0.509	0.458	0.409	0.354	0.305
379.5	0.595	0.536	0.478	0.426	0.372	0.319
379	0.618	0.551	0.493	0.437	0.381	0.327
378.5	0.626	0.562	0.5	0.444	0.388	0.333
378	0.622	0.56	0.498	0.443	0.386	0.332
377.5	0.608	0.551	0.486	0.435	0.379	0.327
377	0.588	0.535	0.471	0.424	0.368	0.318
376.5	0.563	0.513	0.451	0.406	0.354	0.306
376	0.537	0.489	0.43	0.387	0.338	0.292
375.5	0.513	0.464	0.412	0.368	0.321	0.275
375	0.491	0.439	0.395	0.349	0.304	0.261
374.5	0.47	0.418	0.378	0.332	0.289	0.249
374	0.449	0.399	0.362	0.318	0.277	0.238
373.5	0.428	0.383	0.346	0.306	0.265	0.228
373	0.403	0.365	0.326	0.291	0.252	0.217
372.5	0.381	0.346	0.307	0.276	0.241	0.208
372	0.358	0.326	0.289	0.26	0.227	0.197
371.5	0.338	0.306	0.272	0.243	0.213	0.186
371	0.32	0.286	0.257	0.228	0.2	0.176
370.5	0.3	0.267	0.242	0.213	0.188	0.165
370	0.285	0.253	0.231	0.203	0.178	0.158
369.5	0.27	0.24	0.22	0.193	0.17	0.151
369	0.256	0.229	0.209	0.186	0.163	0.145
368.5	0.244	0.22	0.2	0.179	0.158	0.139
368	0.236	0.212	0.193	0.173	0.154	0.135
367.5	0.231	0.208	0.188	0.17	0.152	0.133
367	0.227	0.205	0.185	0.168	0.15	0.131
366.5	0.227	0.205	0.186	0.168	0.149	0.131
366	0.229	0.206	0.188	0.169	0.15	0.131
365.5	0.233	0.209	0.191	0.171	0.151	0.132
365	0.238	0.215	0.196	0.176	0.155	0.135
364.5	0.248	0.224	0.204	0.181	0.16	0.14
364	0.257	0.232	0.21	0.187	0.165	0.145
363.5	0.269	0.245	0.219	0.196	0.173	0.152
363	0.282	0.257	0.229	0.206	0.182	0.16
362.5	0.296	0.269	0.239	0.216	0.19	0.166
362	0.311	0.282	0.251	0.227	0.199	0.174
361.5	0.326	0.295	0.262	0.237	0.207	0.18
361	0.34	0.305	0.274	0.245	0.214	0.185
360.5	0.352	0.315	0.284	0.252	0.221	0.189
360	0.361	0.323	0.29	0.257	0.226	0.193
359.5	0.367	0.328	0.296	0.26	0.229	0.197
359	0.367	0.33	0.297	0.261	0.23	0.198
358.5	0.363	0.329	0.294	0.26	0.228	0.196
358	0.356	0.323	0.287	0.257	0.223	0.194
357.5	0.346	0.314	0.279	0.251	0.217	0.189
357	0.334	0.302	0.268	0.241	0.208	0.182
356.5	0.321	0.29	0.256	0.231	0.199	0.174
356	0.309	0.277	0.246	0.22	0.191	0.166
355.5	0.297	0.264	0.236	0.21	0.182	0.158
355	0.285	0.252	0.227	0.199	0.175	0.151
354.5	0.271	0.241	0.215	0.189	0.166	0.143
354	0.257	0.23	0.205	0.181	0.158	0.136
353.5	0.243	0.218	0.194	0.172	0.149	0.128
353	0.23	0.208	0.183	0.164	0.142	0.122
352.5	0.215	0.194	0.172	0.154	0.133	0.114
352	0.204	0.184	0.163	0.146	0.125	0.108
351.5	0.194	0.173	0.155	0.137	0.117	0.102
351	0.185	0.163	0.148	0.129	0.111	0.096
350.5	0.177	0.155	0.141	0.122	0.106	0.091
350	0.168	0.147	0.134	0.115	0.1	0.087
349.5	0.158	0.14	0.126	0.109	0.095	0.082
349	0.151	0.135	0.12	0.104	0.09	0.079
348.5	0.146	0.129	0.115	0.101	0.086	0.076
348	0.141	0.125	0.112	0.098	0.084	0.074
347.5	0.139	0.123	0.109	0.097	0.082	0.072
347	0.139	0.123	0.109	0.096	0.082	0.07
346.5	0.14	0.124	0.111	0.097	0.082	0.07
346	0.143	0.125	0.113	0.097	0.084	0.07
345.5	0.144	0.126	0.114	0.097	0.084	0.069
345	0.145	0.128	0.115	0.097	0.084	0.069
344.5	0.145	0.13	0.116	0.099	0.084	0.07
344	0.147	0.133	0.116	0.101	0.086	0.071
343.5	0.15	0.135	0.117	0.104	0.088	0.072
343	0.153	0.138	0.118	0.107	0.091	0.074
342.5	0.155	0.139	0.118	0.109	0.093	0.075
342	0.155	0.138	0.119	0.108	0.092	0.074
341.5	0.155	0.137	0.119	0.107	0.09	0.074
341	0.153	0.134	0.119	0.104	0.088	0.072
340.5	0.149	0.13	0.117	0.101	0.085	0.07
340	0.143	0.126	0.113	0.097	0.081	0.067
339.5	0.137	0.121	0.108	0.092	0.077	0.064
339	0.131	0.116	0.103	0.088	0.074	0.061
338.5	0.126	0.111	0.098	0.084	0.07	0.057
338	0.12	0.105	0.093	0.079	0.066	0.053
337.5	0.114	0.1	0.088	0.075	0.062	0.051
337	0.107	0.094	0.082	0.069	0.057	0.046
336.5	0.101	0.088	0.077	0.064	0.052	0.042
336	0.093	0.081	0.071	0.058	0.047	0.037
335.5	0.088	0.076	0.066	0.054	0.044	0.034
335	0.083	0.071	0.062	0.051	0.041	0.031
334.5	0.077	0.066	0.056	0.047	0.037	0.027
334	0.073	0.062	0.053	0.045	0.035	0.026
333.5	0.071	0.061	0.051	0.044	0.034	0.026
333	0.068	0.059	0.049	0.042	0.032	0.025
332.5	0.064	0.056	0.046	0.039	0.03	0.023
332	0.061	0.053	0.044	0.036	0.028	0.022
331.5	0.057	0.05	0.042	0.034	0.026	0.019
331	0.055	0.048	0.04	0.032	0.024	0.017
330.5	0.052	0.045	0.037	0.031	0.023	0.015
330	0.05	0.043	0.036	0.029	0.022	0.014
329.5	0.05	0.043	0.035	0.029	0.021	0.014
329	0.05	0.042	0.034	0.028	0.02	0.014
328.5	0.049	0.042	0.034	0.027	0.018	0.014
328	0.049	0.041	0.033	0.026	0.018	0.013
327.5	0.049	0.041	0.033	0.026	0.017	0.013
327	0.048	0.039	0.032	0.025	0.017	0.012
326.5	0.047	0.039	0.032	0.025	0.017	0.012
326	0.045	0.038	0.03	0.024	0.016	0.01
325.5	0.044	0.037	0.03	0.024	0.016	0.01
325	0.043	0.036	0.029	0.023	0.015	0.009
324.5	0.042	0.035	0.028	0.021	0.014	0.009
324	0.04	0.032	0.027	0.02	0.012	0.008
323.5	0.04	0.031	0.026	0.02	0.012	0.008
323	0.038	0.03	0.025	0.019	0.012	0.007
322.5	0.035	0.027	0.023	0.017	0.011	0.006
322	0.034	0.027	0.022	0.017	0.01	0.005
321.5	0.032	0.025	0.021	0.016	0.01	0.005
321	0.029	0.023	0.019	0.014	0.008	0.004
320.5	0.027	0.021	0.018	0.011	0.006	0.002
320	0.024	0.019	0.016	0.01	0.004	0.001
319.5	0.022	0.017	0.014	0.008	0.003	0
319	0.019	0.014	0.012	0.005	0.001	-0.003
318.5	0.018	0.013	0.01	0.005	0.001	-0.003
318	0.017	0.012	0.008	0.004	-0.001	-0.004
317.5	0.016	0.012	0.008	0.004	0	-0.004
317	0.015	0.01	0.007	0.004	-0.001	-0.004
316.5	0.015	0.009	0.005	0.003	-0.002	-0.005
316	0.014	0.008	0.004	0.003	-0.002	-0.005
315.5	0.014	0.008	0.005	0.003	-0.001	-0.005
315	0.013	0.008	0.004	0.002	-0.002	-0.005
314.5	0.013	0.008	0.005	0.003	-0.002	-0.005
314	0.013	0.008	0.005	0.002	-0.002	-0.005
313.5	0.013	0.008	0.005	0.002	-0.002	-0.004
313	0.012	0.007	0.005	0.001	-0.003	-0.004
312.5	0.011	0.008	0.005	0.001	-0.002	-0.003
312	0.01	0.007	0.004	0	-0.003	-0.005
311.5	0.01	0.006	0.004	0.001	-0.003	-0.005
311	0.01	0.006	0.004	0	-0.002	-0.005
310.5	0.01	0.006	0.003	0	-0.003	-0.005
310	0.01	0.006	0.004	0.001	-0.002	-0.004
309.5	0.009	0.005	0.003	0	-0.003	-0.005
309	0.01	0.005	0.003	0	-0.002	-0.004
308.5	0.009	0.005	0.002	0	-0.002	-0.005
308	0.009	0.005	0.002	-0.001	-0.002	-0.005
307.5	0.007	0.004	0.001	-0.002	-0.002	-0.006
307	0.007	0.004	0.001	-0.002	-0.002	-0.006
306.5	0.007	0.005	0.002	0	-0.001	-0.005
306	0.007	0.004	0.002	0	-0.002	-0.005
305.5	0.006	0.004	0.002	0	-0.002	-0.005
305	0.005	0.004	0.003	0	-0.002	-0.004
304.5	0.006	0.004	0.004	0.001	-0.001	-0.003
304	0.006	0.003	0.003	0	-0.001	-0.003
303.5	0.006	0.003	0.002	0	-0.001	-0.002
303	0.006	0.003	0.002	-0.001	-0.001	-0.002
302.5	0.006	0.003	0.001	0	-0.002	-0.002
302	0.005	0.003	0.001	-0.001	-0.002	-0.002
301.5	0.006	0.004	0.001	0	-0.001	-0.001
301	0.006	0.003	0.001	0.001	-0.002	-0.001
300.5	0.006	0.003	0.001	0.001	-0.002	-0.002
300	0.007	0.004	0.003	0.002	0	-0.001
299.5	0.007	0.004	0.004	0.002	0	-0.001
299	0.008	0.005	0.005	0.002	0.001	0
298.5	0.008	0.005	0.005	0.003	0.001	-0.001
298	0.01	0.006	0.007	0.004	0.003	0
297.5	0.01	0.007	0.007	0.004	0.003	0.001
297	0.01	0.007	0.007	0.005	0.003	0.001
296.5	0.011	0.008	0.007	0.005	0.004	0.002
296	0.011	0.008	0.007	0.005	0.004	0.002
295.5	0.011	0.009	0.007	0.005	0.004	0.003
295	0.012	0.01	0.008	0.006	0.005	0.004
294.5	0.014	0.01	0.009	0.007	0.006	0.005
294	0.014	0.011	0.01	0.007	0.006	0.004
293.5	0.016	0.013	0.011	0.009	0.008	0.006
293	0.016	0.013	0.011	0.01	0.008	0.006
292.5	0.016	0.013	0.012	0.01	0.009	0.006
292	0.017	0.014	0.013	0.01	0.009	0.008
291.5	0.019	0.016	0.015	0.011	0.01	0.009
291	0.02	0.017	0.016	0.012	0.011	0.009
290.5	0.02	0.018	0.017	0.012	0.012	0.01
290	0.022	0.019	0.019	0.015	0.013	0.012
289.5	0.024	0.021	0.02	0.017	0.015	0.013
289	0.025	0.022	0.021	0.018	0.016	0.015
288.5	0.027	0.024	0.022	0.02	0.017	0.016
288	0.03	0.026	0.024	0.022	0.019	0.017
287.5	0.031	0.027	0.026	0.023	0.02	0.018
287	0.033	0.03	0.029	0.024	0.022	0.02
286.5	0.034	0.031	0.03	0.025	0.023	0.02
286	0.036	0.033	0.031	0.027	0.024	0.022
285.5	0.037	0.034	0.032	0.029	0.026	0.023
285	0.038	0.036	0.033	0.03	0.027	0.024
284.5	0.042	0.038	0.036	0.033	0.029	0.027
284	0.045	0.041	0.038	0.035	0.031	0.029
283.5	0.048	0.044	0.041	0.037	0.033	0.032
283	0.051	0.047	0.044	0.04	0.035	0.034
282.5	0.054	0.05	0.047	0.042	0.038	0.036
282	0.058	0.054	0.051	0.046	0.041	0.039
281.5	0.061	0.057	0.054	0.049	0.044	0.041
281	0.066	0.062	0.058	0.054	0.048	0.044
280.5	0.071	0.067	0.063	0.059	0.053	0.048
280	0.076	0.072	0.068	0.062	0.056	0.052
279.5	0.082	0.077	0.073	0.066	0.06	0.056
279	0.088	0.083	0.078	0.071	0.065	0.06
278.5	0.095	0.09	0.085	0.077	0.07	0.065
278	0.102	0.097	0.092	0.083	0.077	0.07
277.5	0.111	0.105	0.1	0.092	0.084	0.077
277	0.121	0.115	0.109	0.101	0.093	0.084
276.5	0.133	0.126	0.118	0.109	0.1	0.092
276	0.146	0.138	0.13	0.118	0.108	0.102
275.5	0.159	0.15	0.141	0.129	0.118	0.112
275	0.172	0.162	0.152	0.14	0.13	0.121
274.5	0.185	0.175	0.163	0.152	0.141	0.13
274	0.202	0.19	0.178	0.168	0.156	0.141
273.5	0.222	0.209	0.196	0.186	0.173	0.155
273	0.248	0.233	0.218	0.208	0.193	0.173
272.5	0.275	0.258	0.242	0.226	0.209	0.191
272	0.309	0.29	0.272	0.248	0.228	0.215
271.5	0.341	0.321	0.301	0.271	0.249	0.235
271	0.377	0.355	0.332	0.3	0.276	0.258
270.5	0.42	0.393	0.368	0.337	0.308	0.283
270	0.471	0.44	0.41	0.383	0.35	0.314
269.5	0.534	0.496	0.461	0.435	0.396	0.351
269	0.617	0.57	0.528	0.497	0.451	0.399
268.5	0.714	0.658	0.605	0.562	0.508	0.454
268	0.83	0.764	0.7	0.636	0.572	0.52
267.5	0.962	0.884	0.808	0.718	0.642	0.589
267	1.11	1.022	0.931	0.813	0.726	0.667
266.5	1.268	1.171	1.065	0.928	0.828	0.754
266	1.434	1.33	1.21	1.09	0.969	0.855
265.5	1.616	1.502	1.375	1.282	1.137	0.976
265	1.925	1.772	1.617	1.524	1.346	1.147
264.5	2.265	2.075	1.895	1.832	1.611	1.352
264	2.663	2.446	2.243	2.213	1.934	1.613
263.5	2.984	2.856	2.697	2.56	2.259	1.943
263	3.015	3.075	3.139	2.603	2.394	2.341
262.5	2.875	2.929	3.034	2.494	2.391	2.636
262	2.758	2.755	2.795	2.763	2.712	2.568
261.5	2.731	2.688	2.675	2.761	2.753	2.462
261	2.815	2.781	2.784	2.763	2.762	2.668
260.5	2.815	2.79	2.787	2.768	2.758	2.672
260	2.819	2.794	2.787	2.774	2.753	2.66
259.5	2.818	2.798	2.782	2.779	2.762	2.645
259	2.813	2.81	2.785	2.781	2.754	2.611
258.5	2.813	2.815	2.79	2.768	2.718	2.551
258	2.818	2.822	2.796	2.751	2.674	2.48
257.5	2.823	2.827	2.793	2.728	2.613	2.402
257	2.828	2.823	2.782	2.696	2.548	2.324
256.5	2.832	2.812	2.768	2.671	2.493	2.255
256	2.827	2.799	2.75	2.648	2.446	2.19
255.5	2.82	2.797	2.726	2.62	2.406	2.142
255	2.807	2.788	2.709	2.604	2.379	2.107
254.5	2.807	2.788	2.695	2.585	2.35	2.082
254	2.807	2.773	2.677	2.561	2.322	2.055
253.5	2.803	2.769	2.661	2.532	2.284	2.022
253	2.813	2.758	2.657	2.513	2.261	1.99
252.5	2.816	2.732	2.628	2.471	2.22	1.939
252	2.799	2.692	2.573	2.402	2.15	1.866
251.5	2.764	2.638	2.5	2.316	2.066	1.785
251	2.725	2.589	2.428	2.233	1.984	1.711
250.5	2.685	2.545	2.366	2.162	1.913	1.65
250	2.653	2.51	2.317	2.108	1.858	1.606
