# Supplementary material for: Characterization of nanoparticles combining polyamine detection with photodynamic therapy
Source: Commun Biol. 2021 Jul 1;4:803. doi: 10.1038/s42003-021-02317-5 (PMC8249666; doi:10.1038/s42003-021-02317-5)
Supplement: Supplementary file 4 — Supplementary Data 1 [file 42003_2021_2317_MOESM4_ESM.zip › Supplementary Data 1/Fig.3b.xlsx]

## Sheet: Sheet1
0	1	1	1	1
10	0.85848	0.93844	0.98957	0.99817
20	0.71429	0.89339	0.98175	0.98899
30	0.60481	0.83483	0.96871	0.98349
40	0.48465	0.7988	0.95567	0.98349
50	0.35514	0.73874	0.95567	0.97615
