# Supplementary material for: Characterization of nanoparticles combining polyamine detection with photodynamic therapy
Source: Commun Biol. 2021 Jul 1;4:803. doi: 10.1038/s42003-021-02317-5 (PMC8249666; doi:10.1038/s42003-021-02317-5)
Supplement: Supplementary file 4 — Supplementary Data 1 [file 42003_2021_2317_MOESM4_ESM.zip › Supplementary Data 1/Fig.4b.xlsx]

## Sheet: Sheet1
800	0.003	0.004	0	0.003
799	0.004	0.004	0.001	0.003
798	0.004	0.004	0.001	0.003
797	0.004	0.003	0.001	0.003
796	0.006	0.004	0.003	0.005
795	0.006	0.004	0.002	0.004
794	0.006	0.004	0.002	0.005
793	0.006	0.004	0.002	0.005
792	0.006	0.004	0.002	0.004
791	0.007	0.004	0.002	0.005
790	0.006	0.003	0.002	0.004
789	0.007	0.004	0.003	0.004
788	0.008	0.005	0.004	0.005
787	0.009	0.005	0.004	0.006
786	0.009	0.005	0.005	0.007
785	0.01	0.005	0.006	0.007
784	0.009	0.005	0.005	0.007
783	0.01	0.005	0.005	0.007
782	0.011	0.006	0.006	0.007
781	0.011	0.006	0.005	0.007
780	0.012	0.006	0.006	0.007
779	0.013	0.006	0.005	0.007
778	0.014	0.007	0.005	0.007
777	0.014	0.007	0.004	0.007
776	0.015	0.007	0.005	0.008
775	0.017	0.009	0.007	0.01
774	0.018	0.008	0.007	0.009
773	0.018	0.007	0.006	0.009
772	0.02	0.007	0.006	0.009
771	0.02	0.007	0.005	0.008
770	0.022	0.007	0.006	0.009
769	0.023	0.008	0.007	0.009
768	0.024	0.008	0.007	0.009
767	0.026	0.009	0.008	0.01
766	0.029	0.011	0.01	0.011
765	0.029	0.011	0.009	0.011
764	0.031	0.01	0.01	0.011
763	0.033	0.011	0.011	0.012
762	0.034	0.011	0.011	0.012
761	0.035	0.011	0.011	0.012
760	0.037	0.012	0.011	0.012
759	0.039	0.013	0.011	0.013
758	0.042	0.014	0.012	0.014
757	0.045	0.014	0.012	0.014
756	0.048	0.015	0.013	0.015
755	0.051	0.016	0.014	0.016
754	0.054	0.017	0.015	0.017
753	0.056	0.016	0.014	0.017
752	0.059	0.018	0.016	0.019
751	0.062	0.019	0.016	0.019
750	0.065	0.019	0.016	0.02
749	0.069	0.019	0.017	0.02
748	0.073	0.021	0.018	0.021
747	0.078	0.023	0.021	0.023
746	0.083	0.024	0.022	0.024
745	0.086	0.024	0.022	0.024
744	0.091	0.025	0.024	0.026
743	0.097	0.027	0.025	0.027
742	0.102	0.027	0.026	0.028
741	0.109	0.03	0.028	0.031
740	0.116	0.031	0.029	0.033
739	0.123	0.033	0.031	0.034
738	0.131	0.036	0.034	0.037
737	0.137	0.037	0.036	0.038
736	0.145	0.039	0.037	0.04
735	0.153	0.041	0.039	0.041
734	0.16	0.042	0.04	0.043
733	0.167	0.044	0.042	0.045
732	0.175	0.045	0.043	0.046
731	0.185	0.048	0.046	0.049
730	0.195	0.05	0.049	0.051
729	0.205	0.053	0.052	0.054
728	0.214	0.055	0.054	0.056
727	0.224	0.056	0.056	0.058
726	0.234	0.059	0.058	0.061
725	0.243	0.061	0.06	0.062
724	0.253	0.064	0.062	0.065
723	0.263	0.066	0.064	0.067
722	0.274	0.07	0.068	0.071
721	0.285	0.072	0.07	0.073
720	0.297	0.075	0.073	0.076
719	0.309	0.078	0.075	0.079
718	0.32	0.081	0.078	0.083
717	0.331	0.084	0.08	0.086
716	0.343	0.087	0.084	0.09
715	0.353	0.089	0.087	0.092
714	0.365	0.092	0.09	0.095
713	0.376	0.095	0.093	0.097
712	0.389	0.098	0.096	0.1
711	0.4	0.1	0.099	0.103
710	0.412	0.103	0.101	0.106
709	0.425	0.106	0.104	0.109
708	0.435	0.108	0.105	0.112
707	0.447	0.112	0.109	0.115
706	0.457	0.113	0.11	0.117
705	0.467	0.116	0.112	0.118
704	0.477	0.117	0.114	0.12
703	0.487	0.12	0.117	0.123
702	0.496	0.122	0.118	0.124
701	0.505	0.123	0.12	0.127
700	0.513	0.124	0.122	0.128
699	0.521	0.125	0.123	0.129
698	0.528	0.126	0.123	0.13
697	0.535	0.128	0.125	0.132
696	0.539	0.129	0.125	0.133
695	0.543	0.129	0.125	0.133
694	0.545	0.129	0.126	0.133
693	0.547	0.129	0.125	0.133
692	0.548	0.128	0.125	0.133
691	0.547	0.127	0.124	0.131
690	0.546	0.126	0.123	0.13
689	0.545	0.125	0.122	0.129
688	0.542	0.124	0.121	0.128
687	0.538	0.123	0.12	0.126
686	0.534	0.121	0.118	0.125
685	0.53	0.12	0.118	0.125
684	0.524	0.118	0.116	0.123
683	0.516	0.116	0.114	0.121
682	0.509	0.115	0.112	0.119
681	0.502	0.113	0.111	0.118
680	0.493	0.111	0.11	0.116
679	0.485	0.109	0.108	0.114
678	0.477	0.108	0.106	0.112
677	0.469	0.106	0.104	0.11
676	0.461	0.104	0.102	0.108
675	0.455	0.103	0.101	0.107
674	0.448	0.102	0.099	0.105
673	0.442	0.1	0.098	0.103
672	0.436	0.099	0.097	0.102
671	0.43	0.098	0.095	0.101
670	0.425	0.097	0.095	0.1
669	0.419	0.095	0.093	0.098
668	0.416	0.095	0.093	0.098
667	0.413	0.095	0.092	0.098
666	0.41	0.094	0.092	0.098
665	0.408	0.094	0.091	0.097
664	0.408	0.095	0.092	0.098
663	0.407	0.095	0.093	0.098
662	0.408	0.095	0.093	0.098
661	0.409	0.096	0.093	0.099
660	0.411	0.096	0.094	0.099
659	0.413	0.096	0.094	0.099
658	0.416	0.097	0.095	0.1
657	0.419	0.098	0.095	0.101
656	0.425	0.1	0.097	0.102
655	0.429	0.101	0.097	0.103
654	0.434	0.102	0.098	0.104
653	0.439	0.103	0.1	0.105
652	0.445	0.104	0.101	0.107
651	0.452	0.106	0.102	0.108
650	0.458	0.107	0.104	0.11
649	0.464	0.109	0.105	0.111
648	0.47	0.11	0.106	0.112
647	0.475	0.111	0.107	0.114
646	0.48	0.112	0.108	0.115
645	0.485	0.112	0.109	0.115
644	0.489	0.113	0.109	0.116
643	0.493	0.113	0.109	0.116
642	0.497	0.114	0.11	0.116
641	0.499	0.114	0.11	0.116
640	0.501	0.114	0.11	0.116
639	0.501	0.113	0.11	0.116
638	0.501	0.112	0.109	0.115
637	0.499	0.111	0.108	0.114
636	0.495	0.11	0.107	0.113
635	0.492	0.109	0.106	0.112
634	0.486	0.106	0.103	0.109
633	0.481	0.105	0.102	0.107
632	0.475	0.104	0.101	0.106
631	0.467	0.101	0.098	0.103
630	0.458	0.1	0.096	0.102
629	0.449	0.097	0.094	0.099
628	0.44	0.096	0.093	0.098
627	0.431	0.094	0.09	0.096
626	0.421	0.091	0.088	0.093
625	0.411	0.089	0.086	0.091
624	0.401	0.086	0.084	0.088
623	0.39	0.084	0.081	0.086
622	0.38	0.081	0.079	0.084
621	0.369	0.079	0.077	0.082
620	0.358	0.077	0.075	0.079
619	0.348	0.075	0.073	0.077
618	0.337	0.073	0.07	0.074
617	0.327	0.071	0.068	0.072
616	0.318	0.069	0.066	0.07
615	0.309	0.067	0.064	0.068
614	0.301	0.065	0.063	0.067
613	0.293	0.063	0.061	0.065
612	0.286	0.062	0.06	0.064
611	0.279	0.061	0.059	0.063
610	0.272	0.06	0.058	0.061
609	0.264	0.058	0.056	0.059
608	0.258	0.057	0.055	0.058
607	0.252	0.056	0.054	0.057
606	0.247	0.055	0.053	0.056
605	0.241	0.053	0.052	0.055
604	0.237	0.052	0.051	0.053
603	0.233	0.052	0.05	0.052
602	0.228	0.051	0.049	0.051
601	0.224	0.05	0.048	0.051
600	0.221	0.05	0.048	0.051
599	0.216	0.049	0.047	0.049
598	0.213	0.049	0.047	0.05
597	0.209	0.048	0.047	0.049
596	0.206	0.047	0.046	0.048
595	0.202	0.046	0.044	0.046
594	0.199	0.045	0.044	0.046
593	0.196	0.045	0.043	0.045
592	0.192	0.045	0.042	0.044
591	0.188	0.044	0.041	0.043
590	0.185	0.043	0.04	0.042
589	0.182	0.043	0.041	0.042
588	0.178	0.042	0.04	0.042
587	0.174	0.042	0.04	0.042
586	0.17	0.041	0.039	0.041
585	0.165	0.039	0.037	0.039
584	0.162	0.038	0.036	0.039
583	0.158	0.038	0.036	0.038
582	0.154	0.037	0.035	0.037
581	0.15	0.036	0.034	0.036
580	0.145	0.035	0.033	0.035
579	0.141	0.034	0.032	0.034
578	0.137	0.034	0.032	0.033
577	0.133	0.033	0.031	0.032
576	0.129	0.033	0.031	0.032
575	0.126	0.032	0.03	0.031
574	0.122	0.032	0.03	0.03
573	0.119	0.031	0.029	0.029
572	0.115	0.031	0.029	0.029
571	0.111	0.03	0.028	0.028
570	0.108	0.03	0.027	0.028
569	0.106	0.03	0.028	0.028
568	0.103	0.03	0.028	0.028
567	0.101	0.029	0.027	0.028
566	0.097	0.028	0.026	0.026
565	0.095	0.028	0.026	0.026
564	0.092	0.027	0.026	0.026
563	0.09	0.027	0.026	0.025
562	0.088	0.027	0.025	0.025
561	0.086	0.027	0.025	0.024
560	0.085	0.028	0.026	0.025
559	0.083	0.028	0.026	0.025
558	0.081	0.028	0.026	0.025
557	0.08	0.029	0.026	0.025
556	0.078	0.028	0.025	0.024
555	0.077	0.028	0.025	0.024
554	0.076	0.028	0.025	0.024
553	0.075	0.028	0.026	0.024
552	0.074	0.029	0.026	0.024
551	0.073	0.029	0.026	0.024
550	0.072	0.029	0.026	0.024
549	0.071	0.03	0.027	0.025
548	0.07	0.03	0.027	0.025
547	0.069	0.03	0.027	0.025
546	0.069	0.031	0.028	0.025
545	0.068	0.031	0.028	0.026
544	0.068	0.031	0.029	0.026
543	0.067	0.032	0.029	0.026
542	0.066	0.032	0.03	0.026
541	0.066	0.033	0.03	0.026
540	0.066	0.034	0.03	0.027
539	0.066	0.035	0.031	0.027
538	0.066	0.035	0.031	0.028
537	0.066	0.036	0.032	0.028
536	0.066	0.036	0.033	0.028
535	0.066	0.037	0.033	0.029
534	0.066	0.038	0.034	0.029
533	0.066	0.039	0.035	0.029
532	0.067	0.04	0.036	0.03
531	0.067	0.041	0.037	0.031
530	0.067	0.042	0.038	0.031
529	0.067	0.042	0.038	0.032
528	0.067	0.043	0.039	0.033
527	0.068	0.044	0.04	0.033
526	0.069	0.045	0.041	0.034
525	0.069	0.046	0.042	0.035
524	0.071	0.048	0.044	0.037
523	0.073	0.05	0.045	0.037
522	0.074	0.051	0.046	0.038
521	0.076	0.052	0.048	0.039
520	0.077	0.054	0.049	0.04
519	0.078	0.054	0.05	0.041
518	0.08	0.056	0.051	0.042
517	0.082	0.058	0.053	0.044
516	0.085	0.06	0.055	0.046
515	0.087	0.062	0.057	0.047
514	0.088	0.062	0.057	0.047
513	0.091	0.064	0.059	0.049
512	0.093	0.065	0.061	0.05
511	0.096	0.067	0.063	0.052
510	0.099	0.069	0.064	0.054
509	0.102	0.072	0.066	0.056
508	0.105	0.074	0.068	0.058
507	0.108	0.076	0.07	0.06
506	0.111	0.078	0.072	0.061
505	0.115	0.08	0.075	0.063
504	0.119	0.083	0.077	0.065
503	0.122	0.085	0.079	0.067
502	0.126	0.087	0.081	0.069
501	0.129	0.09	0.083	0.072
500	0.134	0.092	0.086	0.074
499	0.138	0.095	0.088	0.077
498	0.142	0.098	0.091	0.08
497	0.146	0.101	0.094	0.083
496	0.15	0.103	0.097	0.085
495	0.154	0.106	0.099	0.088
494	0.158	0.109	0.102	0.091
493	0.163	0.112	0.106	0.094
492	0.167	0.115	0.108	0.097
491	0.172	0.118	0.112	0.1
490	0.177	0.121	0.115	0.103
489	0.182	0.125	0.119	0.107
488	0.186	0.128	0.121	0.11
487	0.19	0.131	0.125	0.113
486	0.195	0.135	0.128	0.117
485	0.199	0.138	0.131	0.12
484	0.204	0.142	0.135	0.124
483	0.208	0.145	0.138	0.127
482	0.213	0.149	0.141	0.131
481	0.218	0.153	0.145	0.134
480	0.222	0.157	0.149	0.139
479	0.227	0.161	0.153	0.143
478	0.231	0.164	0.157	0.147
477	0.236	0.168	0.161	0.151
476	0.24	0.172	0.165	0.156
475	0.244	0.175	0.168	0.159
474	0.249	0.18	0.173	0.164
473	0.253	0.184	0.177	0.169
472	0.258	0.188	0.181	0.173
471	0.262	0.193	0.185	0.178
470	0.266	0.197	0.189	0.182
469	0.269	0.201	0.193	0.186
468	0.273	0.206	0.197	0.191
467	0.277	0.21	0.201	0.195
466	0.281	0.214	0.206	0.199
465	0.283	0.217	0.208	0.203
464	0.287	0.221	0.213	0.208
463	0.29	0.226	0.217	0.212
462	0.294	0.23	0.221	0.217
461	0.297	0.234	0.225	0.222
460	0.3	0.238	0.229	0.226
459	0.304	0.242	0.233	0.23
458	0.307	0.246	0.237	0.234
457	0.31	0.25	0.241	0.238
456	0.313	0.254	0.245	0.242
455	0.316	0.258	0.249	0.246
454	0.319	0.262	0.253	0.251
453	0.322	0.265	0.256	0.255
452	0.325	0.269	0.26	0.259
451	0.328	0.272	0.262	0.262
450	0.332	0.276	0.267	0.267
449	0.334	0.28	0.27	0.27
448	0.336	0.283	0.273	0.274
447	0.338	0.286	0.276	0.277
446	0.34	0.289	0.279	0.279
445	0.341	0.291	0.282	0.282
444	0.343	0.293	0.284	0.285
443	0.345	0.296	0.287	0.287
442	0.347	0.298	0.289	0.289
441	0.348	0.3	0.291	0.292
440	0.349	0.301	0.292	0.293
439	0.349	0.302	0.294	0.296
438	0.349	0.304	0.296	0.297
437	0.349	0.305	0.297	0.299
436	0.349	0.307	0.298	0.301
435	0.348	0.308	0.299	0.303
434	0.346	0.308	0.299	0.303
433	0.345	0.309	0.301	0.304
432	0.345	0.31	0.302	0.305
431	0.344	0.311	0.303	0.306
430	0.342	0.311	0.304	0.307
429	0.341	0.311	0.305	0.307
428	0.339	0.312	0.306	0.308
427	0.339	0.313	0.308	0.31
426	0.337	0.314	0.309	0.311
425	0.335	0.313	0.308	0.31
424	0.333	0.314	0.309	0.311
423	0.332	0.314	0.31	0.312
422	0.33	0.315	0.311	0.313
421	0.328	0.315	0.312	0.314
420	0.325	0.315	0.312	0.314
419	0.324	0.316	0.313	0.316
418	0.322	0.316	0.314	0.317
417	0.321	0.317	0.315	0.317
416	0.319	0.318	0.316	0.317
415	0.318	0.318	0.318	0.318
414	0.316	0.319	0.319	0.319
413	0.315	0.32	0.321	0.32
412	0.314	0.321	0.323	0.321
411	0.313	0.323	0.325	0.323
410	0.31	0.324	0.327	0.325
409	0.309	0.325	0.328	0.326
408	0.306	0.325	0.329	0.326
407	0.304	0.326	0.331	0.327
406	0.303	0.327	0.333	0.329
405	0.302	0.328	0.335	0.33
404	0.3	0.33	0.337	0.332
403	0.3	0.333	0.341	0.335
402	0.298	0.334	0.343	0.336
401	0.297	0.337	0.346	0.338
400	0.294	0.338	0.347	0.34
399	0.293	0.341	0.35	0.342
398	0.292	0.343	0.353	0.345
397	0.291	0.345	0.356	0.347
396	0.29	0.347	0.359	0.35
395	0.289	0.35	0.362	0.353
394	0.289	0.352	0.366	0.357
393	0.288	0.355	0.37	0.36
392	0.288	0.359	0.375	0.364
391	0.287	0.363	0.379	0.367
390	0.287	0.367	0.384	0.371
389	0.286	0.371	0.389	0.375
388	0.286	0.375	0.394	0.379
387	0.286	0.38	0.399	0.384
386	0.287	0.384	0.403	0.389
385	0.287	0.388	0.407	0.392
384	0.286	0.392	0.412	0.397
383	0.288	0.397	0.418	0.403
382	0.289	0.402	0.424	0.408
381	0.29	0.408	0.43	0.413
380	0.292	0.414	0.437	0.42
379	0.293	0.42	0.444	0.425
378	0.296	0.427	0.452	0.432
377	0.299	0.434	0.459	0.438
376	0.302	0.441	0.466	0.445
375	0.304	0.449	0.472	0.451
374	0.308	0.456	0.48	0.459
373	0.311	0.463	0.487	0.465
372	0.316	0.472	0.497	0.474
371	0.321	0.48	0.505	0.482
370	0.327	0.489	0.515	0.491
369	0.333	0.499	0.524	0.5
368	0.339	0.508	0.534	0.509
367	0.345	0.517	0.543	0.518
366	0.353	0.527	0.552	0.527
365	0.361	0.537	0.561	0.536
364	0.371	0.547	0.57	0.546
363	0.381	0.556	0.58	0.555
362	0.393	0.567	0.59	0.565
361	0.406	0.577	0.6	0.575
360	0.423	0.588	0.611	0.585
359	0.439	0.598	0.621	0.594
358	0.455	0.606	0.63	0.603
357	0.473	0.617	0.64	0.613
356	0.492	0.627	0.65	0.624
355	0.51	0.637	0.659	0.633
354	0.529	0.648	0.668	0.642
353	0.548	0.658	0.677	0.651
352	0.569	0.669	0.687	0.661
351	0.59	0.679	0.697	0.67
350	0.61	0.689	0.705	0.679
349	0.629	0.697	0.713	0.688
348	0.647	0.704	0.721	0.694
347	0.662	0.709	0.726	0.7
346	0.677	0.715	0.732	0.706
345	0.69	0.72	0.736	0.71
344	0.7	0.721	0.738	0.712
343	0.709	0.724	0.74	0.714
342	0.718	0.727	0.741	0.716
341	0.724	0.728	0.742	0.717
340	0.73	0.729	0.742	0.718
339	0.735	0.728	0.741	0.717
338	0.743	0.73	0.742	0.718
337	0.75	0.73	0.742	0.718
336	0.754	0.729	0.742	0.717
335	0.76	0.728	0.74	0.716
334	0.765	0.728	0.739	0.715
333	0.767	0.726	0.736	0.712
332	0.77	0.725	0.734	0.711
331	0.77	0.722	0.731	0.708
330	0.77	0.72	0.728	0.705
329	0.77	0.717	0.725	0.702
328	0.768	0.714	0.722	0.699
327	0.766	0.711	0.718	0.696
326	0.763	0.707	0.714	0.693
325	0.76	0.704	0.711	0.69
324	0.756	0.702	0.708	0.687
323	0.751	0.699	0.705	0.683
322	0.745	0.696	0.703	0.68
321	0.741	0.693	0.701	0.677
320	0.737	0.692	0.7	0.676
319	0.734	0.691	0.699	0.675
318	0.73	0.692	0.699	0.674
317	0.728	0.692	0.699	0.675
316	0.725	0.694	0.699	0.677
315	0.724	0.696	0.701	0.679
314	0.721	0.699	0.703	0.681
313	0.719	0.701	0.705	0.684
312	0.718	0.706	0.709	0.688
311	0.717	0.71	0.714	0.692
310	0.716	0.715	0.72	0.697
309	0.715	0.72	0.725	0.702
308	0.715	0.727	0.732	0.708
307	0.715	0.732	0.738	0.714
306	0.715	0.738	0.744	0.72
305	0.716	0.744	0.75	0.727
304	0.718	0.751	0.757	0.733
303	0.72	0.757	0.764	0.74
302	0.723	0.764	0.77	0.747
301	0.725	0.769	0.776	0.753
300	0.729	0.776	0.783	0.759
299	0.731	0.781	0.788	0.765
298	0.733	0.785	0.792	0.769
297	0.735	0.789	0.797	0.773
296	0.737	0.792	0.8	0.777
295	0.739	0.794	0.802	0.78
294	0.741	0.797	0.803	0.782
293	0.743	0.799	0.805	0.784
292	0.744	0.799	0.806	0.785
291	0.743	0.798	0.805	0.784
290	0.743	0.796	0.805	0.783
289	0.743	0.795	0.804	0.783
288	0.743	0.793	0.803	0.781
287	0.742	0.791	0.802	0.78
286	0.742	0.789	0.8	0.778
285	0.742	0.787	0.799	0.777
284	0.742	0.785	0.797	0.776
283	0.741	0.782	0.794	0.773
282	0.741	0.78	0.792	0.771
281	0.739	0.776	0.789	0.768
280	0.739	0.774	0.787	0.766
279	0.739	0.771	0.785	0.763
278	0.738	0.769	0.783	0.76
277	0.738	0.767	0.782	0.759
276	0.738	0.764	0.78	0.757
275	0.739	0.763	0.78	0.756
274	0.74	0.763	0.781	0.756
273	0.741	0.762	0.781	0.755
272	0.742	0.762	0.781	0.755
271	0.743	0.761	0.782	0.755
270	0.746	0.762	0.784	0.756
269	0.749	0.762	0.784	0.756
268	0.752	0.762	0.785	0.756
267	0.757	0.763	0.787	0.757
266	0.762	0.764	0.788	0.758
265	0.767	0.765	0.79	0.76
264	0.773	0.768	0.793	0.762
263	0.779	0.77	0.796	0.764
262	0.786	0.773	0.799	0.767
261	0.793	0.776	0.803	0.771
260	0.802	0.78	0.808	0.776
259	0.811	0.786	0.814	0.781
258	0.821	0.79	0.819	0.786
257	0.83	0.796	0.825	0.793
256	0.838	0.801	0.831	0.799
255	0.848	0.808	0.838	0.806
254	0.858	0.816	0.847	0.815
253	0.869	0.825	0.856	0.824
252	0.879	0.834	0.866	0.834
251	0.888	0.842	0.875	0.842
250	0.897	0.85	0.883	0.851
--	--	--	--	--
--	--	--	--	--
--	--	--	--	--
--	--	--	--	--
--	--	--	--	--
--	--	--	--	--
--	--	--	--	--
--	--	--	--	--
--	--	--	--	--
--	--	--	--	--
--	--	--	--	--
--	--	--	--	--
--	--	--	--	--
--	--	--	--	--
--	--	--	--	--
--	--	--	--	--
--	--	--	--	--
--	--	--	--	--
--	--	--	--	--
--	--	--	--	--
--	--	--	--	--
--	--	--	--	--
--	--	--	--	--
--	--	--	--	--
--	--	--	--	--
--	--	--	--	--
--	--	--	--	--
--	--	--	--	--
--	--	--	--	--
--	--	--	--	--
--	--	--	--	--
--	--	--	--	--
--	--	--	--	--
--	--	--	--	--
--	--	--	--	--
--	--	--	--	--
--	--	--	--	--
--	--	--	--	--
--	--	--	--	--
--	--	--	--	--
--	--	--	--	--
--	--	--	--	--
--	--	--	--	--
--	--	--	--	--
--	--	--	--	--
--	--	--	--	--
--	--	--	--	--
--	--	--	--	--
--	--	--	--	--
--	--	--	--	--
--	--	--	--	--
--	--	--	--	--
--	--	--	--	--
--	--	--	--	--
--	--	--	--	--
--	--	--	--	--
--	--	--	--	--
--	--	--	--	--
--	--	--	--	--
--	--	--	--	--
--	--	--	--	--
--	--	--	--	--
--	--	--	--	--
--	--	--	--	--
--	--	--	--	--
--	--	--	--	--
--	--	--	--	--
--	--	--	--	--
--	--	--	--	--
--	--	--	--	--
--	--	--	--	--
--	--	--	--	--
--	--	--	--	--
--	--	--	--	--
--	--	--	--	--
--	--	--	--	--
--	--	--	--	--
--	--	--	--	--
--	--	--	--	--
--	--	--	--	--
--	--	--	--	--
--	--	--	--	--
--	--	--	--	--
--	--	--	--	--
--	--	--	--	--
--	--	--	--	--
--	--	--	--	--
--	--	--	--	--
--	--	--	--	--
--	--	--	--	--
--	--	--	--	--
--	--	--	--	--
--	--	--	--	--
--	--	--	--	--
--	--	--	--	--
--	--	--	--	--
--	--	--	--	--
--	--	--	--	--
--	--	--	--	--
--	--	--	--	--
--	--	--	--	--
--	--	--	--	--
--	--	--	--	--
--	--	--	--	--
--	--	--	--	--
--	--	--	--	--
--	--	--	--	--
--	--	--	--	--
--	--	--	--	--
--	--	--	--	--
--	--	--	--	--
--	--	--	--	--
--	--	--	--	--
--	--	--	--	--
--	--	--	--	--
--	--	--	--	--
--	--	--	--	--
--	--	--	--	--
--	--	--	--	--
--	--	--	--	--
--	--	--	--	--
--	--	--	--	--
--	--	--	--	--
--	--	--	--	--
--	--	--	--	--
--	--	--	--	--
--	--	--	--	--
--	--	--	--	--
--	--	--	--	--
--	--	--	--	--
--	--	--	--	--
--	--	--	--	--
--	--	--	--	--
--	--	--	--	--
--	--	--	--	--
--	--	--	--	--
--	--	--	--	--
--	--	--	--	--
--	--	--	--	--
--	--	--	--	--
--	--	--	--	--
--	--	--	--	--
--	--	--	--	--
--	--	--	--	--
--	--	--	--	--
--	--	--	--	--
--	--	--	--	--
--	--	--	--	--
--	--	--	--	--
--	--	--	--	--
--	--	--	--	--
--	--	--	--	--
--	--	--	--	--
--	--	--	--	--
--	--	--	--	--
--	--	--	--	--
--	--	--	--	--
--	--	--	--	--
--	--	--	--	--
--	--	--	--	--
--	--	--	--	--
--	--	--	--	--
--	--	--	--	--
--	--	--	--	--
--	--	--	--	--
--	--	--	--	--
--	--	--	--	--
--	--	--	--	--
--	--	--	--	--
--	--	--	--	--
--	--	--	--	--
--	--	--	--	--
--	--	--	--	--
--	--	--	--	--
--	--	--	--	--
--	--	--	--	--
--	--	--	--	--
--	--	--	--	--
--	--	--	--	--
--	--	--	--	--
--	--	--	--	--
--	--	--	--	--
--	--	--	--	--
--	--	--	--	--
--	--	--	--	--
--	--	--	--	--
--	--	--	--	--
--	--	--	--	--
--	--	--	--	--
--	--	--	--	--
--	--	--	--	--
--	--	--	--	--
--	--	--	--	--
--	--	--	--	--
--	--	--	--	--
--	--	--	--	--
--	--	--	--	--
--	--	--	--	--
--	--	--	--	--
--	--	--	--	--
--	--	--	--	--
--	--	--	--	--
--	--	--	--	--
--	--	--	--	--
--	--	--	--	--
--	--	--	--	--
--	--	--	--	--
--	--	--	--	--
--	--	--	--	--
--	--	--	--	--
--	--	--	--	--
--	--	--	--	--
--	--	--	--	--
--	--	--	--	--
--	--	--	--	--
--	--	--	--	--
--	--	--	--	--
--	--	--	--	--
--	--	--	--	--
--	--	--	--	--
--	--	--	--	--
--	--	--	--	--
--	--	--	--	--
--	--	--	--	--
--	--	--	--	--
--	--	--	--	--
--	--	--	--	--
--	--	--	--	--
--	--	--	--	--
--	--	--	--	--
--	--	--	--	--
--	--	--	--	--
--	--	--	--	--
--	--	--	--	--
--	--	--	--	--
--	--	--	--	--
--	--	--	--	--
--	--	--	--	--
--	--	--	--	--
--	--	--	--	--
--	--	--	--	--
--	--	--	--	--
--	--	--	--	--
--	--	--	--	--
--	--	--	--	--
--	--	--	--	--
--	--	--	--	--
--	--	--	--	--
--	--	--	--	--
--	--	--	--	--
--	--	--	--	--
--	--	--	--	--
--	--	--	--	--
--	--	--	--	--
--	--	--	--	--
--	--	--	--	--
--	--	--	--	--
--	--	--	--	--
--	--	--	--	--
--	--	--	--	--
--	--	--	--	--
--	--	--	--	--
--	--	--	--	--
--	--	--	--	--
--	--	--	--	--
--	--	--	--	--
--	--	--	--	--
--	--	--	--	--
--	--	--	--	--
--	--	--	--	--
--	--	--	--	--
--	--	--	--	--
--	--	--	--	--
--	--	--	--	--
--	--	--	--	--
--	--	--	--	--
--	--	--	--	--
--	--	--	--	--
--	--	--	--	--
--	--	--	--	--
--	--	--	--	--
--	--	--	--	--
--	--	--	--	--
--	--	--	--	--
--	--	--	--	--
--	--	--	--	--
--	--	--	--	--
--	--	--	--	--
--	--	--	--	--
--	--	--	--	--
--	--	--	--	--
--	--	--	--	--
--	--	--	--	--
--	--	--	--	--
--	--	--	--	--
--	--	--	--	--
--	--	--	--	--
--	--	--	--	--
--	--	--	--	--
--	--	--	--	--
--	--	--	--	--
--	--	--	--	--
--	--	--	--	--
--	--	--	--	--
--	--	--	--	--
--	--	--	--	--
--	--	--	--	--
--	--	--	--	--
--	--	--	--	--
--	--	--	--	--
--	--	--	--	--
--	--	--	--	--
--	--	--	--	--
--	--	--	--	--
--	--	--	--	--
--	--	--	--	--
--	--	--	--	--
--	--	--	--	--
--	--	--	--	--
--	--	--	--	--
--	--	--	--	--
--	--	--	--	--
--	--	--	--	--
--	--	--	--	--
--	--	--	--	--
--	--	--	--	--
--	--	--	--	--
--	--	--	--	--
--	--	--	--	--
--	--	--	--	--
--	--	--	--	--
--	--	--	--	--
--	--	--	--	--
--	--	--	--	--
--	--	--	--	--
--	--	--	--	--
--	--	--	--	--
--	--	--	--	--
--	--	--	--	--
--	--	--	--	--
--	--	--	--	--
--	--	--	--	--
--	--	--	--	--
--	--	--	--	--
--	--	--	--	--
--	--	--	--	--
--	--	--	--	--
--	--	--	--	--
--	--	--	--	--
--	--	--	--	--
--	--	--	--	--
--	--	--	--	--
--	--	--	--	--
--	--	--	--	--
--	--	--	--	--
--	--	--	--	--
--	--	--	--	--
--	--	--	--	--
--	--	--	--	--
--	--	--	--	--
--	--	--	--	--
--	--	--	--	--
--	--	--	--	--
--	--	--	--	--
--	--	--	--	--
--	--	--	--	--
--	--	--	--	--
--	--	--	--	--
--	--	--	--	--
--	--	--	--	--
--	--	--	--	--
--	--	--	--	--
--	--	--	--	--
--	--	--	--	--
--	--	--	--	--
--	--	--	--	--
--	--	--	--	--
--	--	--	--	--
--	--	--	--	--
--	--	--	--	--
--	--	--	--	--
--	--	--	--	--
--	--	--	--	--
--	--	--	--	--
--	--	--	--	--
--	--	--	--	--
--	--	--	--	--
--	--	--	--	--
--	--	--	--	--
--	--	--	--	--
--	--	--	--	--
--	--	--	--	--
--	--	--	--	--
--	--	--	--	--
--	--	--	--	--
--	--	--	--	--
--	--	--	--	--
--	--	--	--	--
--	--	--	--	--
--	--	--	--	--
--	--	--	--	--
--	--	--	--	--
--	--	--	--	--
--	--	--	--	--
--	--	--	--	--
--	--	--	--	--
--	--	--	--	--
--	--	--	--	--
--	--	--	--	--
--	--	--	--	--
--	--	--	--	--
--	--	--	--	--
--	--	--	--	--
--	--	--	--	--
--	--	--	--	--
--	--	--	--	--
--	--	--	--	--
--	--	--	--	--
--	--	--	--	--
--	--	--	--	--
--	--	--	--	--
--	--	--	--	--
--	--	--	--	--
--	--	--	--	--
--	--	--	--	--
--	--	--	--	--
--	--	--	--	--
--	--	--	--	--
--	--	--	--	--
--	--	--	--	--
--	--	--	--	--
--	--	--	--	--
--	--	--	--	--
--	--	--	--	--
--	--	--	--	--
--	--	--	--	--
--	--	--	--	--
--	--	--	--	--
--	--	--	--	--
--	--	--	--	--
--	--	--	--	--
--	--	--	--	--
--	--	--	--	--
--	--	--	--	--
--	--	--	--	--
--	--	--	--	--
--	--	--	--	--
--	--	--	--	--
--	--	--	--	--
--	--	--	--	--
--	--	--	--	--
--	--	--	--	--
--	--	--	--	--
--	--	--	--	--
--	--	--	--	--
--	--	--	--	--
--	--	--	--	--
--	--	--	--	--
--	--	--	--	--
--	--	--	--	--
--	--	--	--	--
--	--	--	--	--
--	--	--	--	--
--	--	--	--	--
--	--	--	--	--
--	--	--	--	--
--	--	--	--	--
--	--	--	--	--
--	--	--	--	--
--	--	--	--	--
--	--	--	--	--
--	--	--	--	--
--	--	--	--	--
--	--	--	--	--
--	--	--	--	--
--	--	--	--	--
--	--	--	--	--
--	--	--	--	--
--	--	--	--	--
--	--	--	--	--
--	--	--	--	--
--	--	--	--	--
--	--	--	--	--
--	--	--	--	--
--	--	--	--	--
--	--	--	--	--
--	--	--	--	--
--	--	--	--	--
--	--	--	--	--
--	--	--	--	--
--	--	--	--	--
--	--	--	--	--
--	--	--	--	--
--	--	--	--	--
--	--	--	--	--
--	--	--	--	--
--	--	--	--	--
--	--	--	--	--
--	--	--	--	--
--	--	--	--	--
--	--	--	--	--
--	--	--	--	--
--	--	--	--	--
--	--	--	--	--
--	--	--	--	--
--	--	--	--	--
--	--	--	--	--
--	--	--	--	--
--	--	--	--	--
--	--	--	--	--
--	--	--	--	--
--	--	--	--	--
--	--	--	--	--
--	--	--	--	--
--	--	--	--	--
--	--	--	--	--
--	--	--	--	--
--	--	--	--	--
--	--	--	--	--
--	--	--	--	--
--	--	--	--	--
--	--	--	--	--
--	--	--	--	--
--	--	--	--	--
--	--	--	--	--
--	--	--	--	--
--	--	--	--	--
--	--	--	--	--
--	--	--	--	--
--	--	--	--	--
--	--	--	--	--
--	--	--	--	--
--	--	--	--	--
--	--	--	--	--
--	--	--	--	--
--	--	--	--	--
--	--	--	--	--
--	--	--	--	--
--	--	--	--	--
--	--	--	--	--
--	--	--	--	--
--	--	--	--	--
--	--	--	--	--
--	--	--	--	--
--	--	--	--	--
--	--	--	--	--
--	--	--	--	--
--	--	--	--	--
--	--	--	--	--
--	--	--	--	--
