# Supplementary material for: Characterization of nanoparticles combining polyamine detection with photodynamic therapy
Source: Commun Biol. 2021 Jul 1;4:803. doi: 10.1038/s42003-021-02317-5 (PMC8249666; doi:10.1038/s42003-021-02317-5)
Supplement: Supplementary file 4 — Supplementary Data 1 [file 42003_2021_2317_MOESM4_ESM.zip › Supplementary Data 1/Fig.5b.xlsx]

## Sheet: Sheet1
	4h	6h	12h	24h
1	0.10728	0.185801	0.478393	0.983387
2	0.106337	0.215893	0.472043	0.88786
3	0.088333	0.215893	0.457143	0.990217
