# Supplementary material for: Characterization of nanoparticles combining polyamine detection with photodynamic therapy
Source: Commun Biol. 2021 Jul 1;4:803. doi: 10.1038/s42003-021-02317-5 (PMC8249666; doi:10.1038/s42003-021-02317-5)
Supplement: Supplementary file 4 — Supplementary Data 1 [file 42003_2021_2317_MOESM4_ESM.zip › Supplementary Data 1/Fig.5d.xlsx]

## Sheet: Sheet1
	4h	6h	12h	24h
1	0.166983	0.135074	0.570019	0.628866
2	0.13491	0.174489	0.646552	0.638978
3	0.151351	0.153037	0.552101	0.638462
