# Supplementary material for: Characterization of nanoparticles combining polyamine detection with photodynamic therapy
Source: Commun Biol. 2021 Jul 1;4:803. doi: 10.1038/s42003-021-02317-5 (PMC8249666; doi:10.1038/s42003-021-02317-5)
Supplement: Supplementary file 4 — Supplementary Data 1 [file 42003_2021_2317_MOESM4_ESM.zip › Supplementary Data 1/Fig.6d.xlsx]

## Sheet: Sheet1
	10μM	50μM	100μM
1	0.586169	0.595745	0.628866
2	0.59233	0.599816	0.638978
3	0.574595	0.586142	0.638462
