# Supplementary material for: Characterization of nanoparticles combining polyamine detection with photodynamic therapy
Source: Commun Biol. 2021 Jul 1;4:803. doi: 10.1038/s42003-021-02317-5 (PMC8249666; doi:10.1038/s42003-021-02317-5)
Supplement: Supplementary file 4 — Supplementary Data 1 [file 42003_2021_2317_MOESM4_ESM.zip › Supplementary Data 1/Fig.6f.xlsx]

## Sheet: Sheet1
	10μM	50μM	100μM
1	0.384181	0.497623	0.490254
2	0.4	0.468782	0.503708
3	0.425634	0.463083	0.495474
