# Supplementary material for: Characterization of nanoparticles combining polyamine detection with photodynamic therapy
Source: Commun Biol. 2021 Jul 1;4:803. doi: 10.1038/s42003-021-02317-5 (PMC8249666; doi:10.1038/s42003-021-02317-5)
Supplement: Supplementary file 4 — Supplementary Data 1 [file 42003_2021_2317_MOESM4_ESM.zip › Supplementary Data 1/Fig.7c.xlsx]

## Sheet: Sheet1
420	--	--
430	--	--
440	--	--
449	--	--
459	--	--
469	--	--
478	--	--
488	--	--
498	0	--
508	0.34997	--
517	0.64587	--
527	0.76471	--
537	0.85205	--
546	0.92632	--
556	1	--
566	0.96138	--
575	0.88711	--
585	0.86809	--
595	0.80986	--
605	0.6934	--
614	0.61319	--
624	0.57457	--
634	0.51099	--
643	--	0
653	--	0.07916
663	--	0.07916
672	--	0.26561
682	--	0.44063
692	--	0.83641
701	--	1
711	--	0.94723
721	--	0.77221
