# Supplementary material for: Characterization of nanoparticles combining polyamine detection with photodynamic therapy
Source: Commun Biol. 2021 Jul 1;4:803. doi: 10.1038/s42003-021-02317-5 (PMC8249666; doi:10.1038/s42003-021-02317-5)
Supplement: Supplementary file 4 — Supplementary Data 1 [file 42003_2021_2317_MOESM4_ESM.zip › Supplementary Data 1/Fig.8.xlsx]

## Sheet: Sheet1
			LO2					MCF-7					HeLa					DU145
	1	2	3	4	5	1	2	3	4	5	1	2	3	4	5	1	2	3	4	5
0μM	102.07	103.81	102.432	101.657	90.031	108.694	98.4714	105.493	100.858	86.4829	106.186	102.481	103.429	88.1357	99.7688	94.0281	99.0546	100.761	103.528	96.6567
5μM	75.6493	61.1815	68.8977	77.5439	76.3383	74.0667	92.4151	94.043	77.7226	76.4534	79.4962	80.7854	71.227	78.0587	67.4926	77.7496	77.8418	77.2423	77.0118	66.4976
10μM	71.929	68.226	63.9545	59.8209	55.05	30.3893	49.9793	51.4968	47.234	41.9088	37.3948	35.3942	37.8245	27.4066	16.5442	21.674	29.2368	36.2924	37.9064	39.751
20μM	42.4251	36.8791	33.7616	29.1285	21.1712	9.48873	18.0559	17.6282	14.6759	11.6409	20.575	16.6183	12.3207	11.5353	5.50385	6.08716	5.44155	7.74729	8.16232	3.18192
40μM	4.18877	5.77334	3.67206	4.99828	2.48364	0.907761	2.25975	2.19077	2.02522	1.91485	4.57024	5.05928	2.91049	3.08832	2.52519	5.61e-07	1.33733	1.98294	4.28868	3.08969
