# Supplementary material for: Characterization of nanoparticles combining polyamine detection with photodynamic therapy
Source: Commun Biol. 2021 Jul 1;4:803. doi: 10.1038/s42003-021-02317-5 (PMC8249666; doi:10.1038/s42003-021-02317-5)
Supplement: Supplementary file 4 — Supplementary Data 1 [file 42003_2021_2317_MOESM4_ESM.zip › Supplementary Data 1/Fig.9b.xlsx]

## Sheet: Sheet1
0	1.373	4.608	1.808	0.825	0.825
1	29.95	34.61	5.201	3.044	3.044
2	49.09	72.49	11	5.222	5.222
3	96.87	113.5	22.48	7.367	7.367
4	354.4	243.1	49.66	9.904	9.904
5	829.5	487.7	99.91	12.72	12.72
6	1415	815.5	254.9	15.32	15.32
7	2083	1115	449	18.57	18.57
8	2729	1661	646.7	21.94	21.94
9	3140	2116	980.6	25.57	25.57
10	3297	2539	1351	29.29	29.29
11	3360	2864	1911	33.53	33.53
