# Supplementary material for: Characterization of nanoparticles combining polyamine detection with photodynamic therapy
Source: Commun Biol. 2021 Jul 1;4:803. doi: 10.1038/s42003-021-02317-5 (PMC8249666; doi:10.1038/s42003-021-02317-5)
Supplement: Supplementary file 4 — Supplementary Data 1 [file 42003_2021_2317_MOESM4_ESM.zip › Supplementary Data 1/Fig.9c.xlsx]

## Sheet: Sheet1
			LO2					DU145
1	94.9982	103.27	102.662	95.6223	103.447	95.7095	101.227	97.657	105.406	100
2	84.5979	79.7498	90.8541	89.7021	103.654	104.148	108.895	105.366	106.055	106.116
3	88.358	103.094	84.9019	94.6142	110.823	94.5329	98.1844	100.822	101.39	98.7321
4	78.7097	78.8217	85.6219	85.4619	88.934	72.2588	66.7816	71.4474	71.6908	70.5447
5	86.774	91.1101	89.2061	91.8941	90.1981	37.2452	40.9372	44.183	41.7892	41.0386
